# Supplementary material for: Aneuploidy influences the gene expression profiles in Saccharomyces pastorianus group I and II strains during fermentation
Source: PLoS Genet. 2022 Apr 7;18(4):e1010149. doi: 10.1371/journal.pgen.1010149 (PMC9032419; doi:10.1371/journal.pgen.1010149)
Supplement: S1 File — Table A in S1 File. Table of raw reads for triplicate samples of growth in minimal medium (min) in wort on Day 2 (Day 2) and in wort on Day 4 (Day 4). The Geneid correspond to the S. eubayanus or S. cerevisiae geneids from the reference genomes. Where gene names are known these have been added to column 2. Columns 3 and 4 show the copy number for each gene in CBS1538 and W34/70 respectively. Table B in S1 File. Differential gene expression for comparison of transcript reads in wort on Day 2 vs growth in minimal medium. The log2-fold change and p-adjusted values for each gene is shown. Table C in S1 File. Differential gene expression for comparison of transcript reads in wort on Day 4 vs growth in minimal medium. The log2-fold change and p-adjusted values for each gene is shown. Table D in S1 File. Differential gene expression for comparison of transcript reads in wort on Day 2 vs Day 4. The log2-fold change and p-adjusted values for each gene is shown. Table E in S1 File. List of genes up-regulated and down-regulated in the comparisons of all three conditions, Day 2 vs min, Day 4 vs min and Day 2 vs Day 4. Table F in S1 File. Consolidated transcriptome of CBS1538 and W34/70. A combined transcriptome of S. pastorianus genes was generated by summing the reads for S. cerevisiae and S. eubayanus orthologues using the consolidate function in Excel. Unmatched genes were retained in the combined transcriptome with reads mapped respectively to the S. cerevisiae or S. eubayanus reference genomes. The raw reads for triplicate samples of growth in minimal medium (min) in wort on Day 2 (Day 2) and in wort on Day 4 (Day 4) are shown. The copy number for each gene was extracted from the reads coverage of the de novo genome sequencing of the S. pastorianus strains CBS1538 and W34/70 respectively and mapped to a combined genome of S. cerevisiae and S. eubayanus derived from S. cerevisiae S288C, assembly R64 and S. eubayanus (SEU3.0) and were summed for the matched orthologues to gi [file pgen.1010149.s004.xlsx]

## Sheet: Summary
Supplemental Table A	Raw RNAseq reads mapped to the combined S.cerevisiae_S. eubayanus genome
Supplemental Table B	Differential gene expression data for growth in wort on Day 2 vs growth in minimal medium
Supplemental Table C	Differential gene expression data for growth in wort on Day 4 vs growth in minimal medium
Supplemental Table D	Differential gene expression data for growth in wort on Day 2 vs Day 4
Supplemental Table E	Differential gene expression data for genes up- and down regulated in all three conditions
Supplemental Table F	Consolidate transcripts (Sc_Se) mapped to the combined S.cerevisiae_S. eubayanus genome
Supplemental Table G	Differential gene expression data for CBS1538 vs W34/70 in all three conditions
Supplemental Table H	List of genes upregulated in CBS1538 and W 34/70 in all three conditions

## Sheet: Table A
Geneid	Gene Name	CBS.WT coverage	WS.WT coverage	region	Chr	Start	End	Strand	Length	CBS1538_wt.min.Rep1	CBS1538_wt.min.Rep2	CBS1538_wt.min.Rep3	CBS1538_wt.Day2.Rep1	CBS1538_wt.Day2.Rep2	CBS1538_wt.Day2.Rep3	CBS1538_wt.Day4.Rep1	CBS1538_wt.Day4.Rep2	CBS1538_wt.Day4.Rep3	WS3470_wt.min.Rep1	WS3470_wt.min.Rep2	WS3470_wt.min.Rep3	WS3470_wt.Day2.Rep1	WS3470_wt.Day2.Rep2	WS3470_wt.Day2.Rep3	WS3470_wt.Day4.Rep1	WS3470_wt.Day4.Rep2	WS3470_wt.Day4.Rep3
DI49_0002	GDH3	0	2.6	Seub_chrI:5412-6785	Seub_chrI	5412	6785	+	1374	0	0	0	0	0	0	0	0	0	409	281	419	117	80	117	84	114	61
DI49_0003	DI49_0003	0	2.6	Seub_chrI:7293-8546	Seub_chrI	7293	8546	+	1254	0	0	0	0	0	0	0	1	0	2422	1272	1844	2931	3179	2114	1348	1960	1454
DI49_0004	DI49_0004	0	2.6	Seub_chrI:9020-10168	Seub_chrI	9020	10168	+	1149	0	0	0	0	0	0	0	0	0	1188	903	981	1342	676	1403	1531	713	1342
DI49_0005	ECM1	0	2.6	Seub_chrI:10455-11030	Seub_chrI	10455	11030	+	576	0	0	0	7	0	0	0	0	0	701	751	673	70	91	56	212	284	202
DI49_0006	CNE1	0	2.6	Seub_chrI:11340-12842	Seub_chrI	11340	12842	+	1503	0	0	0	0	0	0	0	0	0	549	472	474	550	481	451	378	561	388
DI49_0007	GPB2	0	2.6	Seub_chrI:13129-15789	Seub_chrI	13129	15789	+	2661	0	0	0	2	0	0	1	0	0	918	877	893	852	1263	1104	1200	1102	1246
DI49_0008	PEX22	0	2.6	Seub_chrI:16074-16610	Seub_chrI	16074	16610	+	537	0	0	0	0	0	0	0	0	0	252	282	260	20	55	70	133	132	161
DI49_0009	ACS1	1.2	2.6	Seub_chrI:16739-18880	Seub_chrI	16739	18880	-	2142	82	170	0	56	69	174	337	326	288	189	125	220	1373	1404	933	988	1924	1096
DI49_0010	FLC2	2.1	2.5	Seub_chrI:19685-22045	Seub_chrI	19685	22045	+	2361	1400	2284	53	415	625	1388	2382	1445	2273	1394	1483	1596	837	1089	754	1786	1654	1223
DI49_0011	OAF1	2.4	2.4	Seub_chrI:22333-25470	Seub_chrI	22333	25470	+	3138	392	427	25	104	309	575	536	344	615	291	299	296	223	269	269	312	263	208
DI49_0012	AIM2	2.4	2.4	Seub_chrI:25610-26350	Seub_chrI	25610	26350	-	741	1172	1159	173	53	105	284	628	488	758	1807	1230	1614	327	535	526	822	1555	1201
DI49_0013	GEM1	2.5	2.5	Seub_chrI:26564-28540	Seub_chrI	26564	28540	-	1977	286	375	56	154	202	449	488	302	476	244	246	264	170	190	239	295	321	285
DI49_0014	SPC72	2.5	2.7	Seub_chrI:28745-30721	Seub_chrI	28745	30721	-	1977	186	201	29	85	187	216	142	83	190	159	206	162	272	211	220	157	140	130
DI49_0015	AIM1	2.6	2.7	Seub_chrI:30733-31071	Seub_chrI	30733	31071	-	339	560	552	166	112	197	321	346	277	336	685	736	712	237	347	167	254	558	300
DI49_0016	DI49_0016	2.6	2.7	Seub_chrI:31126-31548	Seub_chrI	31126	31548	+	423	1062	908	1054	249	456	656	407	299	350	298	327	357	400	343	333	205	292	238
DI49_0017	GCV3	2.6	2.7	Seub_chrI:31605-32117	Seub_chrI	31605	32117	-	513	3564	3832	1223	120	169	364	350	334	387	3113	4369	3730	483	266	186	306	485	647
DI49_0018	PTA1	2.6	2.7	Seub_chrI:32354-34759	Seub_chrI	32354	34759	-	2406	759	754	443	389	1489	1668	850	591	728	195	389	327	1641	683	982	281	378	465
DI49_0019	ERV46	2.6	2.7	Seub_chrI:34955-36202	Seub_chrI	34955	36202	+	1248	2563	2586	325	496	1092	2031	1828	1375	1673	1094	1391	1395	1244	886	1180	728	709	1060
DI49_0020	CDC24	2.5	2.7	Seub_chrI:36476-39034	Seub_chrI	36476	39034	+	2559	553	695	226	95	250	502	556	428	694	739	819	768	216	283	311	705	444	490
DI49_0021	CLN3	2.2	2.2	Seub_chrI:39405-41141	Seub_chrI	39405	41141	-	1737	1653	2537	21	273	523	1343	3541	3742	2739	1866	2175	2472	706	489	599	875	1104	1529
DI49_0022	CYC3	2.2	2.2	Seub_chrI:42293-43123	Seub_chrI	42293	43123	-	831	605	558	400	24	104	125	384	331	255	150	271	243	270	538	145	175	479	306
DI49_0023	CDC19	1.8	1.5	Seub_chrI:45274-46776	Seub_chrI	45274	46776	+	1503	76726	91636	14198	23964	38786	94931	95579	70930	87387	43848	28389	32500	90141	47082	73946	60747	51769	64585
DI49_0024	DI49_0024	2.1	2.2	Seub_chrI:47501-48301	Seub_chrI	47501	48301	+	801	46	66	17	22	44	69	51	45	61	58	70	57	66	80	64	113	135	101
DI49_0025	RBG1	2.1	2.2	Seub_chrI:48514-49623	Seub_chrI	48514	49623	-	1110	1272	1118	130	57	53	251	553	424	451	1228	1225	1290	252	121	151	378	387	357
DI49_0026	FUN12	2.1	2.2	Seub_chrI:49897-52854	Seub_chrI	49897	52854	+	2958	3866	3706	2528	367	863	2267	988	930	1126	3588	4456	4230	1480	956	1235	1199	1161	1135
DI49_0027	MTW1	2.1	2.2	Seub_chrI:53139-54005	Seub_chrI	53139	54005	+	867	187	192	149	14	54	95	32	39	48	268	330	268	22	17	21	40	34	62
DI49_0028	FUN19	2.2	2.2	Seub_chrI:54123-55355	Seub_chrI	54123	55355	-	1233	576	740	127	351	579	1588	2766	2122	3419	563	381	534	897	1297	1147	1890	2020	1713
DI49_0029	POP5	2.6	2.2	Seub_chrI:56107-56613	Seub_chrI	56107	56613	+	507	310	265	120	32	75	182	92	104	119	201	220	183	66	56	70	125	143	81
DI49_0030	PRP45	2.6	2.5	Seub_chrI:56698-57840	Seub_chrI	56698	57840	-	1143	585	495	102	529	714	1301	573	573	831	281	308	305	623	698	576	394	474	445
DI49_0031	GIP4	2.6	2.6	Seub_chrI:58093-60375	Seub_chrI	58093	60375	-	2283	923	1140	178	637	1041	2074	1676	1231	1934	366	423	447	1052	1224	1131	908	960	802
DI49_0032	MYO4	2.6	2.4	Seub_chrI:61170-65585	Seub_chrI	61170	65585	-	4416	1818	1615	814	237	342	945	768	728	864	287	272	331	73	49	95	178	117	115
DI49_0033	FRT2	2.5	2.3	Seub_chrI:66212-67810	Seub_chrI	66212	67810	+	1599	302	546	52	284	592	1016	1432	1065	1539	56	46	60	290	622	414	517	903	470
DI49_0034	SAW1	2.4	2.3	Seub_chrI:68007-68795	Seub_chrI	68007	68795	+	789	178	252	31	4	34	57	161	103	167	86	81	61	14	10	18	67	61	40
DI49_0035	DRS2	2.4	2.3	Seub_chrI:68960-73027	Seub_chrI	68960	73027	-	4068	1179	1402	278	58	231	392	682	590	885	292	260	295	76	126	101	249	234	223
DI49_0036	MAK16	2.4	2.3	Seub_chrI:73541-74452	Seub_chrI	73541	74452	-	912	1005	866	63	34	162	197	110	158	149	465	672	614	95	36	41	140	112	137
DI49_0037	LTE1	2.4	2.3	Seub_chrI:74865-79187	Seub_chrI	74865	79187	-	4323	48	64	0	26	10	25	59	42	44	84	102	113	12	27	13	32	26	35
DI49_0038	PMT2	2.5	2.3	Seub_chrI:79569-81848	Seub_chrI	79569	81848	-	2280	2640	3134	568	638	966	2521	2194	1742	2102	1043	1118	1064	678	488	716	669	510	719
DI49_0039	FUN26	2.5	2.3	Seub_chrI:82165-83748	Seub_chrI	82165	83748	-	1584	456	508	176	97	248	432	265	133	214	195	243	230	275	199	196	92	98	144
DI49_0040	CCR4	2.4	2.4	Seub_chrI:84113-86617	Seub_chrI	84113	86617	-	2505	539	776	21	219	530	908	555	416	549	311	438	424	765	371	576	253	234	315
DI49_0041	ATS1	2.5	2.5	Seub_chrI:86853-87866	Seub_chrI	86853	87866	-	1014	223	224	155	109	308	319	205	98	153	96	106	119	380	238	195	82	108	138
DI49_0042	DI49_0042	2.5	2.5	Seub_chrI:88163-91543	Seub_chrI	88163	91543	+	3381	707	820	81	32	214	280	316	269	384	869	855	910	177	234	235	465	361	395
DI49_0043	DI49_0043	2.6	2.6	Seub_chrI:91753-92736	Seub_chrI	91753	92736	-	984	3	3	0	0	9	0	11	3	3	25	7	9	0	2	0	7	5	10
DI49_0044	PSK1	2.6	2.6	Seub_chrI:93373-97425	Seub_chrI	93373	97425	+	4053	1463	2147	103	1644	2386	6946	6065	4387	7017	1136	1063	1055	2285	3957	3479	2727	3063	2907
DI49_0045	TPD3	2.5	2.5	Seub_chrI:98003-99898	Seub_chrI	98003	99898	+	1896	1674	1896	58	332	633	1366	2013	1218	1884	1936	1652	1786	842	914	900	1142	1177	1104
DI49_0046	NTG1	2.5	2.5	Seub_chrI:99992-101224	Seub_chrI	99992	101224	-	1233	448	458	93	125	196	338	285	181	299	232	240	267	301	392	230	224	466	281
DI49_0047	SYN8	2.4	2.3	Seub_chrI:101310-102065	Seub_chrI	101310	102065	-	756	1606	1790	502	1275	1763	2576	1722	1181	1411	653	711	711	1318	1212	1119	629	776	712
DI49_0048	CYS3	2.3	2.3	Seub_chrI:103785-104969	Seub_chrI	103785	104969	+	1185	7544	8124	1088	657	1585	2818	2708	2048	2195	1406	2954	2582	1894	1031	1482	794	622	1039
DI49_0049	SWC3	2.3	2.3	Seub_chrI:105185-107098	Seub_chrI	105185	107098	+	1914	365	388	325	79	228	341	165	144	287	437	521	589	283	295	253	254	204	233
DI49_0050	MDM10	2.3	2.3	Seub_chrI:107195-108676	Seub_chrI	107195	108676	-	1482	427	543	150	26	166	292	364	254	479	327	401	343	105	107	172	384	235	319
DI49_0051	SPO7	2.3	2.3	Seub_chrI:108860-109639	Seub_chrI	108860	109639	+	780	374	420	230	55	210	253	228	203	296	349	358	324	182	259	215	360	456	335
DI49_0052	FUN14	2.3	2.3	Seub_chrI:109915-110520	Seub_chrI	109915	110520	+	606	841	1112	281	229	340	897	1385	950	1542	926	454	675	544	771	614	1214	971	1033
DI49_0053	ERP2	2.3	2.3	Seub_chrI:110705-111352	Seub_chrI	110705	111352	-	648	1903	2101	249	92	154	561	728	598	885	1392	1449	1533	335	278	297	690	696	543
DI49_0055	DI49_0055	1.2	1.1	Seub_chrI:113000-114937	Seub_chrI	113000	114937	-	1938	8357	11654	1531	6068	9973	21703	35955	27590	40764	5784	5536	5542	14515	14947	13258	14227	14125	13284
DI49_0056	EFB1	1.3	1.1	Seub_chrI:115682-116652	Seub_chrI	115682	116652	+	971	13738	12869	2260	912	1845	5110	5588	4815	6835	14848	14452	15553	4344	2713	3804	7096	5958	5502
DI49_0057	VPS8	2.2	2.1	Seub_chrI:117188-121006	Seub_chrI	117188	121006	+	3819	251	340	35	196	340	551	881	476	1125	334	288	264	191	324	233	616	408	351
DI49_0058	TFC3	2.5	2.4	Seub_chrI:121097-124678	Seub_chrI	121097	124678	-	3582	466	544	144	172	428	814	664	358	661	573	506	504	344	628	511	633	979	906
DI49_0059	NUP60	2.5	2.2	Seub_chrI:125593-127221	Seub_chrI	125593	127221	+	1629	523	688	62	69	75	214	494	371	591	758	812	777	193	149	216	440	415	347
DI49_0060	ERP1	2.5	2.2	Seub_chrI:127409-128068	Seub_chrI	127409	128068	-	660	3559	3631	1734	548	717	1948	1653	1129	1683	1590	1733	1781	711	559	644	812	776	756
DI49_0061	SWD1	2.5	2.2	Seub_chrI:128346-129632	Seub_chrI	128346	129632	+	1287	523	643	69	294	438	1026	1053	566	966	448	431	403	249	295	388	404	374	315
DI49_0062	RFA1	2.1	2.2	Seub_chrI:130191-132056	Seub_chrI	130191	132056	-	1866	1495	1728	277	172	248	728	1337	1089	1574	1487	1930	1865	294	212	300	535	457	556
DI49_0063	SEN34	2.1	2.2	Seub_chrI:132336-133238	Seub_chrI	132336	133238	+	903	436	531	141	142	217	591	642	395	556	488	414	450	177	226	196	232	265	270
DI49_0064	DI49_0064	2.1	2.2	Seub_chrI:137161-137358	Seub_chrI	137161	137358	-	198	25	36	37	4	5	11	20	20	22	6	11	5	4	3	1	5	9	10
DI49_0065	DI49_0065	2.1	2.2	Seub_chrI:137766-138512	Seub_chrI	137766	138512	-	747	220	245	8	26	95	172	81	73	84	44	72	52	27	47	21	29	58	55
DI49_0066	DI49_0066	2.1	2.2	Seub_chrI:141011-141592	Seub_chrI	141011	141592	-	582	225	267	73	11	20	84	76	67	95	411	339	375	118	75	56	83	122	107
DI49_0068	BUD14	2.1	2.2	Seub_chrI:144056-146248	Seub_chrI	144056	146248	-	2193	587	587	75	93	181	478	499	376	499	699	833	836	278	316	305	369	424	449
DI49_0069	ADE1	2.1	2.2	Seub_chrI:146731-147651	Seub_chrI	146731	147651	+	921	4890	5036	2530	286	370	725	615	660	550	5705	6198	5945	997	574	473	337	523	1302
DI49_0070	KIN3	2.1	2.2	Seub_chrI:147765-149081	Seub_chrI	147765	149081	-	1317	406	472	99	41	119	153	187	143	179	486	622	479	56	53	68	97	98	142
DI49_0071	CDC15	2.6	2.7	Seub_chrI:149610-152534	Seub_chrI	149610	152534	-	2925	574	769	131	327	613	1354	1090	720	1223	311	353	340	590	666	465	525	495	438
DI49_0072	DI49_0072	1.5	1.5	Seub_chrI:154111-154704	Seub_chrI	154111	154704	-	594	179	193	134	101	160	245	314	187	306	123	71	76	272	334	236	409	437	311
DI49_0073	DI49_0073	1	0	Seub_chrI:156161-156427	Seub_chrI	156161	156427	-	267	1	0	0	0	0	1	1	3	3	1	0	0	1	8	3	4	2	2
DI49_0075	DI49_0075	1.4	1.9	Seub_chrI:162276-163013	Seub_chrI	162276	163013	+	738	741	767	302	648	743	1513	958	532	884	382	425	449	533	621	427	505	486	496
DI49_0076	SWH1	2.1	1.9	Seub_chrI:167172-170642	Seub_chrI	167172	170642	+	3471	879	1265	197	86	271	507	375	433	526	494	624	618	270	307	376	360	392	486
DI49_0082	DI49_0082	3.1	2.3	Seub_chrII:20493-21083	Seub_chrII	20493	21083	-	591	312	391	84	27	128	237	270	209	331	778	928	817	171	283	153	526	722	513
DI49_0083	SRO77	3.4	2.3	Seub_chrII:21388-24420	Seub_chrII	21388	24420	-	3033	2158	2332	940	656	1229	2774	2346	1899	2436	719	769	768	558	322	568	768	472	742
DI49_0084	PKC1	3.5	2.3	Seub_chrII:24796-28248	Seub_chrII	24796	28248	-	3453	2061	2190	746	639	1082	2129	1676	946	1449	1228	1315	1285	893	893	854	614	678	607
DI49_0085	SEA4	3.6	2.3	Seub_chrII:28751-31867	Seub_chrII	28751	31867	-	3117	1442	1614	273	1032	1893	3360	1845	1041	1727	729	803	740	1097	739	1063	747	765	772
DI49_0086	RTG3	3.8	2.3	Seub_chrII:32537-33988	Seub_chrII	32537	33988	-	1452	964	1408	65	414	751	1746	1740	1232	2109	547	542	526	383	523	666	1098	780	867
DI49_0087	SFT2	3.8	2.6	Seub_chrII:34543-35190	Seub_chrII	34543	35190	+	648	937	1191	157	200	387	703	2057	1626	2179	423	332	397	304	470	427	944	880	886
DI49_0088	ECM21	3.5	2.3	Seub_chrII:35418-38816	Seub_chrII	35418	38816	-	3399	1954	2997	230	2669	4575	8225	6363	4632	5905	530	744	772	2078	3449	2175	1481	3318	1918
DI49_0090	ATP1	3	1.6	Seub_chrII:40602-42248	Seub_chrII	40602	42248	+	1647	12801	16788	1128	2625	3185	9475	20234	14371	22625	13861	10426	13430	3924	4144	4597	5399	3137	4991
DI49_0091	BNA4	3	1.9	Seub_chrII:42642-44072	Seub_chrII	42642	44072	+	1431	536	570	282	79	166	303	419	325	362	674	518	561	192	136	210	248	212	335
DI49_0092	DI49_0092	3.7	1.9	Seub_chrII:44346-46715	Seub_chrII	44346	46715	+	2370	154	264	4	58	78	255	163	160	229	226	235	220	67	23	66	74	59	74
DI49_0093	DI49_0093	3.5	2.3	Seub_chrII:46712-47680	Seub_chrII	46712	47680	+	969	2652	2662	519	599	1069	1402	1942	1769	2035	1219	1269	1287	665	545	604	714	1144	940
DI49_0094	ROX3	3.2	2.3	Seub_chrII:47876-48544	Seub_chrII	47876	48544	-	669	523	415	74	85	225	516	1017	927	933	429	427	365	217	188	176	445	738	490
DI49_0095	RPL32	3.2	2.3	Seub_chrII:49486-49995	Seub_chrII	49486	49995	+	510	24092	26768	6638	2686	5713	10367	13344	9326	14375	24024	19131	21738	9804	4068	7923	12464	6927	9546
DI49_0096	SCS22	3.2	2.3	Seub_chrII:50264-50491	Seub_chrII	50264	50491	-	228	96	107	38	9	90	102	290	270	411	85	66	84	40	44	45	272	322	259
DI49_0097	MAP2	3.2	2.3	Seub_chrII:51045-52310	Seub_chrII	51045	52310	-	1266	4301	4200	891	881	2346	4309	3909	3157	4100	2764	2275	2674	1713	1191	1802	1251	1436	1981
DI49_0098	MRP21	3.6	2.4	Seub_chrII:52511-53044	Seub_chrII	52511	53044	+	534	608	876	140	27	87	181	362	330	497	1564	1619	1477	137	189	105	518	895	396
DI49_0099	AVT5	3.6	2.4	Seub_chrII:53270-54646	Seub_chrII	53270	54646	+	1377	280	384	18	81	172	340	371	243	393	117	114	114	98	80	70	141	147	83
DI49_0100	TEL1	3.6	2.3	Seub_chrII:54720-63089	Seub_chrII	54720	63089	-	8370	690	740	146	172	419	836	731	490	910	270	318	280	126	172	183	261	246	151
DI49_0101	RPL23A	3.4	2.3	Seub_chrII:63541-63888	Seub_chrII	63541	63888	-	348	5123	4796	1478	607	892	3117	2473	1944	2537	2893	2553	2780	1765	1088	1762	2399	1749	2304
DI49_0102	DI49_0102	3.4	2.3	Seub_chrII:64951-66357	Seub_chrII	64951	66357	-	1407	1617	1788	377	341	741	1263	1265	1192	1621	539	521	558	569	820	539	937	1282	1184
DI49_0103	BOI1	3.6	2.1	Seub_chrII:67642-70602	Seub_chrII	67642	70602	+	2961	400	629	27	27	194	457	481	335	629	421	407	475	111	117	159	435	289	409
DI49_0104	CDC27	3.5	2.1	Seub_chrII:70953-73208	Seub_chrII	70953	73208	-	2256	246	304	0	26	68	152	388	289	580	293	268	274	75	62	57	278	163	193
DI49_0105	ALG3	3.6	2.1	Seub_chrII:73515-74870	Seub_chrII	73515	74870	-	1356	1596	1734	282	1086	2236	3229	2219	1625	2010	268	431	425	1196	714	1018	592	500	759
DI49_0106	DI49_0106	3.6	2.1	Seub_chrII:75599-76651	Seub_chrII	75599	76651	+	1053	1253	1295	105	213	298	831	781	770	751	226	378	380	377	154	230	177	163	202
DI49_0107	PET112	3.6	2.1	Seub_chrII:76723-78348	Seub_chrII	76723	78348	-	1626	423	531	15	130	218	466	560	472	760	457	468	468	170	408	223	486	639	425
DI49_0108	NUP170	3.3	2.1	Seub_chrII:78893-83437	Seub_chrII	78893	83437	+	4545	1071	1424	87	224	450	1277	1121	724	1311	756	795	731	174	385	244	496	446	399
DI49_0109	ATG8	3.2	2.1	Seub_chrII:84096-84449	Seub_chrII	84096	84449	-	354	548	881	31	48	156	395	929	801	1096	742	518	762	323	377	373	896	620	1140
DI49_0110	ILS1	3.2	2.1	Seub_chrII:84770-87988	Seub_chrII	84770	87988	-	3219	8930	8764	3203	5095	8382	16777	10322	5375	10254	5405	5229	4679	5306	2954	5206	4198	2496	2581
DI49_0111	AAR2	3.2	2.1	Seub_chrII:90497-91570	Seub_chrII	90497	91570	-	1074	59	112	0	102	88	286	155	79	154	82	57	47	76	22	77	104	58	76
DI49_0112	RPS8A	3.2	2.1	Seub_chrII:92312-92914	Seub_chrII	92312	92914	-	603	26889	31446	4271	10309	23064	34320	15944	10791	14877	25618	21376	23836	19222	7046	13952	10235	6876	10226
DI49_0113	KTI11	3.2	2.1	Seub_chrII:93800-94048	Seub_chrII	93800	94048	+	249	232	254	103	121	214	330	278	229	284	176	307	259	159	222	170	189	297	182
DI49_0114	AST1	3.2	2.1	Seub_chrII:94591-95880	Seub_chrII	94591	95880	+	1290	1229	1510	63	471	522	1346	2918	1595	2661	950	817	884	447	493	501	636	583	573
DI49_0115	PRS4	3.2	2.1	Seub_chrII:96278-97258	Seub_chrII	96278	97258	+	981	1588	1496	385	130	433	649	854	571	920	911	1043	1010	288	205	203	407	449	410
DI49_0116	UBP13	3.4	2.1	Seub_chrII:97534-99783	Seub_chrII	97534	99783	-	2250	760	948	30	31	90	274	417	285	478	405	352	373	122	115	173	235	249	209
DI49_0117	SEF1	3.4	2.1	Seub_chrII:100548-104018	Seub_chrII	100548	104018	-	3471	740	880	59	233	517	1061	1005	573	1055	381	402	405	308	215	204	283	289	306
DI49_0118	PRX1	3.5	2.1	Seub_chrII:104265-105050	Seub_chrII	104265	105050	-	786	4750	4850	1944	3100	4600	8265	14470	11858	14651	4155	2536	3067	3584	4558	3495	3247	4041	3662
DI49_0119	KIP1	3.4	2.1	Seub_chrII:105806-109135	Seub_chrII	105806	109135	+	3330	121	166	9	2	40	53	74	89	112	153	169	195	8	15	13	46	21	42
DI49_0120	SKT5	3.3	2.1	Seub_chrII:109232-111301	Seub_chrII	109232	111301	-	2070	1932	1935	809	394	826	1750	1667	1463	1877	792	979	855	594	490	520	845	587	766
DI49_0121	YEL1	3.3	2.1	Seub_chrII:111851-113890	Seub_chrII	111851	113890	+	2040	1422	1491	967	466	950	2268	2302	1594	2699	790	871	699	182	187	208	619	588	468
DI49_0122	DI49_0122	3.3	2.1	Seub_chrII:114745-115133	Seub_chrII	114745	115133	+	389	385	408	400	154	293	347	330	241	296	364	356	390	212	306	199	204	503	258
DI49_0123	SHP1	3.3	2.1	Seub_chrII:115327-116613	Seub_chrII	115327	116613	+	1287	3323	3650	969	3319	6733	10696	5526	4665	6391	1287	1849	1723	4118	4125	4104	1967	2616	2619
DI49_0124	PTH2	3.3	2.1	Seub_chrII:116712-117344	Seub_chrII	116712	117344	-	633	1802	1724	503	249	520	760	548	427	564	434	598	521	228	204	222	181	205	217
DI49_0125	PTC3	3.3	2.1	Seub_chrII:117676-119079	Seub_chrII	117676	119079	+	1404	2622	3434	116	481	661	1940	3369	1943	3702	1542	1552	1490	528	534	716	1346	856	1048
DI49_0126	TOD6	3.3	2.1	Seub_chrII:121575-123176	Seub_chrII	121575	123176	+	1602	702	604	54	44	184	325	363	399	386	332	683	491	128	112	93	251	291	317
DI49_0127	SAS3	3.3	2.1	Seub_chrII:123361-125886	Seub_chrII	123361	125886	-	2526	275	277	77	9	71	142	28	44	47	262	290	281	27	44	31	56	90	58
DI49_0128	PIN4	3.3	2.1	Seub_chrII:126779-128869	Seub_chrII	126779	128869	-	2091	726	1245	17	169	455	1067	1671	1168	2133	1180	1250	1350	401	292	485	1205	565	973
DI49_0129	SEC17	3.3	2.1	Seub_chrII:129405-130220	Seub_chrII	129405	130220	+	816	1612	2074	239	281	464	1077	1776	1437	2005	1534	1425	1548	329	531	332	1330	2163	1962
DI49_0130	MOH1	3.3	2.1	Seub_chrII:130925-131341	Seub_chrII	130925	131341	+	417	580	807	160	6675	9656	16899	12931	8559	11994	1229	428	827	4159	3655	3943	4607	4953	3957
DI49_0131	EDE1	3.3	2.1	Seub_chrII:132019-136137	Seub_chrII	132019	136137	-	4119	6748	9320	561	2484	3498	8457	9089	5282	8178	2658	2067	2292	3164	2967	3188	2568	2345	2699
DI49_0132	PSY4	3.1	2.1	Seub_chrII:136498-137847	Seub_chrII	136498	137847	+	1350	937	900	179	54	202	324	253	180	267	612	641	676	138	202	120	218	216	278
DI49_0133	COR1	3.1	2.1	Seub_chrII:138213-139586	Seub_chrII	138213	139586	-	1374	6487	7222	309	591	999	2624	5267	5220	5819	4652	4522	5474	897	964	832	1991	1517	2340
DI49_0134	ECM13	3.1	2.1	Seub_chrII:140727-141527	Seub_chrII	140727	141527	+	801	721	745	42	357	601	2121	5334	4784	2674	18	13	30	422	159	465	312	782	1654
DI49_0135	FUI1	3.1	2.1	Seub_chrII:141897-143864	Seub_chrII	141897	143864	-	1968	1027	1600	244	233	401	772	1333	920	1390	333	186	290	246	488	282	753	1058	772
DI49_0136	DI49_0136	3.1	2.1	Seub_chrII:144588-146507	Seub_chrII	144588	146507	-	1920	1450	1427	401	102	220	699	1938	1844	1450	213	329	218	210	132	111	468	1119	695
DI49_0137	PRE7	3.1	2.1	Seub_chrII:147485-148210	Seub_chrII	147485	148210	+	726	3398	3558	1060	491	1079	2688	5530	4213	6165	3906	3200	3447	996	1163	1270	2378	2187	2496
DI49_0138	ERD2	3.1	2.1	Seub_chrII:148365-148901	Seub_chrII	148365	148901	-	537	1618	1955	152	704	1338	1966	2348	1668	2591	909	843	826	629	894	709	1135	1282	1019
DI49_0139	DI49_0139	3.1	2.1	Seub_chrII:149657-149836	Seub_chrII	149657	149836	+	180	140	192	102	10	27	42	160	97	271	146	119	101	35	126	62	290	277	120
DI49_0140	URA7	3.1	2.1	Seub_chrII:150242-151981	Seub_chrII	150242	151981	-	1740	3544	3089	347	258	381	1250	2266	1827	1663	2927	2840	2823	741	384	468	671	1156	848
DI49_0141	MRPL16	3.1	2.1	Seub_chrII:152501-153199	Seub_chrII	152501	153199	+	699	788	996	100	57	136	399	625	418	685	1383	1691	1619	245	601	250	658	1606	693
DI49_0142	APL3	3.1	2.1	Seub_chrII:153541-156618	Seub_chrII	153541	156618	+	3078	959	1274	104	239	382	1069	767	475	827	616	606	542	310	462	381	367	495	380
DI49_0143	DI49_0143	3.1	2.1	Seub_chrII:156761-157534	Seub_chrII	156761	157534	-	774	812	956	285	132	274	539	751	474	1002	1199	1262	1190	183	157	290	898	572	638
DI49_0144	POL12	3.1	2.1	Seub_chrII:157813-159927	Seub_chrII	157813	159927	-	2115	668	735	598	50	194	421	354	253	367	833	796	736	61	58	75	153	129	140
DI49_0145	STU1	3.1	2.1	Seub_chrII:160176-164759	Seub_chrII	160176	164759	-	4584	358	463	70	51	148	387	325	216	355	257	302	288	74	85	44	132	80	109
DI49_0146	RIB1	3.1	2.1	Seub_chrII:165011-166036	Seub_chrII	165011	166036	-	1026	1270	1409	398	271	763	1205	1155	1375	1812	422	507	427	467	604	499	842	1083	986
DI49_0147	HEK2	3.1	2.1	Seub_chrII:166486-167652	Seub_chrII	166486	167652	+	1167	989	1075	134	88	260	501	594	506	617	285	492	467	248	255	383	262	270	387
DI49_0148	SHE1	3.1	2.1	Seub_chrII:167987-169000	Seub_chrII	167987	169000	+	1014	361	354	155	9	76	131	240	171	204	218	226	242	26	28	39	71	57	115
DI49_0149	PET9	3.1	2.1	Seub_chrII:169319-170275	Seub_chrII	169319	170275	-	957	10213	11455	1513	543	1130	2280	4333	3752	4068	7334	9875	10284	1151	995	1022	1447	1231	1763
DI49_0150	DI49_0150	3.1	2.1	Seub_chrII:170743-171192	Seub_chrII	170743	171192	-	450	1175	1549	435	1926	2335	4235	2951	2322	3486	499	441	494	1573	2308	1628	968	1547	1477
DI49_0151	DI49_0151	3.1	2.1	Seub_chrII:172375-173535	Seub_chrII	172375	173535	+	1161	997	821	109	282	1210	1609	1598	1755	2534	892	984	841	462	460	544	2172	1170	2135
DI49_0152	DI49_0152	3.1	2.1	Seub_chrII:173794-174114	Seub_chrII	173794	174114	-	321	655	663	165	29	141	217	166	177	212	1282	1344	1293	154	63	57	223	205	231
DI49_0153	RPL19B	3.1	2.1	Seub_chrII:174698-175724	Seub_chrII	174698	175724	+	1027	11990	12407	4539	2392	4768	9572	4612	3784	5770	11293	10744	11652	6080	2344	5048	6470	3817	6065
DI49_0154	DI49_0154	3.1	2.1	Seub_chrII:175952-176194	Seub_chrII	175952	176194	-	243	179	200	28	25	43	65	267	230	345	198	176	215	43	68	44	192	250	173
DI49_0155	LSM2	3.1	2.1	Seub_chrII:176906-177320	Seub_chrII	176906	177320	+	415	1425	1669	687	60	195	388	470	303	754	1387	1403	1389	141	230	191	708	553	393
DI49_0156	RRN10	3.1	2.1	Seub_chrII:177753-178190	Seub_chrII	177753	178190	+	438	95	115	0	17	7	99	165	108	196	190	169	130	36	63	64	117	131	75
DI49_0157	NCL1	3.1	2.1	Seub_chrII:178789-180861	Seub_chrII	178789	180861	+	2073	3218	2806	985	102	461	785	1309	1112	1515	2820	2666	2653	441	197	368	737	754	751
DI49_0158	MCM2	3.1	2.1	Seub_chrII:181160-183766	Seub_chrII	181160	183766	-	2607	1627	1648	235	162	434	996	800	699	757	1151	1181	1105	223	136	158	258	329	332
DI49_0159	PIM1	3.1	2.1	Seub_chrII:184140-187568	Seub_chrII	184140	187568	-	3429	1452	1683	263	640	1497	3733	3039	2058	3243	1980	2124	2005	1463	2285	1847	1954	2444	1821
DI49_0160	HAP3	3.1	2.1	Seub_chrII:187940-188374	Seub_chrII	187940	188374	-	435	326	327	98	63	140	183	101	90	148	274	296	296	82	117	89	123	198	137
DI49_0161	RFT1	3.1	2.1	Seub_chrII:188671-190392	Seub_chrII	188671	190392	+	1722	2058	2368	400	732	1102	2437	2337	1429	2463	952	903	889	539	481	357	757	587	381
DI49_0162	PEP1	2.1	1.7	Seub_chrII:190690-193950	Seub_chrII	190690	193950	-	3261	9611	9563	3322	13459	19505	32034	15044	7957	12981	2471	2172	2224	6469	5162	5136	3175	2770	2781
DI49_0163	PEP1	1.9	1.3	Seub_chrII:194792-195732	Seub_chrII	194792	195732	-	941	162	371	4	1081	1402	3120	1224	655	1059	184	177	174	687	205	469	372	333	317
DI49_0164	FUS3	2.8	1.9	Seub_chrII:196336-197700	Seub_chrII	196336	197700	+	1365	31	32	5	53	129	89	60	32	58	29	28	33	30	33	14	26	35	40
DI49_0165	ACH1	3	1.9	Seub_chrII:198323-199903	Seub_chrII	198323	199903	+	1581	5487	7636	556	1153	2880	4271	13446	12874	17434	4206	2881	3717	2503	3443	3221	5603	5834	5732
DI49_0168	RRN6	3	1.9	Seub_chrII:202831-205563	Seub_chrII	202831	205563	-	2733	596	695	47	226	249	821	979	734	785	565	602	537	307	296	260	370	389	341
DI49_0169	FMT1	3	1.9	Seub_chrII:205776-206377	Seub_chrII	205776	206377	+	602	104	128	7	11	46	59	52	48	51	18	36	25	39	35	39	16	23	22
DI49_0170	SCT1	3	1.9	Seub_chrII:207327-209570	Seub_chrII	207327	209570	+	2244	5438	5638	977	2777	4894	8980	7049	5320	6630	1065	1615	1482	3935	2790	3970	2504	2300	3507
DI49_0171	DI49_0171	3	1.9	Seub_chrII:209876-210712	Seub_chrII	209876	210712	-	837	477	529	78	42	93	188	164	153	250	386	411	376	28	55	71	137	119	156
DI49_0172	ALK2	3	1.9	Seub_chrII:210966-213002	Seub_chrII	210966	213002	+	2037	422	497	92	39	167	288	361	251	379	156	248	268	32	52	43	145	111	144
DI49_0173	HIR1	3	1.9	Seub_chrII:213491-216013	Seub_chrII	213491	216013	+	2523	610	805	21	204	487	1152	938	627	1042	474	508	543	289	391	371	492	579	467
DI49_0174	SLA1	3	1.9	Seub_chrII:216451-220155	Seub_chrII	216451	220155	-	3705	2817	4040	208	1602	2670	6767	4747	3065	4842	1218	1255	1343	1168	1306	1683	1083	1141	1364
DI49_0175	LDB7	3	1.9	Seub_chrII:220362-220913	Seub_chrII	220362	220913	-	552	788	834	237	87	214	348	309	282	336	309	309	340	104	204	179	140	181	217
DI49_0176	PDR3	3	1.9	Seub_chrII:221236-224160	Seub_chrII	221236	224160	+	2925	404	601	64	907	1549	2709	1936	1063	2058	419	389	458	850	1422	930	878	1546	648
DI49_0178	UTP20	3	1.9	Seub_chrII:226186-233673	Seub_chrII	226186	233673	+	7488	3108	3149	422	105	169	694	698	451	758	789	925	737	194	205	197	382	231	229
DI49_0179	HTA2	0	1.9	Seub_chrII:233962-234360	Seub_chrII	233962	234360	-	399	6550	7293	556	105	355	464	1457	1370	2033	4330	6710	7252	309	71	124	454	247	630
DI49_0180	HTB2	2.3	1.9	Seub_chrII:235073-235468	Seub_chrII	235073	235468	+	396	5744	7412	449	243	586	1326	2493	1773	3423	3459	5239	5397	530	179	332	986	525	779
DI49_0181	ECM15	2.3	1.9	Seub_chrII:235735-236049	Seub_chrII	235735	236049	-	315	1642	2037	758	132	453	885	1352	1183	1696	1582	1215	1202	348	630	345	1287	1065	787
DI49_0182	NTH2	3	1.9	Seub_chrII:238358-240700	Seub_chrII	238358	240700	-	2343	742	916	173	470	776	1572	2275	1486	2128	615	415	415	768	817	724	1137	699	706
DI49_0183	RER2	3	1.9	Seub_chrII:241141-242001	Seub_chrII	241141	242001	-	861	843	810	223	230	428	1037	921	732	1081	565	680	590	282	216	284	468	532	601
DI49_0184	COQ1	3	1.9	Seub_chrII:242252-243673	Seub_chrII	242252	243673	+	1422	1341	1842	269	267	656	1455	2821	2041	3247	1329	1330	1325	911	1494	1039	2955	3409	2284
DI49_0185	GPI18	3	1.9	Seub_chrII:243810-245111	Seub_chrII	243810	245111	-	1302	473	493	74	239	338	699	1320	967	1629	188	239	238	268	471	220	1074	835	408
DI49_0186	RCR1	3	1.9	Seub_chrII:245344-245988	Seub_chrII	245344	245988	+	645	1241	1564	91	728	1307	1946	5062	4706	5443	232	376	359	724	2214	946	1523	2778	1758
DI49_0187	UGA2	3	1.9	Seub_chrII:246437-247930	Seub_chrII	246437	247930	+	1494	866	1190	176	297	561	962	1864	1498	2216	678	425	575	544	828	706	1777	1523	1346
DI49_0188	DSF2	3	1.9	Seub_chrII:248224-250380	Seub_chrII	248224	250380	-	2157	571	738	55	110	389	569	563	373	695	577	668	627	230	205	260	374	317	275
DI49_0189	HHF1	2.3	1.5	Seub_chrII:251689-252000	Seub_chrII	251689	252000	-	312	5232	6479	293	174	709	630	1980	1340	2463	9156	11522	12487	905	436	493	1946	1631	1798
DI49_0190	HHT1	2.3	1.5	Seub_chrII:252662-253072	Seub_chrII	252662	253072	+	411	9334	10788	493	437	1575	1713	5180	4639	6458	10541	12310	13203	1307	1097	1060	5150	3893	5013
DI49_0191	IPP1	2.3	1.5	Seub_chrII:253427-254290	Seub_chrII	253427	254290	-	864	19532	22349	6882	5602	12382	18840	13265	8793	11970	11633	10553	10670	7823	3726	5399	4107	4394	4318
DI49_0193	GRX7	3	1.9	Seub_chrII:255974-256588	Seub_chrII	255974	256588	-	615	1151	1339	280	33	62	168	260	255	337	896	794	886	68	98	94	220	308	219
DI49_0194	MNN2	3	1.9	Seub_chrII:256947-258749	Seub_chrII	256947	258749	-	1803	4898	5700	1252	875	1325	3232	4478	3072	3842	1509	1936	1816	1056	819	927	1005	976	1152
DI49_0195	DI49_0195	3	1.9	Seub_chrII:259549-259914	Seub_chrII	259549	259914	+	366	1838	2012	246	185	414	740	1057	904	970	372	507	593	394	453	294	354	377	368
DI49_0196	KAP104	3	1.9	Seub_chrII:260223-262976	Seub_chrII	260223	262976	-	2754	3266	3293	834	862	1468	3121	2253	1506	2142	1511	1493	1430	903	745	836	938	839	783
DI49_0197	GAL7	3	1.9	Seub_chrII:263685-264785	Seub_chrII	263685	264785	-	1101	1038	1440	106	332	707	1432	2850	1846	4391	390	253	300	1017	1220	1566	1936	1256	1542
DI49_0198	GAL10	3	1.9	Seub_chrII:265512-267611	Seub_chrII	265512	267611	-	2100	1848	2597	179	6454	9041	17872	19892	12643	20831	312	192	245	3653	2925	4458	1548	1554	2188
DI49_0199	GAL1	3	1.9	Seub_chrII:268321-269907	Seub_chrII	268321	269907	+	1587	946	1447	105	1132	1700	3453	3867	2746	4694	86	73	94	686	443	809	417	300	439
DI49_0200	FUR4	3	1.9	Seub_chrII:270748-272649	Seub_chrII	270748	272649	+	1902	454	485	67	1174	1199	2089	3700	2060	3347	338	384	294	617	585	617	759	642	599
DI49_0201	POA1	3	1.9	Seub_chrII:273023-273556	Seub_chrII	273023	273556	+	534	265	361	14	43	111	160	566	501	630	423	218	295	99	172	193	236	418	251
DI49_0202	CHS3	3	1.9	Seub_chrII:273775-277281	Seub_chrII	273775	277281	-	3507	1062	1456	151	280	501	1138	1714	1154	1567	808	824	792	410	285	330	464	489	346
DI49_0203	SCO2	3	1.9	Seub_chrII:279004-279909	Seub_chrII	279004	279909	+	906	298	419	32	16	161	105	377	438	653	543	452	511	82	187	92	660	753	443
DI49_0204	OLA1	3	1.9	Seub_chrII:280244-281428	Seub_chrII	280244	281428	-	1185	11553	12219	2766	1790	3533	8838	9149	5898	9888	6758	5570	6037	4838	2106	4043	3996	2760	3155
DI49_0205	ETR1	3	1.9	Seub_chrII:283279-284421	Seub_chrII	283279	284421	-	1143	1117	1595	51	64	193	356	844	688	1195	1061	785	763	110	236	146	628	461	381
DI49_0206	YPK3	3	1.9	Seub_chrII:284834-286396	Seub_chrII	284834	286396	-	1563	753	738	119	70	121	218	591	534	677	525	652	561	108	81	123	335	357	405
DI49_0207	CDS1	3	1.9	Seub_chrII:286698-288071	Seub_chrII	286698	288071	-	1374	3378	4016	603	105	146	564	1145	869	1154	3447	3186	3308	354	240	275	878	602	574
DI49_0208	RKM3	2.3	1.9	Seub_chrII:288588-290300	Seub_chrII	288588	290300	+	1713	3167	2642	2203	343	898	1443	637	716	816	783	1069	916	569	439	554	545	497	559
DI49_0209	DI49_0209	2.3	1.9	Seub_chrII:290504-291592	Seub_chrII	290504	291592	+	1089	13928	12098	13128	3601	5202	10012	7036	5319	6806	9000	9805	8847	7003	3053	4261	3526	3207	3611
DI49_0210	PSF1	2.3	1.9	Seub_chrII:291953-292579	Seub_chrII	291953	292579	+	627	262	350	64	38	108	270	234	159	248	433	391	381	90	62	85	111	127	156
DI49_0211	RAD61	2.8	1.9	Seub_chrII:292840-294774	Seub_chrII	292840	294774	+	1935	73	75	5	25	37	73	50	45	92	110	134	110	11	17	4	91	31	58
DI49_0212	DI49_0212	3	1.9	Seub_chrII:295013-296140	Seub_chrII	295013	296140	-	1128	342	447	55	168	145	270	828	422	849	221	155	168	105	215	109	368	276	211
DI49_0213	HED1	3	1.9	Seub_chrII:296738-297235	Seub_chrII	296738	297235	+	498	9	16	9	5	17	32	41	28	43	43	13	26	18	30	40	49	55	46
DI49_0214	DAD1	3	1.9	Seub_chrII:297426-297770	Seub_chrII	297426	297770	-	345	326	313	117	6	47	48	174	141	233	314	355	335	34	50	55	188	231	224
DI49_0215	KCS1	3	1.9	Seub_chrII:298036-301209	Seub_chrII	298036	301209	-	3174	1042	1442	157	137	310	863	845	866	1150	753	755	743	192	184	198	706	484	685
DI49_0216	DI49_0216	3	1.9	Seub_chrII:301591-302820	Seub_chrII	301591	302820	-	1230	107	96	30	35	94	103	130	73	138	18	47	48	122	151	79	131	180	125
DI49_0217	GCV1	3	1.9	Seub_chrII:303120-304322	Seub_chrII	303120	304322	-	1203	1264	1258	206	58	147	246	297	354	355	1159	1616	1417	116	132	119	252	386	541
DI49_0218	DAS2	3	1.9	Seub_chrII:304796-305497	Seub_chrII	304796	305497	-	702	402	410	89	7	54	117	132	87	161	279	346	303	63	82	80	123	150	121
DI49_0219	FAL1	2.8	1.9	Seub_chrII:305853-307052	Seub_chrII	305853	307052	+	1200	213	214	26	0	11	15	74	58	93	327	353	287	46	31	35	72	124	105
DI49_0220	CIS1	2.4	1.9	Seub_chrII:307127-307720	Seub_chrII	307127	307720	-	594	146	169	20	8	73	132	198	222	334	202	223	191	91	175	110	380	319	348
DI49_0222	SES1	2.4	1.9	Seub_chrII:309146-310534	Seub_chrII	309146	310534	+	1389	7762	8564	1474	1038	2442	4821	4877	3370	5382	5543	5216	5447	2223	1128	1724	1979	1512	1819
DI49_0223	RPS11A	2.4	1.9	Seub_chrII:311169-312020	Seub_chrII	311169	312020	+	852	13734	15122	2513	1093	2698	6223	5605	4544	6140	6367	6449	7021	3793	1434	3789	6700	3135	4871
DI49_0224	NSI1	2.8	1.9	Seub_chrII:312229-313944	Seub_chrII	312229	313944	-	1716	392	452	28	61	148	306	100	158	219	490	547	526	135	145	189	222	141	310
DI49_0225	VPS54	2.8	1.9	Seub_chrII:314311-316992	Seub_chrII	314311	316992	-	2682	694	846	159	202	522	1138	976	705	1138	512	576	529	440	534	439	549	606	487
DI49_0226	REG1	2.8	1.9	Seub_chrII:317519-320587	Seub_chrII	317519	320587	-	3069	1682	1936	234	676	1721	2979	1962	1361	2534	1274	1329	1286	817	899	867	1197	1186	1049
DI49_0227	RAD28	2.8	1.9	Seub_chrII:321452-322975	Seub_chrII	321452	322975	-	1524	297	311	119	155	469	712	600	391	702	254	316	240	317	369	362	379	603	348
DI49_0228	MIC14	2.8	1.9	Seub_chrII:323189-323554	Seub_chrII	323189	323554	+	366	238	370	48	14	40	74	181	150	235	674	674	718	105	191	85	383	439	332
DI49_0229	PST2	2.8	1.9	Seub_chrII:323811-324407	Seub_chrII	323811	324407	-	597	10130	11759	2618	859	1661	3175	7227	6030	7699	4990	3243	4174	3449	5138	3525	3693	4734	4031
DI49_0230	MRH1	2.4	1.6	Seub_chrII:327715-328689	Seub_chrII	327715	328689	+	975	1783	2601	30	2017	3043	9705	18444	9998	18791	14295	5146	9231	5192	3424	6755	8228	3974	7839
DI49_0231	LYS14	2	1.2	Seub_chrII:329326-331680	Seub_chrII	329326	331680	-	2355	588	821	131	337	674	1799	1566	1089	1995	567	583	536	477	553	800	1030	656	726
DI49_0233	ARO3	2	1.3	Seub_chrII:335762-336874	Seub_chrII	335762	336874	+	1113	7211	6781	1739	1719	3521	8393	9413	6364	9859	4478	4185	4010	2909	1926	3059	4940	4352	3888
DI49_0234	EHD3	2	1.4	Seub_chrII:337135-338637	Seub_chrII	337135	338637	-	1503	2902	3175	581	240	656	1573	1197	938	1609	1295	2136	1945	687	1091	744	1772	2319	1389
DI49_0235	KRS1	2	1.3	Seub_chrII:339397-341172	Seub_chrII	339397	341172	+	1776	1030	1091	269	119	332	722	1089	695	1206	1176	1179	1042	370	294	381	769	707	641
DI49_0236	ENA1	2.4	1.7	Seub_chrII:341501-344770	Seub_chrII	341501	344770	-	3270	2108	3605	494	780	1179	1878	2842	1540	2056	127	175	193	1464	1247	1065	1303	1580	1037
DI49_0237	RSM10	2.6	1.8	Seub_chrII:345987-346595	Seub_chrII	345987	346595	+	609	1183	1472	237	83	161	488	1050	779	1351	1411	1820	1632	338	1050	436	1620	2276	1266
DI49_0238	DI49_0238	2.5	1.8	Seub_chrII:346770-347375	Seub_chrII	346770	347375	-	606	8	17	0	0	0	4	2	8	13	3	4	8	2	0	0	11	17	1
DI49_0239	NRG1	2.7	1.8	Seub_chrII:348921-349619	Seub_chrII	348921	349619	-	699	1381	1636	208	463	724	2235	4713	3066	5313	1473	1053	1094	485	772	520	1726	1728	1204
DI49_0240	HEM13	2.7	1.8	Seub_chrII:352785-353771	Seub_chrII	352785	353771	+	987	13215	20437	1229	10118	17491	36593	38083	28030	38097	1696	1605	1562	9065	2242	6666	8160	3569	6671
DI49_0241	RPC11	2.7	1.8	Seub_chrII:354109-354441	Seub_chrII	354109	354441	-	333	588	559	102	5	56	85	129	189	216	911	870	910	90	68	75	338	278	257
DI49_0242	DI49_0242	2.7	1.8	Seub_chrII:354882-356696	Seub_chrII	354882	356696	-	1815	946	1266	115	737	1592	3450	5798	4063	5870	134	82	117	491	609	628	1185	999	1198
DI49_0243	HEM12	2.7	1.8	Seub_chrII:357940-359031	Seub_chrII	357940	359031	+	1092	3843	4101	1080	633	1081	2938	5504	4392	5978	1270	1294	1307	1136	1342	1255	1401	1665	1757
DI49_0244	VMS1	2.4	1.8	Seub_chrII:359375-361261	Seub_chrII	359375	361261	+	1887	1107	1265	522	252	647	1358	1061	932	1318	1160	1061	1074	434	487	585	702	705	897
DI49_0245	TPI1	2.3	1.8	Seub_chrII:361819-362565	Seub_chrII	361819	362565	-	747	46789	57653	13782	4759	8817	20730	33806	24239	37123	14722	14594	13398	15234	9113	14526	17468	12548	16013
DI49_0246	DET1	2.3	1.5	Seub_chrII:363158-364162	Seub_chrII	363158	364162	-	1005	1242	1329	401	109	277	462	865	772	840	830	803	762	345	409	351	422	517	502
DI49_0247	DBF4	2.3	1.8	Seub_chrII:364646-366784	Seub_chrII	364646	366784	-	2139	507	750	4	82	265	560	630	539	612	578	571	619	168	152	192	273	267	384
DI49_0248	DI49_0248	2.7	1.8	Seub_chrII:367631-368524	Seub_chrII	367631	368524	-	894	2193	2561	1442	482	1533	2479	2514	2162	2995	1650	1406	1529	1055	1207	1239	1564	1370	1999
DI49_0249	PST1	2.7	1.8	Seub_chrII:369711-371027	Seub_chrII	369711	371027	+	1317	3289	3787	302	1254	1616	3730	4339	3050	5188	2116	1368	1725	1394	1240	1094	2142	1517	1407
DI49_0250	DI49_0250	2.7	1.8	Seub_chrII:371207-371815	Seub_chrII	371207	371815	-	609	13207	13715	11090	1320	2702	7273	12030	11065	14687	4383	2667	3131	5800	4203	8140	10026	7239	12364
DI49_0251	YOS9	2.7	1.8	Seub_chrII:372090-373793	Seub_chrII	372090	373793	+	1704	1198	1302	269	182	467	696	1091	716	1277	821	680	726	259	402	365	1119	709	1019
DI49_0252	TGL2	2.7	1.8	Seub_chrII:373971-374951	Seub_chrII	373971	374951	-	981	375	504	93	158	312	512	729	496	794	406	338	353	248	367	240	525	430	445
DI49_0255	DI49_0255	2.7	1.8	Seub_chrII:375512-375844	Seub_chrII	375512	375844	-	333	1663	1849	549	1803	2562	4626	7014	4320	7642	1824	1247	1462	1411	2180	1038	2514	3156	1852
DI49_0256	MAK21	2.6	1.8	Seub_chrII:376938-380015	Seub_chrII	376938	380015	+	3078	2433	1770	6778	70	324	527	204	188	275	2152	2264	2169	371	358	306	453	354	383
DI49_0257	DI49_0257	2.6	1.8	Seub_chrII:380381-382003	Seub_chrII	380381	382003	+	1623	1100	1455	727	434	688	1457	1289	802	1521	1286	1063	1155	708	643	858	979	771	828
DI49_0258	LCB2	2.5	1.8	Seub_chrII:382710-384395	Seub_chrII	382710	384395	+	1686	3211	3476	1579	639	982	2243	2461	1590	2847	1517	1318	1522	433	423	483	1130	803	714
DI49_0259	AIM7	2.3	1.8	Seub_chrII:384887-385336	Seub_chrII	384887	385336	+	450	558	667	265	55	105	198	382	292	437	1465	934	1140	148	254	323	664	584	528
DI49_0260	RPS13	2.3	1.8	Seub_chrII:385721-386724	Seub_chrII	385721	386724	+	1004	22363	23904	8823	3533	7140	14262	11143	7119	11795	11512	12304	12197	6678	2252	5576	9626	4925	6129
DI49_0261	RRG1	2.3	1.8	Seub_chrII:386966-388069	Seub_chrII	386966	388069	+	1104	221	314	41	65	139	279	244	190	350	223	269	199	87	94	140	241	270	180
DI49_0262	RTR2	2.5	1.8	Seub_chrII:388194-388799	Seub_chrII	388194	388799	-	606	183	259	22	90	186	259	352	178	603	216	165	173	103	142	162	571	249	138
DI49_0263	OCA6	2.8	1.8	Seub_chrII:389082-389756	Seub_chrII	389082	389756	-	675	461	506	262	15	108	147	373	269	561	411	393	386	120	157	134	472	387	320
DI49_0264	DOS2	2.8	1.8	Seub_chrII:390014-390946	Seub_chrII	390014	390946	+	933	327	394	409	76	163	248	60	69	91	405	384	412	118	108	91	170	120	105
DI49_0265	DOA4	2.8	1.8	Seub_chrII:391239-394022	Seub_chrII	391239	394022	-	2784	298	386	52	78	168	489	613	324	709	365	347	305	116	141	144	467	264	252
DI49_0266	FMP16	2.8	1.8	Seub_chrII:394384-394665	Seub_chrII	394384	394665	-	282	217	305	50	35	120	256	2078	3325	3616	373	146	347	511	1961	732	2365	3926	3108
DI49_0267	PAA1	2.8	1.8	Seub_chrII:395070-395645	Seub_chrII	395070	395645	-	576	1786	2254	187	131	406	731	1622	1195	1954	2488	2011	2207	415	440	469	1010	1187	943
DI49_0268	IPT1	2.8	1.8	Seub_chrII:395998-397581	Seub_chrII	395998	397581	-	1584	3392	4767	267	569	1371	2311	8608	6534	8821	1627	1555	1643	966	747	1189	3453	2560	4048
DI49_0269	SNF11	2.8	1.8	Seub_chrII:398590-399051	Seub_chrII	398590	399051	+	462	611	566	46	86	134	314	283	292	396	342	451	408	168	139	229	357	362	441
DI49_0270	TPS2	2.8	1.8	Seub_chrII:399866-402556	Seub_chrII	399866	402556	+	2691	14736	21676	676	5192	7833	16135	13941	8613	12803	4246	3842	4494	8323	6554	7205	4884	4180	4650
DI49_0271	PPH3	2.8	1.8	Seub_chrII:403123-404049	Seub_chrII	403123	404049	+	927	438	509	94	56	128	250	514	432	486	342	387	377	74	137	72	241	337	258
DI49_0272	RAD55	2.8	1.8	Seub_chrII:404419-405642	Seub_chrII	404419	405642	+	1224	269	450	5	85	163	374	330	271	377	186	252	202	81	83	91	77	103	84
DI49_0273	SED1	2.8	1.8	Seub_chrII:406821-407639	Seub_chrII	406821	407639	+	819	70896	95160	2424	29165	47778	85610	87207	68098	88833	59859	59032	70714	134759	49205	68281	60267	40751	58430
DI49_0274	SHU2	2.8	1.8	Seub_chrII:408004-408675	Seub_chrII	408004	408675	-	672	195	258	38	29	34	108	229	176	354	77	125	92	21	38	27	137	169	131
DI49_0275	PET100	2.8	1.8	Seub_chrII:408866-409198	Seub_chrII	408866	409198	+	333	552	551	83	16	91	154	423	429	579	419	476	513	124	282	131	671	889	596
DI49_0276	TFB5	2.8	1.8	Seub_chrII:409378-409596	Seub_chrII	409378	409596	-	219	312	381	134	32	101	136	220	182	246	293	246	243	82	58	61	194	201	188
DI49_0277	VPS41	2.8	1.8	Seub_chrII:409798-412776	Seub_chrII	409798	412776	+	2979	342	459	109	171	262	724	807	357	1016	382	344	342	269	292	281	930	383	450
DI49_0278	PDC2	2.8	1.8	Seub_chrII:413100-415856	Seub_chrII	413100	415856	-	2757	352	491	0	85	176	487	678	407	696	568	548	531	127	164	165	339	362	277
DI49_0279	STN1	2.8	1.8	Seub_chrII:416213-417694	Seub_chrII	416213	417694	+	1482	297	360	40	43	118	232	342	271	424	206	234	233	52	87	79	196	250	134
DI49_0280	RRP8	2.8	1.8	Seub_chrII:417845-419026	Seub_chrII	417845	419026	+	1182	777	765	41	12	40	169	83	68	178	1011	1204	1094	105	55	49	143	152	128
DI49_0281	TVP23	2.8	1.8	Seub_chrII:419178-419777	Seub_chrII	419178	419777	-	600	723	918	58	83	147	430	592	396	666	422	354	414	220	224	142	324	299	238
DI49_0282	AFR1	2.8	1.8	Seub_chrII:420045-421895	Seub_chrII	420045	421895	-	1851	1016	1333	176	967	1897	3943	3410	2250	3631	744	633	595	969	911	982	1431	927	974
DI49_0283	SSS1	2.8	1.8	Seub_chrII:422673-422915	Seub_chrII	422673	422915	-	243	3714	4627	1315	185	545	971	1164	995	1468	4754	4098	4348	548	525	568	1236	975	1175
DI49_0284	RRP1	2.8	1.8	Seub_chrII:423207-424049	Seub_chrII	423207	424049	-	843	1564	1146	1461	39	130	290	119	151	190	985	1096	929	159	75	78	158	162	179
DI49_0285	SLU7	2.8	1.8	Seub_chrII:424244-425386	Seub_chrII	424244	425386	-	1143	274	257	51	11	27	112	38	53	70	431	450	424	42	49	70	60	71	74
DI49_0287	DI49_0287	2.5	1.8	Seub_chrII:427207-429816	Seub_chrII	427207	429816	+	2610	679	887	64	327	695	1238	950	526	991	408	599	538	301	380	396	485	434	386
DI49_0288	DI49_0288	2.4	1.8	Seub_chrII:430234-431166	Seub_chrII	430234	431166	-	933	1890	2077	287	2747	3705	6242	5608	2958	5523	881	752	880	2949	2573	2672	3250	2765	1948
DI49_0289	RLI1	2.4	1.8	Seub_chrII:431998-433824	Seub_chrII	431998	433824	-	1827	2411	2965	23	232	694	1362	2350	1326	2291	2452	2123	2214	727	311	459	1105	1011	664
DI49_0290	DNF2	2.8	2	Seub_chrII:436204-441048	Seub_chrII	436204	441048	+	4845	3772	3675	1345	1538	2269	4542	2832	1881	2593	897	1134	1027	1487	1114	1367	771	778	779
DI49_0291	GIS1	2.8	2	Seub_chrII:442041-444716	Seub_chrII	442041	444716	+	2676	2490	4618	65	344	615	1419	2888	2261	4291	908	631	791	655	1075	825	2860	1617	1735
DI49_0292	MSH6	2.8	2	Seub_chrII:445013-448750	Seub_chrII	445013	448750	-	3738	1171	1326	566	80	286	658	706	501	796	1068	1316	1082	155	131	197	242	235	276
DI49_0293	GRX3	2.8	2	Seub_chrII:449096-449857	Seub_chrII	449096	449857	-	762	1278	1403	444	286	538	877	778	641	1047	884	917	882	315	430	370	923	1007	728
DI49_0295	BMH2	2.5	2	Seub_chrII:452742-453539	Seub_chrII	452742	453539	+	798	5656	7015	242	660	1069	3068	7040	4797	8032	5498	3907	4791	1481	2268	1858	4597	3607	3953
DI49_0296	TVP15	2.5	2	Seub_chrII:454202-454633	Seub_chrII	454202	454633	+	432	246	388	33	17	71	101	140	61	252	259	217	234	71	118	44	262	110	44
DI49_0297	ARX1	2.7	2	Seub_chrII:454864-456645	Seub_chrII	454864	456645	-	1782	3129	2474	407	59	218	535	1149	985	1166	2104	2245	2147	334	117	244	714	874	605
DI49_0298	STE5	2.8	2	Seub_chrII:457522-460266	Seub_chrII	457522	460266	+	2745	35	68	7	5	7	6	6	4	10	150	100	82	35	81	41	98	108	34
DI49_0299	SPO71	2.8	2	Seub_chrII:460349-464089	Seub_chrII	460349	464089	-	3741	732	797	471	244	486	865	809	469	660	340	278	281	470	425	462	370	484	348
DI49_0300	TMS1	2.6	2	Seub_chrII:464560-465984	Seub_chrII	464560	465984	-	1425	1469	2027	364	1120	1757	3013	2894	1711	2493	543	512	492	830	952	794	810	747	628
DI49_0301	ARP10	2.4	2	Seub_chrII:466086-467054	Seub_chrII	466086	467054	+	969	391	481	147	79	179	319	487	309	482	243	315	219	136	210	165	314	331	253
DI49_0303	TMN2	2.6	2	Seub_chrII:468199-470271	Seub_chrII	468199	470271	-	2073	332	535	11	233	489	872	908	537	938	158	200	198	297	314	281	563	377	339
DI49_0304	TRS85	2.8	2	Seub_chrII:470452-472539	Seub_chrII	470452	472539	+	2088	406	464	81	44	203	285	366	180	366	352	296	264	90	82	152	305	278	253
DI49_0305	FOB1	2.8	2	Seub_chrII:475280-477019	Seub_chrII	475280	477019	+	1740	515	469	135	32	98	122	95	93	129	445	512	415	55	58	63	122	127	147
DI49_0306	ALT2	2.8	2	Seub_chrII:477434-478957	Seub_chrII	477434	478957	-	1524	216	292	31	19	46	137	281	204	221	130	170	155	137	206	162	468	766	342
DI49_0307	PDS1	2.8	2	Seub_chrII:479735-480865	Seub_chrII	479735	480865	-	1131	609	696	158	54	77	299	225	227	277	424	479	480	97	63	99	84	104	126
DI49_0308	DI49_0308	2.8	2	Seub_chrII:481418-481735	Seub_chrII	481418	481735	+	318	1368	1462	389	65	148	336	640	651	853	1183	1488	1343	300	538	269	1020	2194	1066
DI49_0309	MRPL1	2.8	2	Seub_chrII:481964-482821	Seub_chrII	481964	482821	-	858	954	1093	240	310	754	1154	994	860	1110	1039	1381	1289	828	1065	663	764	1525	787
DI49_0310	TMA64	2.8	2	Seub_chrII:483192-484889	Seub_chrII	483192	484889	-	1698	404	520	73	40	102	160	324	203	428	544	474	418	75	68	74	313	236	216
DI49_0311	APC4	2.8	2	Seub_chrII:485171-487132	Seub_chrII	485171	487132	+	1962	189	228	81	8	71	93	94	68	105	215	148	167	24	29	23	173	96	85
DI49_0312	VBA4	2.8	2	Seub_chrII:487465-489822	Seub_chrII	487465	489822	+	2358	739	971	64	222	474	958	788	501	682	375	425	385	427	239	269	410	343	251
DI49_0313	COX26	2.8	2	Seub_chrII:490330-490530	Seub_chrII	490330	490530	+	201	386	643	26	18	3	33	223	246	303	119	57	178	65	166	38	398	923	214
DI49_0314	TRM1	2.8	2	Seub_chrII:490837-492501	Seub_chrII	490837	492501	-	1665	1310	1312	179	18	60	136	418	370	431	802	862	827	106	66	74	263	324	271
DI49_0315	DPB4	2.8	2	Seub_chrII:492859-493500	Seub_chrII	492859	493500	+	642	716	598	689	18	34	206	95	100	110	503	540	515	127	108	127	107	179	119
DI49_0316	KIN1	2.8	2	Seub_chrII:494035-497277	Seub_chrII	494035	497277	+	3243	1948	2573	88	477	1275	2978	1961	1262	2268	1330	1142	1337	1345	1505	1616	1095	1311	1233
DI49_0317	INO2	2.8	2	Seub_chrII:497913-498824	Seub_chrII	497913	498824	-	912	1084	1405	20	235	441	1210	1320	979	1566	903	1033	977	484	536	760	1075	1053	1047
DI49_0318	DI49_0318	2.8	2	Seub_chrII:499655-500638	Seub_chrII	499655	500638	+	984	196	181	125	72	185	290	165	145	209	60	47	56	138	31	224	181	40	240
DI49_0319	ECM18	2.8	2	Seub_chrII:500798-502105	Seub_chrII	500798	502105	-	1308	128	204	1	78	77	289	299	168	334	161	147	159	155	165	160	258	276	116
DI49_0320	SWF1	2.8	2	Seub_chrII:502643-503650	Seub_chrII	502643	503650	+	1008	440	509	74	471	720	1385	1023	631	1130	364	356	346	516	532	419	582	543	416
DI49_0321	ARO1	2.8	2	Seub_chrII:503896-508662	Seub_chrII	503896	508662	+	4767	4762	5308	1559	4536	7118	14166	9587	4924	8402	1390	1449	1371	3032	1920	2956	2086	1638	1758
DI49_0322	MTC5	2.8	2	Seub_chrII:508972-512424	Seub_chrII	508972	512424	+	3453	686	812	179	234	419	909	1177	696	1150	307	349	322	136	224	194	369	219	193
DI49_0323	SAC6	2.8	2	Seub_chrII:512768-513949	Seub_chrII	512768	513949	-	1182	5505	6518	977	3188	5572	8200	9470	5486	9607	2058	2005	2064	2162	2857	2111	2618	3645	2671
DI49_0324	FIN1	2.8	2	Seub_chrII:515164-516189	Seub_chrII	515164	516189	-	1026	504	584	83	84	154	327	315	244	318	447	454	530	123	142	174	133	200	190
DI49_0325	DI49_0325	2.8	2	Seub_chrII:516227-517891	Seub_chrII	516227	517891	-	1665	229	294	110	76	200	301	305	192	462	170	197	156	78	180	59	231	194	96
DI49_0326	DI49_0326	2.8	2	Seub_chrII:518246-519739	Seub_chrII	518246	519739	-	1494	154	172	1	29	66	131	427	204	538	155	180	134	89	141	98	352	270	157
DI49_0327	DI49_0327	2.8	2	Seub_chrII:520518-520910	Seub_chrII	520518	520910	-	393	48167	66457	1923	4029	6606	14379	25193	18237	24276	13738	12824	17088	12685	7339	8334	10881	11682	10665
DI49_0328	YCF1	2.8	2	Seub_chrII:522565-527115	Seub_chrII	522565	527115	-	4551	1678	1743	350	392	542	2008	2640	1607	2888	959	826	848	427	433	534	1133	657	755
DI49_0329	RGP1	2.8	2	Seub_chrII:527832-529817	Seub_chrII	527832	529817	+	1986	444	540	78	146	243	500	622	372	778	323	359	336	155	188	177	437	378	296
DI49_0330	HPR1	2.8	2	Seub_chrII:530069-532366	Seub_chrII	530069	532366	+	2298	1085	1379	264	97	350	765	425	322	665	584	771	678	174	208	205	437	307	285
DI49_0331	RUB1	2.8	2	Seub_chrII:533025-533431	Seub_chrII	533025	533431	-	407	654	788	218	35	54	199	293	289	379	553	579	508	102	124	114	308	301	271
DI49_0332	MTQ2	2.8	2	Seub_chrII:533599-534303	Seub_chrII	533599	534303	+	705	431	510	148	8	55	37	170	161	191	256	285	300	39	55	60	184	184	149
DI49_0333	DOP1	2.8	2	Seub_chrII:534401-539497	Seub_chrII	534401	539497	-	5097	1002	1286	337	123	339	735	1019	587	1146	493	524	437	170	217	202	510	355	219
DI49_0334	PEX7	2.8	2	Seub_chrII:539920-541047	Seub_chrII	539920	541047	-	1128	562	688	247	831	1367	2596	1852	937	1925	251	283	268	821	933	983	928	774	714
DI49_0335	SAN1	2.8	2	Seub_chrII:541502-543364	Seub_chrII	541502	543364	-	1863	982	1369	30	297	657	1493	1817	994	1519	727	690	679	580	423	593	784	671	645
DI49_0336	DI49_0336	2.8	2	Seub_chrII:543799-545604	Seub_chrII	543799	545604	-	1806	1450	1518	421	176	261	788	820	484	835	796	818	727	323	216	272	406	447	322
DI49_0337	TAF12	2.8	2	Seub_chrII:546241-547884	Seub_chrII	546241	547884	+	1644	1406	1633	86	151	548	865	704	620	993	1281	1359	1479	352	363	420	579	570	825
DI49_0338	SWI5	2.8	2	Seub_chrII:548127-550208	Seub_chrII	548127	550208	-	2082	1093	1305	222	168	514	748	447	444	645	762	865	749	76	71	55	191	97	214
DI49_0339	EKI1	2.8	2	Seub_chrII:551119-552729	Seub_chrII	551119	552729	+	1611	452	550	275	151	355	573	595	336	670	319	395	331	187	294	255	516	421	346
DI49_0340	KGD2	2.8	2	Seub_chrII:553153-554508	Seub_chrII	553153	554508	-	1356	3562	4039	576	792	1567	3117	3316	2814	3705	4271	3378	3881	1365	873	1206	1373	1205	1410
DI49_0341	CTH1	2.9	1.9	Seub_chrII:564626-565621	Seub_chrII	564626	565621	-	996	482	582	32	54	251	478	758	461	802	548	591	622	350	360	379	612	546	467
DI49_0342	GIR2	2.9	1.9	Seub_chrII:566155-566973	Seub_chrII	566155	566973	+	819	783	717	511	51	73	256	76	77	85	638	770	713	83	103	120	169	196	175
DI49_0343	ENT5	2.9	1.9	Seub_chrII:567178-568377	Seub_chrII	567178	568377	-	1200	2004	1957	317	235	565	1052	738	956	1039	1493	1578	1611	619	485	532	777	686	992
DI49_0344	CPR1	2.9	1.9	Seub_chrII:568884-569372	Seub_chrII	568884	569372	-	489	37652	42470	12625	19285	41102	52575	37803	33621	39856	17680	14628	15637	47054	38829	42064	15192	18528	23042
DI49_0345	RPA14	2.9	1.9	Seub_chrII:569782-570276	Seub_chrII	569782	570276	+	495	343	338	176	73	183	179	185	174	169	79	152	157	135	114	88	62	93	101
DI49_0346	HOM2	2.9	1.9	Seub_chrII:570737-571834	Seub_chrII	570737	571834	+	1098	7168	7376	1412	3611	5578	10752	10619	7311	9638	2563	3119	3618	7261	4306	6563	4071	3819	3990
DI49_0347	SAC3	2.9	1.9	Seub_chrII:572223-576155	Seub_chrII	572223	576155	+	3933	526	607	76	74	195	359	428	287	504	502	480	510	70	125	93	346	198	217
DI49_0348	SSY1	2.9	1.9	Seub_chrII:576544-579099	Seub_chrII	576544	579099	+	2556	716	830	456	266	442	944	724	549	1020	333	350	297	218	264	218	445	372	342
DI49_0349	DI49_0349	2.9	1.9	Seub_chrII:579333-580496	Seub_chrII	579333	580496	+	1164	774	731	405	32	113	259	264	277	373	977	977	816	83	47	73	246	203	211
DI49_0350	NBP2	2.9	1.9	Seub_chrII:580689-581417	Seub_chrII	580689	581417	-	729	371	391	61	12	61	67	167	143	228	269	288	229	62	58	42	171	135	188
DI49_0351	CWC15	2.9	1.9	Seub_chrII:581729-582271	Seub_chrII	581729	582271	+	543	170	208	8	9	79	71	29	52	47	408	381	383	35	45	37	75	58	93
DI49_0352	SEC1	2.9	1.9	Seub_chrII:582352-584526	Seub_chrII	582352	584526	-	2175	1170	1563	407	542	1123	2746	2130	1338	2400	837	781	754	578	610	669	927	749	668
DI49_0353	TRM82	2.9	1.9	Seub_chrII:585182-586519	Seub_chrII	585182	586519	+	1338	863	921	73	81	172	324	571	373	697	804	838	722	154	104	114	438	330	186
DI49_0354	SEC5	2.9	1.9	Seub_chrII:586615-589761	Seub_chrII	586615	589761	-	3147	435	477	58	111	322	445	475	243	511	397	371	348	137	244	176	294	247	182
DI49_0355	TAF10	2.9	1.9	Seub_chrII:589760-590383	Seub_chrII	589760	590383	+	624	968	961	384	129	147	330	451	344	461	709	755	771	174	231	181	223	336	310
DI49_0356	CDC37	2.9	1.9	Seub_chrII:590633-592153	Seub_chrII	590633	592153	+	1521	958	1396	140	135	275	652	959	579	1027	1294	1094	1130	313	237	272	477	425	394
DI49_0357	STB3	2.9	1.9	Seub_chrII:592630-594180	Seub_chrII	592630	594180	-	1551	1763	2275	186	230	598	1258	1840	1309	2125	835	945	1052	519	518	539	914	838	904
DI49_0358	DI49_0358	2.9	1.9	Seub_chrII:594857-595345	Seub_chrII	594857	595345	+	489	130	159	10	485	559	815	936	551	775	46	29	29	438	489	286	299	427	250
DI49_0359	SEC7	2.9	1.9	Seub_chrII:596476-602457	Seub_chrII	596476	602457	-	5982	2051	2137	466	623	1377	2635	1869	1061	1942	1009	1059	999	566	539	587	791	420	439
DI49_0361	HSP42	2.9	1.9	Seub_chrII:603960-605114	Seub_chrII	603960	605114	+	1155	2225	2823	330	2137	5806	8462	9659	12853	17692	2060	2374	2140	8886	7171	8787	14521	11364	11199
DI49_0362	SUP35	2.9	1.9	Seub_chrII:605674-607698	Seub_chrII	605674	607698	+	2025	4029	4310	246	188	554	1413	2001	1706	2004	4036	3892	3908	652	293	664	3433	1461	2554
DI49_0363	ARG82	2.9	1.9	Seub_chrII:607884-608924	Seub_chrII	607884	608924	-	1041	338	312	138	107	163	354	636	575	901	329	212	289	197	386	238	557	697	442
DI49_0364	HMO1	2.9	1.9	Seub_chrII:609411-610151	Seub_chrII	609411	610151	+	741	6024	6588	647	1496	2818	7425	5935	4750	6348	2397	2502	2585	2544	1802	2564	2890	2179	2844
DI49_0365	RSM24	2.9	1.9	Seub_chrII:610486-611469	Seub_chrII	610486	611469	-	984	1006	1044	141	352	756	1169	1210	853	1328	1364	1542	1393	668	1103	586	960	1777	871
DI49_0366	NGG1	2.9	1.9	Seub_chrII:611750-613855	Seub_chrII	611750	613855	+	2106	581	672	116	31	90	205	83	92	108	912	965	904	91	57	68	126	113	142
DI49_0367	UBC1	2.9	1.9	Seub_chrII:614176-614823	Seub_chrII	614176	614823	+	648	2277	2405	476	546	1049	2131	2619	2005	2892	2389	2002	2056	1408	1424	1454	2102	2052	1694
DI49_0368	SDH4	2.9	1.9	Seub_chrII:615247-615792	Seub_chrII	615247	615792	+	546	3264	5252	231	1963	2414	4726	13916	9200	13703	4885	2965	3963	2901	3231	2702	4613	3918	3132
DI49_0369	CSN9	2.9	1.9	Seub_chrII:616017-616760	Seub_chrII	616017	616760	-	744	17	39	0	0	0	10	2	5	6	74	85	83	4	7	1	17	4	0
DI49_0370	DI49_0370	2.9	1.9	Seub_chrII:616750-618135	Seub_chrII	616750	618135	+	1386	269	353	31	33	64	197	274	135	264	223	218	246	60	87	63	146	170	92
DI49_0371	SCC2	2.9	1.9	Seub_chrII:618630-623102	Seub_chrII	618630	623102	+	4473	402	427	153	78	214	551	668	430	823	318	326	288	114	127	136	193	174	103
DI49_0372	SAS4	2.9	1.9	Seub_chrII:623242-624711	Seub_chrII	623242	624711	-	1470	361	341	59	44	97	185	235	210	305	679	610	582	116	130	136	255	264	267
DI49_0373	CDC1	2.9	1.9	Seub_chrII:624965-626446	Seub_chrII	624965	626446	+	1482	1230	1641	158	260	515	986	1338	718	1348	1012	1108	1051	472	316	407	682	640	527
DI49_0374	PLP1	2.9	1.9	Seub_chrII:626793-627476	Seub_chrII	626793	627476	+	684	154	258	45	10	17	52	93	88	117	298	256	257	12	15	26	90	47	75
DI49_0375	ATC1	2.9	1.9	Seub_chrII:627834-628724	Seub_chrII	627834	628724	-	891	153	153	13	3	55	45	195	156	171	355	381	348	38	32	22	191	175	94
DI49_0376	UPS3	2.9	1.9	Seub_chrII:629120-629659	Seub_chrII	629120	629659	-	540	302	330	37	47	84	220	411	286	435	335	307	291	116	316	116	315	504	220
DI49_0377	DI49_0377	2.9	1.9	Seub_chrII:630123-632678	Seub_chrII	630123	632678	-	2556	1085	1884	18	565	1824	2823	1080	963	1780	1120	1010	1163	471	406	835	712	296	917
DI49_0378	CCT6	2.9	1.9	Seub_chrII:633498-635138	Seub_chrII	633498	635138	+	1641	2950	3627	36	366	1274	2379	3403	3279	4011	1649	2261	2235	908	821	1148	1357	1191	1691
DI49_0379	SLY1	2.9	1.9	Seub_chrII:635452-637449	Seub_chrII	635452	637449	+	1998	1576	1927	367	182	452	970	1145	911	1477	1020	1023	1037	285	241	273	709	625	651
DI49_0380	RVB1	2.9	1.9	Seub_chrII:637657-639048	Seub_chrII	637657	639048	-	1392	2758	2880	236	52	318	531	1259	1201	1463	2639	2214	2535	231	206	257	675	604	816
DI49_0381	HST4	2.9	1.9	Seub_chrII:639375-640502	Seub_chrII	639375	640502	+	1128	284	288	17	36	36	167	259	128	255	281	236	280	41	71	81	111	167	165
DI49_0382	MSS116	2.9	1.9	Seub_chrII:642901-644892	Seub_chrII	642901	644892	-	1992	1268	1535	74	108	419	831	1540	1152	1973	2718	3469	3343	655	1028	626	2369	2581	1514
DI49_0383	REF2	2.9	1.9	Seub_chrII:645550-647190	Seub_chrII	645550	647190	+	1641	684	761	55	193	478	716	689	496	1007	580	554	537	231	200	319	720	507	551
DI49_0384	CAB5	2.9	1.9	Seub_chrII:647262-647978	Seub_chrII	647262	647978	-	717	372	447	32	69	74	262	279	205	376	319	373	342	146	83	117	211	212	155
DI49_0385	CBS2	2.9	1.9	Seub_chrII:648197-649363	Seub_chrII	648197	649363	+	1167	214	238	39	66	77	214	300	194	305	178	202	154	80	159	98	232	288	136
DI49_0386	RKM2	2.9	1.9	Seub_chrII:649500-650936	Seub_chrII	649500	650936	-	1437	89	110	3	0	13	9	77	63	66	237	244	210	12	9	3	84	69	61
DI49_0387	VPS64	2.9	1.9	Seub_chrII:651233-653059	Seub_chrII	651233	653059	-	1827	400	564	45	93	219	521	357	278	500	551	559	568	163	299	198	516	310	390
DI49_0388	SPC19	2.9	1.9	Seub_chrII:653296-653805	Seub_chrII	653296	653805	+	510	369	359	218	5	38	59	69	75	92	285	298	265	23	17	21	78	66	101
DI49_0389	RAV2	2.9	1.9	Seub_chrII:653887-654942	Seub_chrII	653887	654942	-	1056	656	801	110	417	903	1263	1235	845	1347	549	432	516	528	524	527	568	758	527
DI49_0390	COQ4	2.9	1.9	Seub_chrII:655135-656124	Seub_chrII	655135	656124	+	990	2019	2425	876	1501	2459	3678	4301	3397	4095	988	747	915	1384	1331	1233	1075	1529	1221
DI49_0391	MSC2	2.9	1.9	Seub_chrII:656328-658505	Seub_chrII	656328	658505	+	2178	1229	1363	352	515	821	1971	1543	876	1676	539	586	549	605	585	547	685	593	563
DI49_0392	EBS1	2.9	1.9	Seub_chrII:659052-661709	Seub_chrII	659052	661709	+	2658	2544	2702	1206	542	1185	2385	2188	1602	2094	919	1264	1123	780	544	639	685	721	634
DI49_0393	UME6	2.9	1.9	Seub_chrII:661998-664517	Seub_chrII	661998	664517	-	2520	646	705	113	2	115	114	58	71	104	481	516	525	85	55	60	116	104	79
DI49_0394	MSS4	2.9	1.9	Seub_chrII:665203-667506	Seub_chrII	665203	667506	+	2304	1746	2488	57	457	791	1823	3139	2266	2950	1031	911	1003	636	807	631	1041	1020	983
DI49_0396	GCD6	3	1.9	Seub_chrII:669870-672008	Seub_chrII	669870	672008	+	2139	1380	1492	312	175	390	812	1548	851	1539	1158	1195	1154	284	291	348	896	610	550
DI49_0397	TCP1	3	1.9	Seub_chrII:672348-674027	Seub_chrII	672348	674027	+	1680	4453	4849	528	467	1045	2406	4218	2496	4334	3423	3594	3473	776	761	832	1657	1563	1165
DI49_0398	UPC2	3	1.9	Seub_chrII:674880-677666	Seub_chrII	674880	677666	+	2787	1080	1521	407	1390	2731	5302	2432	2152	4046	323	388	328	243	196	375	579	291	625
DI49_0399	AHA1	3	1.9	Seub_chrII:678064-679119	Seub_chrII	678064	679119	+	1056	2530	2615	2454	239	581	1018	1596	1315	1774	2074	2370	2110	854	390	554	631	624	576
DI49_0400	ADR1	3	1.9	Seub_chrII:680330-684289	Seub_chrII	680330	684289	+	3960	900	1552	46	416	835	1718	4295	3770	5989	421	410	442	550	1518	680	1278	2601	1516
DI49_0401	SPR28	3	1.9	Seub_chrII:689122-690372	Seub_chrII	689122	690372	-	1251	67	50	19	2	25	23	17	14	31	200	161	175	5	11	19	36	35	56
DI49_0402	MFB1	3	1.9	Seub_chrII:690818-692206	Seub_chrII	690818	692206	-	1389	502	649	79	30	158	202	200	159	304	591	629	579	48	44	66	321	242	237
DI49_0403	GTB1	3	1.9	Seub_chrII:692695-694833	Seub_chrII	692695	694833	+	2139	1267	1073	621	167	456	1005	759	693	1177	655	678	710	318	424	384	599	529	650
DI49_0404	DI49_0404	3	1.9	Seub_chrII:695434-696693	Seub_chrII	695434	696693	+	1260	23	37	15	56	168	186	145	41	166	61	70	75	5	8	4	14	29	5
DI49_0405	CRF1	2.8	1.9	Seub_chrII:697470-699164	Seub_chrII	697470	699164	+	1695	50	125	0	64	155	240	597	565	759	114	57	94	74	104	111	237	340	271
DI49_0406	HTB1	2.3	1.9	Seub_chrII:699718-700113	Seub_chrII	699718	700113	-	396	7532	8599	1157	127	541	636	2718	1913	3949	8171	9604	10225	501	441	406	1479	1258	1069
DI49_0407	HTA1	2.3	1.9	Seub_chrII:700937-701335	Seub_chrII	700937	701335	+	399	13734	14153	1281	766	1490	4084	10364	6447	10971	12337	15106	14495	2540	2682	3442	4610	5826	3931
DI49_0408	ADK1	2.4	1.9	Seub_chrII:701905-702573	Seub_chrII	701905	702573	+	669	11010	10480	3327	634	1573	2898	3382	3771	3381	4567	4889	5742	2937	1604	2407	2601	2891	3882
DI49_0409	SIR4	2.9	1.9	Seub_chrII:702991-707214	Seub_chrII	702991	707214	+	4224	463	638	15	31	156	240	298	233	426	374	411	430	69	69	86	233	207	230
DI49_0410	PCF11	2.9	1.9	Seub_chrII:707532-709385	Seub_chrII	707532	709385	-	1854	558	744	95	47	193	246	557	445	1016	508	486	503	69	173	73	767	328	328
DI49_0411	IVY1	2.9	1.9	Seub_chrII:710346-711752	Seub_chrII	710346	711752	+	1407	1427	1210	727	290	696	1314	394	354	761	702	577	638	355	540	403	549	617	529
DI49_0412	COX20	2.9	1.9	Seub_chrII:711898-712521	Seub_chrII	711898	712521	-	624	1194	1412	276	469	757	1679	1578	1576	2190	1156	1236	1146	980	2014	1211	1370	2098	1414
DI49_0413	HEM1	2.9	1.9	Seub_chrII:713042-714688	Seub_chrII	713042	714688	+	1647	1738	1858	236	333	879	2000	1750	1441	1762	711	1355	1006	615	956	782	978	1421	1161
DI49_0414	RTN1	2.9	1.9	Seub_chrII:715065-715946	Seub_chrII	715065	715946	-	882	22661	27234	1270	5623	9154	17355	34431	26196	37564	13203	12711	13386	8720	6928	9854	14232	10473	16373
DI49_0415	DI49_0415	2.9	1.9	Seub_chrII:716029-716661	Seub_chrII	716029	716661	-	633	1	6	10	4	0	1	1	2	4	3	0	0	3	0	1	0	1	0
DI49_0416	LYS4	2.9	1.9	Seub_chrII:716708-718789	Seub_chrII	716708	718789	+	2082	6072	7767	292	4772	6747	15008	14512	9260	11112	3053	3375	3298	5590	2128	4678	3425	2429	3773
DI49_0417	PRP42	2.9	1.9	Seub_chrII:719104-720738	Seub_chrII	719104	720738	+	1635	219	289	121	32	90	175	227	118	308	259	250	223	55	103	73	214	143	58
DI49_0418	FMN1	2.9	1.9	Seub_chrII:720839-721495	Seub_chrII	720839	721495	-	657	500	616	11	294	389	717	1104	650	1195	330	335	321	263	482	221	548	634	353
DI49_0419	MRPL7	2.9	1.9	Seub_chrII:722224-723102	Seub_chrII	722224	723102	+	879	567	722	97	41	154	295	609	449	772	1032	1309	1349	309	700	302	867	1576	740
DI49_0420	SEC26	2.9	1.9	Seub_chrII:723501-726422	Seub_chrII	723501	726422	-	2922	2948	3472	192	374	552	1965	2650	1592	3054	2352	2090	2225	713	579	757	1216	847	879
DI49_0421	DI49_0421	2.9	1.9	Seub_chrII:726659-729100	Seub_chrII	726659	729100	-	2442	696	658	276	219	557	821	428	296	478	293	389	316	279	423	268	213	285	292
DI49_0422	SNU56	2.7	1.9	Seub_chrII:729276-730751	Seub_chrII	729276	730751	-	1476	594	761	25	102	261	523	1009	579	873	529	483	480	207	234	252	418	522	399
DI49_0424	PRP28	2.9	1.9	Seub_chrII:734197-735966	Seub_chrII	734197	735966	-	1770	1443	1484	412	169	489	1003	1012	648	808	779	811	708	386	301	364	398	441	470
DI49_0425	PEX5	2.9	1.9	Seub_chrII:736248-738080	Seub_chrII	736248	738080	+	1833	1914	2129	203	287	742	1538	1786	1339	1643	1000	925	984	570	358	553	699	784	1035
DI49_0426	MNN10	2.9	1.9	Seub_chrII:738529-739713	Seub_chrII	738529	739713	+	1185	3569	3538	706	458	734	1939	1843	1608	1849	1425	1561	1580	539	591	702	717	756	968
DI49_0427	TRS23	2.9	1.9	Seub_chrII:740017-740679	Seub_chrII	740017	740679	+	663	919	999	184	293	336	734	461	363	526	341	422	439	290	242	289	161	165	209
DI49_0428	VHS1	2.9	1.9	Seub_chrII:741803-743179	Seub_chrII	741803	743179	+	1377	5874	7479	436	924	1651	2092	4351	3020	4389	514	471	520	2131	1013	2212	1646	827	1805
DI49_0429	DI49_0429	2.9	1.9	Seub_chrII:743467-744027	Seub_chrII	743467	744027	-	561	500	501	49	32	257	264	286	250	494	1140	935	1108	100	145	140	553	361	447
DI49_0430	DI49_0430	2.9	1.9	Seub_chrII:744420-745541	Seub_chrII	744420	745541	-	1122	640	848	115	236	651	944	1204	701	1220	211	299	249	366	580	371	598	682	435
DI49_0431	PAM1	2.9	1.9	Seub_chrII:746354-748912	Seub_chrII	746354	748912	+	2559	2523	3724	183	603	1006	2356	2580	1831	3148	1298	1138	1259	543	864	863	1488	1126	1226
DI49_0432	BTT1	2.9	1.9	Seub_chrII:749214-749663	Seub_chrII	749214	749663	+	450	124	143	14	21	105	150	195	119	213	132	108	100	54	64	71	138	113	56
DI49_0433	MET32	2.9	1.9	Seub_chrII:749788-750357	Seub_chrII	749788	750357	-	570	610	764	146	48	109	200	222	139	312	215	280	236	61	88	95	166	84	168
DI49_0434	CHL4	2.9	1.9	Seub_chrII:750915-752291	Seub_chrII	750915	752291	+	1377	253	285	50	36	63	171	170	112	234	220	215	262	46	67	58	189	128	114
DI49_0435	RMD5	2.9	1.9	Seub_chrII:752381-753646	Seub_chrII	752381	753646	-	1266	662	810	314	129	299	409	764	423	859	499	348	402	217	246	193	511	463	296
DI49_0436	CTA1	2.9	1.9	Seub_chrII:753970-755511	Seub_chrII	753970	755511	-	1542	776	1042	100	75	187	359	1063	598	694	261	165	199	162	99	144	147	133	267
DI49_0437	RKM4	2.9	1.9	Seub_chrII:755821-757299	Seub_chrII	755821	757299	-	1479	470	521	57	66	173	232	285	233	354	245	330	274	102	77	101	174	166	163
DI49_0438	HSP78	2.9	1.9	Seub_chrII:757643-760078	Seub_chrII	757643	760078	-	2436	1505	2171	151	330	1168	1811	3077	2471	4433	2729	1847	2350	853	1150	1188	4718	2800	3371
DI49_0439	YAP6	2.9	1.9	Seub_chrII:760477-761637	Seub_chrII	760477	761637	-	1161	645	933	30	57	128	199	195	175	283	278	277	277	119	294	160	264	211	220
DI49_0440	SWM1	2.9	1.9	Seub_chrII:762575-763087	Seub_chrII	762575	763087	-	513	573	762	207	101	172	269	279	201	279	314	397	374	128	195	179	132	169	164
DI49_0441	EXG2	2.5	1.9	Seub_chrII:763453-765144	Seub_chrII	763453	765144	-	1692	1620	2060	151	1945	2419	6993	4975	2993	6127	777	775	855	981	1361	1285	1629	897	1150
DI49_0443	DI49_0443	2.4	1.9	Seub_chrII:766698-767528	Seub_chrII	766698	767528	+	831	1738	2516	250	342	391	773	1740	1222	1861	1051	662	810	637	754	580	1283	1534	941
DI49_0444	DIN7	2.7	1.9	Seub_chrII:767856-769112	Seub_chrII	767856	769112	-	1257	48	104	21	27	76	168	221	100	248	87	90	73	16	8	41	203	54	109
DI49_0445	AKR1	2.9	1.9	Seub_chrII:769600-771888	Seub_chrII	769600	771888	-	2289	1526	1694	354	568	840	2076	3077	2064	3289	701	650	646	297	492	424	941	749	748
DI49_0446	PEX10	2.9	1.9	Seub_chrII:772422-773435	Seub_chrII	772422	773435	+	1014	565	755	97	357	449	906	1266	968	1317	286	314	307	251	254	207	378	483	335
DI49_0447	HEL2	2.9	1.9	Seub_chrII:773646-775577	Seub_chrII	773646	775577	-	1932	1005	1139	174	93	342	596	574	354	642	733	805	662	160	132	176	454	255	421
DI49_0448	CIA1	2.9	1.9	Seub_chrII:776065-777057	Seub_chrII	776065	777057	-	993	1562	1542	740	529	1023	2262	1070	764	1081	797	870	795	635	540	693	590	658	555
DI49_0449	MSW1	2.9	1.9	Seub_chrII:777562-778701	Seub_chrII	777562	778701	+	1140	557	725	206	51	156	194	657	634	812	670	805	848	112	280	166	719	1112	564
DI49_0450	CCC2	2.9	1.9	Seub_chrII:779278-782301	Seub_chrII	779278	782301	+	3024	1794	2002	359	117	286	1009	1832	1176	1363	918	1053	970	397	498	262	453	981	668
DI49_0451	GLO2	2.9	1.9	Seub_chrII:782603-783427	Seub_chrII	782603	783427	+	825	634	720	462	289	610	1071	903	704	990	480	382	446	454	535	380	478	705	533
DI49_0452	DON1	2.9	1.9	Seub_chrII:783770-784837	Seub_chrII	783770	784837	+	1068	448	441	176	171	477	862	407	393	583	172	215	166	142	322	273	220	211	236
DI49_0453	BSC2	2.9	1.9	Seub_chrII:785768-786484	Seub_chrII	785768	786484	+	717	1100	1363	25	102	633	791	1875	2028	2819	943	669	869	358	535	596	2736	1238	2262
DI49_0454	PMP3	2.9	1.9	Seub_chrII:786996-787163	Seub_chrII	786996	787163	-	168	16847	23148	2491	3265	3735	9031	18987	12027	19293	10389	8111	9926	4947	6843	5364	8707	9630	6619
DI49_0455	MTH1	2.9	1.9	Seub_chrII:787933-789234	Seub_chrII	787933	789234	-	1302	4624	5859	283	459	1071	1860	2716	2667	4333	2358	2003	2232	471	764	560	1561	2138	2007
DI49_0457	RNH202	2.9	1.9	Seub_chrII:791498-792550	Seub_chrII	791498	792550	+	1053	312	404	117	21	50	94	128	104	183	454	478	490	25	14	12	95	88	93
DI49_0458	RRP45	2.9	1.9	Seub_chrII:792882-793799	Seub_chrII	792882	793799	+	918	1025	1019	462	134	232	485	372	301	414	893	957	801	193	95	159	299	303	273
DI49_0459	PHM6	2.9	1.9	Seub_chrII:794154-794462	Seub_chrII	794154	794462	-	309	38	56	3	6	0	20	44	33	31	50	40	44	20	37	14	62	127	36
DI49_0460	DI49_0460	2.9	1.9	Seub_chrII:795327-796580	Seub_chrII	795327	796580	-	1254	175	207	26	16	69	158	217	200	270	347	339	385	97	174	69	231	409	306
DI49_0461	GCN2	2.9	1.9	Seub_chrII:796897-801909	Seub_chrII	796897	801909	-	5013	1633	1702	656	502	916	1757	1166	691	1257	763	735	768	444	353	471	486	474	456
DI49_0462	DPP1	2.9	1.9	Seub_chrII:802415-803290	Seub_chrII	802415	803290	-	876	1093	1159	170	237	400	948	1251	794	1120	468	377	395	237	364	276	226	428	247
DI49_0463	ZIP1	2.9	1.9	Seub_chrII:804288-806918	Seub_chrII	804288	806918	+	2631	92	116	0	23	7	20	24	21	45	133	107	109	14	35	8	49	49	47
DI49_0464	DI49_0464	2.9	1.9	Seub_chrII:807104-807454	Seub_chrII	807104	807454	-	351	294	361	136	6	47	86	143	103	160	209	229	196	98	225	133	251	502	171
DI49_0465	DI49_0465	2.9	1.9	Seub_chrII:807911-808789	Seub_chrII	807911	808789	+	879	343	376	81	44	67	119	265	241	293	426	466	412	115	170	131	190	218	179
DI49_0466	NSE3	2.9	1.9	Seub_chrII:809106-810041	Seub_chrII	809106	810041	+	936	773	914	946	150	374	566	512	373	458	437	396	428	144	137	189	196	191	205
DI49_0467	RTT103	2.9	1.9	Seub_chrII:810219-811469	Seub_chrII	810219	811469	-	1251	705	865	100	152	212	409	487	424	596	435	460	433	186	198	217	322	325	360
DI49_0468	HRQ1	2.9	1.9	Seub_chrII:811691-814924	Seub_chrII	811691	814924	+	3234	750	916	157	220	409	967	1457	879	1499	569	543	476	289	323	302	581	582	387
DI49_0469	SRP101	2.9	1.9	Seub_chrII:815152-817017	Seub_chrII	815152	817017	-	1866	1319	1392	413	126	233	517	475	344	529	650	690	651	205	172	223	270	193	251
DI49_0470	SSD1	2.9	1.9	Seub_chrII:817727-821491	Seub_chrII	817727	821491	-	3765	3652	5886	1282	3750	5383	11929	14952	10012	16063	2087	1822	1928	3560	4786	4000	4558	3765	3882
DI49_0471	DPL1	2.9	1.9	Seub_chrII:822593-824350	Seub_chrII	822593	824350	-	1758	8659	7755	3967	922	1331	3260	4469	3437	3197	2768	2399	2649	1119	603	870	859	978	1351
DI49_0472	HDA2	2.9	1.9	Seub_chrII:824767-826797	Seub_chrII	824767	826797	-	2031	294	401	85	36	128	201	242	153	348	350	440	386	56	90	99	221	110	170
DI49_0473	MHR1	2.9	1.9	Seub_chrII:827312-827992	Seub_chrII	827312	827992	+	681	1127	1149	617	109	247	563	252	239	349	1175	1824	1582	434	768	361	686	1578	638
DI49_0474	SUR2	2.9	1.9	Seub_chrII:828668-829717	Seub_chrII	828668	829717	+	1050	4705	5882	585	1431	1914	5024	8777	6981	9529	1283	1226	1270	677	610	849	1360	1315	1568
DI49_0475	ATP5	2.9	1.9	Seub_chrII:830233-830871	Seub_chrII	830233	830871	-	639	2814	3447	692	345	732	1581	2806	2069	3229	3070	2862	3085	707	734	724	1091	750	915
DI49_0476	BFR2	2.9	1.9	Seub_chrII:831672-833291	Seub_chrII	831672	833291	+	1620	1148	907	456	21	91	150	170	225	267	1437	1521	1428	150	61	63	228	263	258
DI49_0477	PRO1	2.9	1.9	Seub_chrII:833565-834851	Seub_chrII	833565	834851	-	1287	807	843	51	71	134	396	457	299	487	450	424	409	144	133	134	230	253	201
DI49_0478	CFT1	2.9	1.9	Seub_chrII:835408-839478	Seub_chrII	835408	839478	+	4071	1189	1275	486	281	500	1596	894	666	1100	453	571	506	313	296	393	434	377	391
DI49_0479	GPI11	2.9	1.9	Seub_chrII:839780-840439	Seub_chrII	839780	840439	+	660	586	728	152	97	177	310	386	266	601	400	383	384	152	219	159	362	214	169
DI49_0480	RSC3	2.9	1.9	Seub_chrII:840892-843573	Seub_chrII	840892	843573	-	2682	586	891	90	31	171	361	488	367	710	411	446	464	59	61	55	295	170	186
DI49_0481	CPR5	2.9	1.9	Seub_chrII:844062-844748	Seub_chrII	844062	844748	-	687	6852	6663	4301	1493	2473	5411	3906	3254	4234	1686	1443	1702	2361	1862	2110	2341	2385	2342
DI49_0482	HNT2	2.9	1.9	Seub_chrII:844981-845442	Seub_chrII	844981	845442	-	462	510	476	349	25	68	116	145	150	200	325	316	378	85	118	75	227	323	273
DI49_0483	DI49_0483	2.9	1.9	Seub_chrII:845962-847395	Seub_chrII	845962	847395	-	1434	665	920	130	379	669	949	1136	735	1262	340	317	302	437	532	414	676	584	435
DI49_0485	PMT7	2.9	1.9	Seub_chrII:848040-850127	Seub_chrII	848040	850127	+	2088	867	1110	51	136	232	691	777	516	767	573	562	583	226	424	337	367	516	355
DI49_0486	SRB7	2.9	1.9	Seub_chrII:850235-850657	Seub_chrII	850235	850657	-	423	435	512	93	31	37	102	194	142	271	419	504	430	69	123	78	402	401	350
DI49_0487	GIC2	2.9	1.9	Seub_chrII:851274-852476	Seub_chrII	851274	852476	-	1203	125	201	10	121	221	336	234	166	167	187	311	311	60	46	61	51	59	53
DI49_0488	SUM1	2.9	1.9	Seub_chrII:853376-856606	Seub_chrII	853376	856606	-	3231	2356	2439	2142	148	406	899	437	544	689	1135	1207	1161	401	365	377	563	496	616
DI49_0489	TFB1	2.6	1.9	Seub_chrII:857351-859282	Seub_chrII	857351	859282	+	1932	909	947	206	207	313	717	528	466	556	458	659	584	339	248	316	290	333	390
DI49_0490	SSF2	2.3	1.9	Seub_chrII:859913-861265	Seub_chrII	859913	861265	+	1353	397	360	232	38	103	132	65	63	83	467	700	581	70	65	53	156	224	169
DI49_0491	PIB1	2.3	1.9	Seub_chrII:861530-862384	Seub_chrII	861530	862384	-	855	1090	1037	236	301	749	1031	1210	854	1112	335	418	381	367	384	369	523	581	475
DI49_0492	RAD34	3	1.9	Seub_chrII:862746-864824	Seub_chrII	862746	864824	-	2079	527	540	120	25	59	289	216	210	217	175	164	167	60	76	71	89	129	121
DI49_0493	IPK1	3	1.9	Seub_chrII:865063-865965	Seub_chrII	865063	865965	-	903	294	354	87	33	48	96	186	139	226	178	198	164	34	62	50	189	178	132
DI49_0494	OMS1	3	1.9	Seub_chrII:866088-867503	Seub_chrII	866088	867503	+	1416	1087	1046	556	63	276	439	346	387	535	1453	1737	1759	348	668	358	847	981	960
DI49_0496	HIM1	3	1.9	Seub_chrII:868010-869257	Seub_chrII	868010	869257	+	1248	13	19	0	0	0	1	8	2	9	12	13	21	2	0	3	6	0	4
DI49_0497	MCM21	3	1.9	Seub_chrII:869546-870759	Seub_chrII	869546	870759	+	1214	212	310	25	10	12	86	176	138	236	292	335	302	44	36	35	105	70	73
DI49_0498	YFT2	3	1.9	Seub_chrII:870813-871637	Seub_chrII	870813	871637	-	825	326	402	50	25	68	172	190	93	202	172	201	172	89	78	41	145	192	56
DI49_0499	SWA2	3	1.9	Seub_chrII:871892-873874	Seub_chrII	871892	873874	-	1983	727	903	111	71	190	556	781	599	857	781	663	740	156	275	258	520	740	465
DI49_0500	DAD4	3	1.9	Seub_chrII:874040-874258	Seub_chrII	874040	874258	-	219	838	990	360	170	239	411	386	288	360	550	672	608	266	217	227	237	347	248
DI49_0501	ASP1	3	1.9	Seub_chrII:874393-875625	Seub_chrII	874393	875625	+	1233	2308	2770	232	748	1042	1772	2218	1356	1939	858	1001	1019	627	538	444	523	608	525
DI49_0502	MRPL35	3	1.9	Seub_chrII:876373-877659	Seub_chrII	876373	877659	+	1287	1250	1376	153	101	264	491	1011	851	1062	1497	1663	1769	437	1004	448	1159	2242	1021
DI49_0503	TIM11	3	1.9	Seub_chrII:877965-878255	Seub_chrII	877965	878255	-	291	1152	1359	351	51	121	174	485	455	651	3143	3041	3073	171	209	100	397	444	406
DI49_0504	PEP7	3	1.9	Seub_chrII:878457-880040	Seub_chrII	878457	880040	-	1584	442	520	474	78	109	227	267	223	293	389	419	395	102	176	146	205	303	286
DI49_0505	UTP4	3	1.9	Seub_chrII:880406-882664	Seub_chrII	880406	882664	-	2259	1106	1095	92	99	288	598	558	534	740	1189	1410	1238	173	114	152	429	382	302
DI49_0506	YCG1	3	1.9	Seub_chrII:883103-886204	Seub_chrII	883103	886204	+	3102	348	410	88	45	89	184	197	146	215	330	352	378	32	39	48	48	54	50
DI49_0507	YSP2	3	1.9	Seub_chrII:886446-890819	Seub_chrII	886446	890819	-	4374	2435	2664	341	175	413	1143	1265	987	1489	688	756	681	230	294	317	517	390	421
DI49_0508	SKP1	3	1.9	Seub_chrII:891299-891895	Seub_chrII	891299	891895	-	597	2730	2843	450	460	817	1722	1744	1451	1823	1862	1738	1741	941	1160	1055	845	1215	1054
DI49_0509	PEX3	3	1.9	Seub_chrII:892160-893482	Seub_chrII	892160	893482	-	1323	2212	2314	748	1941	3812	4735	3281	2625	3458	519	452	549	2168	2303	2179	979	1365	1806
DI49_0510	UBX5	3	1.9	Seub_chrII:893755-895251	Seub_chrII	893755	895251	+	1497	1201	1382	426	282	643	1144	1007	898	1237	782	763	829	617	623	575	755	858	807
DI49_0511	GPI8	3	1.9	Seub_chrII:895475-896710	Seub_chrII	895475	896710	+	1236	796	1085	12	88	288	499	1027	694	1066	657	651	643	174	153	180	541	488	443
DI49_0512	IRC3	3	1.9	Seub_chrII:896889-898952	Seub_chrII	896889	898952	+	2064	151	206	13	26	104	139	205	158	335	234	230	222	109	108	95	390	217	201
DI49_0513	DI49_0513	3	1.9	Seub_chrII:899138-901300	Seub_chrII	899138	901300	-	2163	791	1110	146	240	488	1205	1616	925	1747	861	859	858	480	394	368	714	675	570
DI49_0514	SWR1	3	1.9	Seub_chrII:901792-906336	Seub_chrII	901792	906336	+	4545	1238	1401	311	243	543	1356	570	520	901	922	1090	977	464	402	513	571	579	596
DI49_0515	MSN5	3	1.9	Seub_chrII:907000-910674	Seub_chrII	907000	910674	+	3675	2036	2325	1228	385	963	2145	1965	1252	2409	1020	945	958	508	842	578	1365	1102	1061
DI49_0516	DI49_0516	3	1.9	Seub_chrII:910924-911889	Seub_chrII	910924	911889	+	966	194	231	70	20	20	59	101	110	184	153	190	182	39	41	46	121	197	104
DI49_0517	MRPS28	3	1.9	Seub_chrII:912179-913039	Seub_chrII	912179	913039	+	861	412	469	34	23	92	255	230	238	381	949	1140	1091	119	257	136	492	435	418
DI49_0518	DI49_0518	3	1.9	Seub_chrII:913245-915332	Seub_chrII	913245	915332	-	2088	1254	1578	271	583	873	1709	2446	1513	2414	620	521	547	682	717	722	958	988	695
DI49_0519	FCF1	2.1	1.9	Seub_chrII:915826-916395	Seub_chrII	915826	916395	-	570	707	689	230	35	106	166	317	326	386	941	979	887	123	90	93	259	418	278
DI49_0521	DI49_0521	2	1.3	Seub_chrII:917997-919820	Seub_chrII	917997	919820	-	1824	1782	2175	115	511	831	1809	2964	1805	3627	2614	2245	2356	882	627	875	2239	1341	1200
DI49_0522	HXT3	2	1.1	Seub_chrII:920402-920536	Seub_chrII	920402	920536	-	135	5781	6579	1651	379	514	1270	2823	1862	3729	27	5	10	1118	1044	1078	2295	1534	1709
DI49_0523	SVF1	3	2	Seub_chrII:932880-934322	Seub_chrII	932880	934322	-	1443	5091	6175	268	239	732	1390	3764	3126	4613	2502	2483	2469	609	557	707	1997	1635	2049
DI49_0524	MRP1	3	2	Seub_chrII:934828-935793	Seub_chrII	934828	935793	+	966	2945	2956	869	674	1084	2530	3631	2858	3498	1186	1926	1866	1321	3088	1505	1503	2557	1668
DI49_0525	PAL1	3	2	Seub_chrII:936052-937572	Seub_chrII	936052	937572	-	1521	1873	2225	88	195	627	1272	805	792	1112	1154	1089	1065	280	176	252	556	307	574
DI49_0526	YPS7	3	2	Seub_chrII:938202-940007	Seub_chrII	938202	940007	-	1806	2348	2650	533	1413	2036	4158	3313	1824	2923	1153	1190	1145	1454	1081	1029	1083	969	734
DI49_0528	ATP22	3	2	Seub_chrII:942134-944188	Seub_chrII	942134	944188	-	2055	539	649	51	149	274	650	838	396	1040	411	508	413	238	410	229	774	613	324
DI49_0529	SBE2	3	2	Seub_chrII:944661-947234	Seub_chrII	944661	947234	+	2574	1174	1661	76	406	419	1649	2430	1336	2411	848	856	856	584	716	684	1235	806	759
DI49_0530	DI49_0530	3	2	Seub_chrII:947761-948726	Seub_chrII	947761	948726	+	966	2689	2943	626	1061	1459	2909	2301	1428	1929	808	898	875	676	575	553	503	509	545
DI49_0531	TRR1	3	2	Seub_chrII:949263-950222	Seub_chrII	949263	950222	+	960	3725	3890	390	994	1276	3593	4411	2963	3958	2037	2027	2225	1443	1125	1296	1344	1410	1576
DI49_0532	TRP4	3	2	Seub_chrII:950715-951869	Seub_chrII	950715	951869	+	1155	3509	3526	1665	1655	2465	4693	5064	3410	4550	1464	1266	1273	1146	1035	1173	1344	1443	1479
DI49_0533	SPC110	3	2	Seub_chrII:952090-954924	Seub_chrII	952090	954924	+	2835	276	354	30	20	174	192	154	168	299	499	544	551	83	132	107	183	93	156
DI49_0534	CNL1	3	2	Seub_chrII:955178-955546	Seub_chrII	955178	955546	-	369	278	315	69	7	27	90	102	75	127	250	204	211	41	118	48	192	148	74
DI49_0535	GGA1	3	2	Seub_chrII:956042-957718	Seub_chrII	956042	957718	+	1677	467	751	44	29	120	191	372	312	559	770	574	758	100	306	195	389	464	391
DI49_0536	EAF1	3	2	Seub_chrII:957927-960887	Seub_chrII	957927	960887	-	2961	565	717	75	43	253	401	478	394	593	651	671	684	160	202	226	299	324	262
DI49_0537	BCP1	3	2	Seub_chrII:961424-962278	Seub_chrII	961424	962278	-	855	981	1054	215	35	93	215	411	324	508	1323	1144	1221	94	75	94	235	248	235
DI49_0538	TFC6	3	2	Seub_chrII:962669-964696	Seub_chrII	962669	964696	-	2028	786	916	131	65	154	369	495	441	637	559	586	635	120	104	108	261	244	244
DI49_0539	ESC2	3	2	Seub_chrII:965181-966554	Seub_chrII	965181	966554	+	1374	212	259	4	60	222	365	480	326	645	195	275	191	236	301	248	460	237	287
DI49_0541	SEM1	2.4	2	Seub_chrII:968448-968729	Seub_chrII	968448	968729	+	282	282	387	39	20	80	63	197	119	355	1255	1183	1199	99	105	152	407	126	241
DI49_0542	CDC40	2.7	2	Seub_chrII:969129-970490	Seub_chrII	969129	970490	-	1362	448	604	12	84	256	569	656	428	695	436	423	397	154	149	180	264	247	246
DI49_0543	ESF1	3	2	Seub_chrII:970772-972661	Seub_chrII	970772	972661	-	1890	1174	952	77	29	83	198	64	92	95	1249	1181	1248	66	39	56	96	108	154
DI49_0544	KEI1	3	2	Seub_chrII:973175-973980	Seub_chrII	973175	973980	+	806	833	871	406	458	858	1213	1232	686	1635	401	409	303	447	511	451	840	703	398
DI49_0545	XRS2	3	2	Seub_chrII:975409-977973	Seub_chrII	975409	977973	-	2565	451	515	59	97	362	673	350	298	510	217	315	276	158	162	211	311	278	290
DI49_0546	DI49_0546	3	2	Seub_chrII:978203-979531	Seub_chrII	978203	979531	-	1329	720	825	28	221	503	780	846	493	935	333	417	350	184	259	174	332	416	298
DI49_0547	CTS2	3	2	Seub_chrII:979835-981370	Seub_chrII	979835	981370	+	1536	437	559	88	36	100	120	315	247	446	166	159	163	52	55	78	207	174	172
DI49_0548	VPS74	3	2	Seub_chrII:981533-982573	Seub_chrII	981533	982573	-	1041	4970	4985	1514	523	1267	2996	3041	2085	3547	1645	1659	1549	1029	1324	1288	1742	1311	1307
DI49_0549	FRQ1	3	2	Seub_chrII:983183-983755	Seub_chrII	983183	983755	+	573	1018	1347	106	74	209	314	819	722	1051	881	792	971	155	264	180	793	578	550
DI49_0550	DI49_0550	3	2	Seub_chrII:983930-984856	Seub_chrII	983930	984856	-	927	17	20	0	10	28	77	185	82	183	72	60	36	97	140	111	332	192	193
DI49_0551	WIP1	3	2	Seub_chrII:985145-985453	Seub_chrII	985145	985453	+	309	176	164	17	13	17	33	66	64	86	285	321	296	32	31	28	55	64	59
DI49_0552	BCS1	3	2	Seub_chrII:985593-986963	Seub_chrII	985593	986963	-	1371	1144	1318	341	427	796	1339	1585	838	1344	836	956	966	610	736	643	653	836	653
DI49_0553	ARH1	3	2	Seub_chrII:987273-988754	Seub_chrII	987273	988754	+	1482	900	969	579	115	135	630	678	541	813	669	639	623	226	271	218	483	475	510
DI49_0554	ATP17	3	2	Seub_chrII:989061-989366	Seub_chrII	989061	989366	+	306	2576	3447	188	300	924	1630	3256	2887	4188	5474	4509	4870	669	991	784	2516	1860	2110
DI49_0555	RGA2	3	2	Seub_chrII:990613-993642	Seub_chrII	990613	993642	+	3030	554	829	64	74	270	379	405	310	555	694	711	655	136	122	166	430	262	330
DI49_0556	DI49_0556	3	2	Seub_chrII:993716-993955	Seub_chrII	993716	993955	-	240	116	179	13	1	33	33	99	97	137	107	78	100	33	78	20	120	257	111
DI49_0557	ARO10	3	2	Seub_chrII:994717-996624	Seub_chrII	994717	996624	+	1908	2187	2796	208	714	1232	3872	5910	5340	7384	71	59	67	864	411	1155	2116	1570	4634
DI49_0558	RPP2B	3	2	Seub_chrII:1000122-1000457	Seub_chrII	1000122	1000457	+	336	21795	19592	35137	3145	4582	15203	8152	6107	8572	4897	5627	5705	8342	3279	7373	4249	2223	4071
DI49_0559	NKP1	3	2	Seub_chrII:1000600-1001361	Seub_chrII	1000600	1001361	-	762	122	140	23	0	57	53	81	63	82	209	209	207	17	9	15	50	82	51
DI49_0560	ATO3	2	1.4	Seub_chrII:1001886-1002716	Seub_chrII	1001886	1002716	-	831	999	1049	268	16	39	96	358	370	274	133	298	228	115	46	41	68	143	31
DI49_0561	EFT2	1.5	1.1	Seub_chrII:1003971-1006499	Seub_chrII	1003971	1006499	+	2529	20239	20685	7563	5948	8867	16631	13277	8871	11657	4499	4151	4267	4652	2022	3206	2454	1779	2022
DI49_0562	MUS81	2.2	1.4	Seub_chrII:1006833-1008731	Seub_chrII	1006833	1008731	+	1899	247	294	50	55	185	323	224	230	294	207	205	239	95	106	94	161	266	178
DI49_0563	DI49_0563	2.9	1.8	Seub_chrII:1008915-1010582	Seub_chrII	1008915	1010582	-	1668	1394	1658	223	643	1073	2037	2075	998	2062	515	600	508	536	686	480	693	932	420
DI49_0564	RVS167	2.9	1.8	Seub_chrII:1010968-1012365	Seub_chrII	1010968	1012365	+	1398	5709	6354	2325	3105	6851	9277	5415	4056	5501	1811	2052	2308	3786	2807	3406	1759	1813	2183
DI49_0565	SAC7	2.9	1.8	Seub_chrII:1013332-1015302	Seub_chrII	1013332	1015302	+	1971	1681	2505	76	344	1015	2085	2027	1689	2302	912	1000	916	325	512	343	613	838	577
DI49_0566	UBA2	2.9	1.8	Seub_chrII:1015751-1017754	Seub_chrII	1015751	1017754	-	2004	970	1087	108	103	195	535	746	427	817	725	705	691	110	153	182	342	330	297
DI49_0568	DI49_0568	2.9	1.8	Seub_chrII:1018073-1018837	Seub_chrII	1018073	1018837	-	765	3858	4160	1836	1408	2945	5353	4076	3576	4812	1969	1857	1874	1604	1183	1427	1565	1880	1599
DI49_0569	SPT3	2.9	1.8	Seub_chrII:1019438-1020451	Seub_chrII	1019438	1020451	+	1014	1021	978	654	123	278	483	192	238	367	717	742	781	226	273	216	248	302	310
DI49_0570	SHE9	2.9	1.8	Seub_chrII:1020691-1022028	Seub_chrII	1020691	1022028	+	1338	245	291	3	25	100	171	162	146	207	642	702	716	84	130	68	196	290	222
DI49_0571	RPT3	2.9	1.8	Seub_chrII:1022427-1023713	Seub_chrII	1022427	1023713	+	1287	2640	2836	574	356	883	2020	4468	3031	4783	3260	2701	2831	1071	1134	1188	1782	1797	1926
DI49_0572	SXM1	2.9	1.7	Seub_chrII:1024053-1026887	Seub_chrII	1024053	1026887	+	2835	2332	2560	700	268	720	1499	1700	1089	1905	1461	1647	1497	506	366	431	877	619	644
DI49_0573	NCB2	2.9	2	Seub_chrII:1027076-1027465	Seub_chrII	1027076	1027465	-	390	568	590	126	49	86	103	140	166	187	563	778	697	120	134	107	221	395	382
DI49_0574	UTP5	2.9	2	Seub_chrII:1028169-1030100	Seub_chrII	1028169	1030100	+	1932	2863	2437	303	153	518	1012	624	763	851	1354	1696	1390	310	202	218	744	950	865
DI49_0575	HPT1	2.9	2	Seub_chrII:1030784-1031446	Seub_chrII	1030784	1031446	+	663	3435	2883	838	61	135	306	546	783	598	1813	2134	1951	164	48	78	241	298	411
DI49_0576	URH1	2.9	2	Seub_chrII:1031781-1032803	Seub_chrII	1031781	1032803	+	1023	756	825	85	99	212	470	627	498	721	290	316	267	133	157	142	318	309	219
DI49_0577	DIT2	2.9	2	Seub_chrII:1032959-1034428	Seub_chrII	1032959	1034428	-	1470	225	224	31	18	8	40	54	54	61	402	224	317	81	110	49	160	266	162
DI49_0578	DIT1	2.9	2	Seub_chrII:1035418-1037028	Seub_chrII	1035418	1037028	+	1611	88	123	33	0	7	12	25	31	41	336	272	299	34	36	26	99	118	67
DI49_0579	RPB7	2.9	2	Seub_chrII:1037548-1038063	Seub_chrII	1037548	1038063	-	516	2502	2965	191	882	1138	2399	2434	1518	2501	1081	1001	1005	767	804	697	776	795	719
DI49_0580	MRP20	2.9	2	Seub_chrII:1038528-1039322	Seub_chrII	1038528	1039322	+	795	1292	1268	127	125	344	696	330	390	632	1161	1339	1378	613	975	487	970	1712	852
DI49_0581	DI49_0581	2.9	2	Seub_chrII:1039427-1039891	Seub_chrII	1039427	1039891	-	465	5	6	0	0	0	0	0	0	1	0	1	0	0	0	0	0	0	2
DI49_0582	TRS120	2.9	2	Seub_chrII:1044937-1048809	Seub_chrII	1044937	1048809	-	3873	471	609	167	44	97	216	363	237	579	410	412	371	41	82	84	317	182	194
DI49_0583	SIZ1	2.9	2	Seub_chrII:1050277-1052973	Seub_chrII	1050277	1052973	+	2697	603	637	58	185	601	943	1066	709	1196	445	366	478	140	142	142	301	206	398
DI49_0584	STE14	2.9	2	Seub_chrII:1053221-1053949	Seub_chrII	1053221	1053949	-	729	1037	1357	176	1063	1199	2059	3294	1800	3026	427	405	370	678	897	798	1268	833	768
DI49_0585	DFM1	2.9	2	Seub_chrII:1054235-1055260	Seub_chrII	1054235	1055260	-	1026	2379	2729	517	1211	1574	2651	3005	2031	2510	862	796	901	1201	1177	1050	957	954	1025
DI49_0586	RRP17	2.9	2	Seub_chrII:1055546-1056253	Seub_chrII	1055546	1056253	+	708	1108	964	267	65	143	368	170	167	220	1029	1203	1135	238	201	181	258	211	342
DI49_0587	ERD1	2.9	2	Seub_chrII:1056476-1057564	Seub_chrII	1056476	1057564	-	1089	485	580	61	33	81	292	361	254	450	360	351	352	112	104	129	279	197	183
DI49_0588	DI49_0588	2.9	2	Seub_chrII:1057908-1059035	Seub_chrII	1057908	1059035	-	1128	1487	1668	480	712	1357	2513	2072	1214	1839	828	689	726	850	767	789	769	732	776
DI49_0589	SYF1	2.9	2	Seub_chrII:1059294-1061879	Seub_chrII	1059294	1061879	+	2586	563	555	512	217	414	865	410	312	534	287	339	276	166	154	243	237	226	224
DI49_0590	RPL12B	2.9	2	Seub_chrII:1062481-1062978	Seub_chrII	1062481	1062978	+	498	15950	17155	2584	1080	1842	6463	7797	5522	9279	12916	10902	11922	5248	2758	5527	7606	3935	5301
DI49_0591	RAD30	2.5	2	Seub_chrII:1064021-1065916	Seub_chrII	1064021	1065916	+	1896	406	507	155	188	367	764	604	416	681	382	341	329	262	299	369	367	450	356
DI49_0593	HKR1	2.9	2	Seub_chrII:1069385-1072548	Seub_chrII	1069385	1072548	+	3164	676	969	11	199	375	952	1094	638	1043	370	357	376	286	213	250	367	329	249
DI49_0594	ARO80	2.9	2	Seub_chrII:1072950-1075799	Seub_chrII	1072950	1075799	+	2850	413	498	61	32	119	274	366	274	387	261	175	249	129	133	103	162	206	203
DI49_0595	SIP1	2.9	2	Seub_chrII:1076213-1078669	Seub_chrII	1076213	1078669	-	2457	656	1085	47	227	489	955	1273	775	1272	216	273	268	363	307	342	598	398	426
DI49_0596	SNX41	2.9	2	Seub_chrII:1080916-1082808	Seub_chrII	1080916	1082808	+	1893	537	716	115	110	375	583	623	478	845	426	437	400	260	306	312	661	446	378
DI49_0597	RPN9	2.9	2	Seub_chrII:1083048-1084229	Seub_chrII	1083048	1084229	+	1182	1387	1548	1504	155	422	762	998	726	1633	1534	1431	1377	286	371	341	1233	671	829
DI49_0598	BNA7	2.9	2	Seub_chrII:1084279-1085064	Seub_chrII	1084279	1085064	-	786	225	262	41	47	97	101	95	72	124	137	129	127	20	55	30	51	64	63
DI49_0599	TIF35	2.9	2	Seub_chrII:1085308-1086135	Seub_chrII	1085308	1086135	-	828	3730	3584	590	75	323	438	1186	1050	1526	4544	4383	4376	368	290	302	950	781	896
DI49_0600	CYM1	2.9	2	Seub_chrII:1086339-1089308	Seub_chrII	1086339	1089308	-	2970	1689	1857	1135	694	1270	3223	2622	1819	3111	1366	1562	1482	1036	1945	1339	1432	1604	966
DI49_0601	NPL3	2.9	2	Seub_chrII:1089627-1090973	Seub_chrII	1089627	1090973	+	1347	4748	4906	311	1811	4311	7029	4220	3817	5567	1687	2301	2145	7490	5398	6156	1959	2007	2038
DI49_0602	GPI17	2.9	2	Seub_chrII:1092181-1093785	Seub_chrII	1092181	1093785	+	1605	1908	2178	493	402	763	1267	831	522	1075	736	840	803	489	429	432	461	466	403
DI49_0603	PPM1	2.9	2	Seub_chrII:1093970-1094956	Seub_chrII	1093970	1094956	-	987	1011	1082	165	866	1378	2287	1350	868	1409	376	374	356	653	638	663	611	719	568
DI49_0604	PPZ2	2.9	2	Seub_chrII:1095809-1097947	Seub_chrII	1095809	1097947	+	2139	1988	2656	180	536	843	2198	2530	1669	2414	688	751	763	668	711	737	761	770	716
DI49_0605	GPI19	2.9	2	Seub_chrII:1098391-1098813	Seub_chrII	1098391	1098813	+	423	144	305	0	116	191	407	488	295	400	68	91	119	77	108	75	108	115	103
DI49_0606	THI74	2.9	2	Seub_chrII:1099201-1100424	Seub_chrII	1099201	1100424	+	1224	939	1314	35	484	642	1252	1812	1118	1940	444	432	481	360	374	360	504	434	391
DI49_0607	LRS4	2.9	2	Seub_chrII:1100704-1101753	Seub_chrII	1100704	1101753	+	1050	195	215	58	16	24	64	113	73	142	215	203	221	46	51	49	139	115	83
DI49_0608	DOT1	2.9	2	Seub_chrII:1103751-1105520	Seub_chrII	1103751	1105520	+	1770	370	451	84	24	123	164	230	173	359	413	379	439	28	22	63	294	93	148
DI49_0609	APT2	2.9	2	Seub_chrII:1105776-1106321	Seub_chrII	1105776	1106321	-	546	2204	2580	92	513	714	1675	4074	3305	3723	502	676	551	479	462	511	757	1261	774
DI49_0610	SSN2	2.9	2	Seub_chrII:1106914-1111212	Seub_chrII	1106914	1111212	-	4299	740	802	310	546	1396	2219	843	565	816	351	319	294	617	448	541	348	365	345
DI49_0611	DI49_0611	2.9	2	Seub_chrII:1111574-1113625	Seub_chrII	1111574	1113625	+	2052	851	895	377	219	582	1564	1747	1479	2319	511	454	489	627	1151	821	866	1345	669
DI49_0613	ECM11	2.2	2	Seub_chrII:1115673-1116587	Seub_chrII	1115673	1116587	+	915	1	3	0	0	0	0	1	0	5	12	8	10	2	1	5	11	12	11
DI49_0614	RPS17B	2.6	2	Seub_chrII:1116797-1117132	Seub_chrII	1116797	1117132	-	336	6548	8991	718	261	488	1297	3024	2156	3636	13115	8175	8756	1454	1006	1515	4617	2468	2878
DI49_0615	ADA2	3	2	Seub_chrII:1118049-1119353	Seub_chrII	1118049	1119353	+	1305	494	569	48	54	149	341	336	242	397	623	652	689	133	118	147	282	251	378
DI49_0616	UTP6	3	2	Seub_chrII:1119524-1120846	Seub_chrII	1119524	1120846	-	1323	322	307	51	22	50	79	201	170	219	681	757	675	40	27	18	213	183	170
DI49_0617	RPS18A	3	2	Seub_chrII:1121843-1122730	Seub_chrII	1121843	1122730	+	888	10698	10884	3505	1291	2446	5701	2566	2165	3052	7760	8863	8367	3399	933	2579	3158	1942	2675
DI49_0618	YHP1	3	2	Seub_chrII:1123041-1124114	Seub_chrII	1123041	1124114	-	1074	160	132	21	215	350	712	347	197	437	292	397	287	101	120	189	142	127	124
DI49_0619	PPN1	3	2	Seub_chrII:1124792-1126843	Seub_chrII	1124792	1126843	+	2052	4414	5011	3124	1167	2259	5064	6823	4650	7067	2241	2034	2064	1537	2915	2106	2394	2747	3124
DI49_0620	TSA2	3	2	Seub_chrII:1127013-1127603	Seub_chrII	1127013	1127603	-	591	1709	1737	418	157	245	540	763	575	760	2192	1667	2336	331	206	243	460	471	463
DI49_0621	GUK1	3	2	Seub_chrII:1128240-1128803	Seub_chrII	1128240	1128803	-	564	2605	2677	715	87	184	586	507	464	656	2258	2197	2288	332	113	232	416	416	455
DI49_0622	NHX1	3	2	Seub_chrII:1129437-1131350	Seub_chrII	1129437	1131350	+	1914	2779	3299	1340	3165	4536	8149	6068	3300	6551	1061	1029	992	1939	2254	1718	1706	1452	1103
DI49_0623	TOM1	3	2	Seub_chrII:1131761-1141561	Seub_chrII	1131761	1141561	+	9801	2095	2257	482	1606	2918	5159	4054	2590	4284	770	843	702	1357	1179	1429	1352	830	810
DI49_0624	HEH2	3	2	Seub_chrII:1141947-1143935	Seub_chrII	1141947	1143935	-	1989	1253	1444	133	75	198	490	623	482	660	967	954	916	162	149	218	289	254	332
DI49_0625	PFA5	3	2	Seub_chrII:1144213-1145364	Seub_chrII	1144213	1145364	-	1152	1824	1940	668	874	1184	1995	1805	1251	1613	486	555	533	392	448	365	310	455	400
DI49_0626	TFB3	3	2	Seub_chrII:1145723-1146688	Seub_chrII	1145723	1146688	+	966	809	825	431	188	285	526	216	185	315	458	473	535	272	185	267	226	226	168
DI49_0627	DI49_0627	3	2	Seub_chrII:1147402-1147635	Seub_chrII	1147402	1147635	-	234	356	479	70	136	201	282	975	816	1025	397	224	294	342	637	341	572	820	569
DI49_0628	MRPL28	3	2	Seub_chrII:1147948-1148391	Seub_chrII	1147948	1148391	+	444	724	703	264	325	818	898	539	498	643	312	649	636	1057	1715	826	499	1194	692
DI49_0629	STP1	3	2	Seub_chrII:1148697-1150262	Seub_chrII	1148697	1150262	+	1566	1774	2350	113	439	1261	2206	2557	2281	3308	1576	1477	1449	516	692	760	2195	1387	2311
DI49_0630	SPP41	3	2	Seub_chrII:1150771-1155234	Seub_chrII	1150771	1155234	+	4464	532	594	168	33	206	414	163	176	246	545	597	614	125	122	146	198	225	189
DI49_0631	RMT2	3	2	Seub_chrII:1155440-1156672	Seub_chrII	1155440	1156672	-	1233	1297	1127	85	108	250	582	545	528	472	373	580	583	211	199	233	266	346	312
DI49_0632	PKH3	3	2	Seub_chrII:1157215-1160151	Seub_chrII	1157215	1160151	+	2937	1298	1685	192	432	609	2141	1735	1335	1728	356	414	418	646	724	678	602	869	755
DI49_0633	TLG1	3	2	Seub_chrII:1160361-1161026	Seub_chrII	1160361	1161026	-	666	579	649	167	215	326	718	487	369	600	476	485	465	381	336	333	395	316	294
DI49_0634	SDC1	3	2	Seub_chrII:1161332-1161859	Seub_chrII	1161332	1161859	+	528	202	234	64	32	103	84	107	91	183	362	328	317	65	68	38	169	71	137
DI49_0635	UGO1	3	2	Seub_chrII:1162004-1163503	Seub_chrII	1162004	1163503	-	1500	807	972	141	484	797	1865	1698	1318	1920	497	537	503	637	983	697	959	1065	852
DI49_0636	RPL27B	3	2	Seub_chrII:1164065-1164859	Seub_chrII	1164065	1164859	+	795	8273	10149	1526	618	1217	2600	3847	2826	4359	6481	6634	6918	2084	976	2256	5194	2377	3571
DI49_0637	TRS31	3	2	Seub_chrII:1165506-1166483	Seub_chrII	1165506	1166483	+	978	857	807	399	86	262	401	720	511	820	565	467	503	185	194	219	467	364	329
DI49_0638	PRP3	3	2	Seub_chrII:1166681-1168288	Seub_chrII	1166681	1168288	-	1608	271	340	20	17	78	118	106	125	158	311	301	300	50	48	31	96	88	143
DI49_0639	JIP4	3.1	2	Seub_chrII:1168426-1171050	Seub_chrII	1168426	1171050	-	2625	1483	1793	236	955	1695	2839	2283	1405	2067	664	752	729	1384	1301	1497	1085	1101	1184
DI49_0640	DI49_0640	3.1	2	Seub_chrII:1171399-1172454	Seub_chrII	1171399	1172454	-	1056	476	428	91	128	534	553	436	370	411	116	218	249	519	594	371	221	383	312
DI49_0641	SNF1	3.1	2	Seub_chrII:1173582-1175486	Seub_chrII	1173582	1175486	+	1905	1971	2659	176	465	1186	2599	3714	2505	4185	782	1071	1206	1226	1908	1786	1572	1447	1820
DI49_0642	SNM1	3.1	2	Seub_chrII:1175788-1176396	Seub_chrII	1175788	1176396	+	609	181	172	22	1	32	82	42	48	86	208	209	197	36	23	37	85	64	96
DI49_0643	PEX29	3.1	2	Seub_chrII:1176467-1178116	Seub_chrII	1176467	1178116	-	1650	1356	1476	368	388	698	1255	1547	1126	1540	588	449	516	631	761	622	726	711	617
DI49_0644	DIG2	3.1	2	Seub_chrII:1178647-1179639	Seub_chrII	1178647	1179639	+	993	526	518	71	37	144	220	142	157	263	545	463	557	110	123	97	294	278	346
DI49_0645	PHO8	3.1	2	Seub_chrII:1179808-1181712	Seub_chrII	1179808	1181712	-	1905	2526	2918	132	2794	3657	7185	5059	3551	4870	1033	1157	1181	1584	1678	1259	1704	2416	1335
DI49_0646	CWC21	3.1	2	Seub_chrII:1181678-1182088	Seub_chrII	1181678	1182088	-	411	371	390	117	19	25	89	41	59	64	275	326	271	85	130	69	155	202	121
DI49_0647	KRE2	3.1	2	Seub_chrII:1182382-1183761	Seub_chrII	1182382	1183761	+	1380	4857	6500	336	2281	4334	7465	7706	5102	8750	3899	3411	3691	2819	2662	2229	4298	4415	2886
DI49_0648	VPS52	3.1	2	Seub_chrII:1184039-1185958	Seub_chrII	1184039	1185958	+	1920	167	213	55	7	40	72	209	131	287	263	230	272	32	58	51	363	121	152
DI49_0649	VPS72	3.1	2	Seub_chrII:1186097-1188529	Seub_chrII	1186097	1188529	-	2433	569	712	68	84	212	506	310	297	492	577	508	570	284	252	378	408	221	345
DI49_0650	VPS60	3.1	2	Seub_chrII:1188733-1189419	Seub_chrII	1188733	1189419	-	687	1204	1137	560	218	444	577	401	380	414	517	610	647	471	320	370	339	368	345
DI49_0651	RIB3	3.1	2	Seub_chrII:1189640-1190266	Seub_chrII	1189640	1190266	-	627	2975	3357	731	1013	1610	2770	1923	1368	1789	673	690	780	1673	919	1242	842	732	910
DI49_0652	PAC11	3.1	2	Seub_chrII:1190455-1192059	Seub_chrII	1190455	1192059	-	1605	198	227	1	60	190	189	122	90	114	20	23	18	49	19	53	11	17	27
DI49_0653	SLD5	3.1	2	Seub_chrII:1192279-1193163	Seub_chrII	1192279	1193163	+	885	684	686	121	378	696	1063	1059	735	780	240	381	291	332	209	228	270	466	319
DI49_0654	PKH1	3.1	2	Seub_chrII:1193272-1195554	Seub_chrII	1193272	1195554	-	2283	2132	2273	440	468	934	2130	975	734	1129	564	531	556	492	693	600	603	642	679
DI49_0655	IZH1	3.1	2	Seub_chrII:1196204-1197154	Seub_chrII	1196204	1197154	+	951	12430	13826	517	487	1432	2456	9450	8395	8640	1451	881	1115	686	669	1000	3522	2665	6758
DI49_0656	MZM1	3.1	2	Seub_chrII:1197437-1197808	Seub_chrII	1197437	1197808	+	372	1079	1103	487	139	201	432	559	426	479	561	832	808	349	539	242	446	1111	469
DI49_0657	RSM28	3.1	2	Seub_chrII:1198124-1199227	Seub_chrII	1198124	1199227	+	1104	519	646	34	27	129	147	385	340	532	978	1233	1229	132	375	101	629	913	613
DI49_0658	VPS3	3.1	2	Seub_chrII:1199328-1202345	Seub_chrII	1199328	1202345	-	3018	132	221	17	20	66	96	143	118	222	216	213	189	48	71	31	123	87	100
DI49_0659	PUF6	3.1	2	Seub_chrII:1202624-1204600	Seub_chrII	1202624	1204600	-	1977	677	808	33	22	167	170	479	475	724	1806	1841	1701	83	45	66	532	401	393
DI49_0660	ITR1	3.1	2	Seub_chrII:1204928-1206667	Seub_chrII	1204928	1206667	-	1740	9594	11010	1146	87	187	324	652	707	864	11435	10419	11383	508	220	277	1159	844	895
DI49_0661	SEC20	3.1	2	Seub_chrII:1207048-1208205	Seub_chrII	1207048	1208205	-	1158	2081	2003	1427	142	247	479	652	467	509	631	723	687	248	254	234	238	302	320
DI49_0662	LCD1	3.1	2	Seub_chrII:1209180-1211420	Seub_chrII	1209180	1211420	+	2241	200	242	22	14	62	102	175	131	253	380	306	425	91	88	70	247	131	170
DI49_0663	RPL37B	3.1	2	Seub_chrII:1211551-1211625	Seub_chrII	1211551	1211625	-	75	2834	2577	2214	167	258	631	1065	766	1242	1736	1626	1561	464	313	352	971	716	774
DI49_0664	PLM2	3.1	2	Seub_chrII:1212799-1214394	Seub_chrII	1212799	1214394	+	1596	109	207	26	40	153	243	177	138	211	66	117	96	28	29	25	54	24	55
DI49_0665	SAM2	3.1	2	Seub_chrII:1214768-1215922	Seub_chrII	1214768	1215922	-	1155	53015	49797	1513	716	1378	4413	21085	20408	20278	23771	30888	31865	2930	1041	2010	7234	3208	8074
DI49_0666	LPP1	3.1	2	Seub_chrII:1216534-1217352	Seub_chrII	1216534	1217352	-	819	722	823	142	238	331	633	1371	873	1259	332	307	325	313	199	322	739	484	407
DI49_0667	PSP1	3.1	2	Seub_chrII:1218180-1220678	Seub_chrII	1218180	1220678	-	2499	839	1548	29	132	317	496	782	441	917	610	507	556	262	396	188	425	448	287
DI49_0668	GMC1	3.1	2	Seub_chrII:1221220-1223049	Seub_chrII	1221220	1223049	-	1830	133	184	5	41	57	252	200	150	206	112	72	124	111	176	114	179	366	195
DI49_0670	GIN4	3.1	2	Seub_chrII:1224292-1227681	Seub_chrII	1224292	1227681	-	3390	498	621	13	46	135	455	321	330	461	692	1027	753	70	77	103	175	131	154
DI49_0671	GNP1	3.1	2	Seub_chrII:1228373-1230370	Seub_chrII	1228373	1230370	-	1998	2703	4028	95	4482	7021	14431	15889	11260	15082	109	45	61	3983	3703	3940	4473	3719	4366
DI49_0672	SMT3	3.1	2	Seub_chrII:1231349-1231654	Seub_chrII	1231349	1231654	+	306	3777	4604	1932	186	681	787	1636	1854	2658	4040	3288	3820	564	653	418	1547	1660	1771
DI49_0673	ACN9	3.1	2	Seub_chrII:1231970-1232368	Seub_chrII	1231970	1232368	+	399	464	399	183	36	87	137	80	121	119	238	302	284	207	251	210	212	339	198
DI49_0674	EMI1	3.1	2	Seub_chrII:1232447-1232725	Seub_chrII	1232447	1232725	-	279	943	1010	741	542	846	1210	691	561	721	482	431	456	441	548	451	317	445	351
DI49_0675	GRX2	3.1	2	Seub_chrII:1232819-1233388	Seub_chrII	1232819	1233388	+	570	2404	2856	434	182	265	596	2140	1808	2364	3148	1569	2355	887	1860	986	1763	2782	1549
DI49_0676	DI49_0676	3.1	2	Seub_chrII:1233483-1234934	Seub_chrII	1233483	1234934	-	1452	582	562	221	83	191	265	354	326	513	870	958	896	100	81	90	383	389	377
DI49_0677	SLF1	3.1	2	Seub_chrII:1235360-1236670	Seub_chrII	1235360	1236670	+	1311	536	745	38	60	200	353	639	620	1104	1211	1358	1257	186	305	171	823	931	715
DI49_0678	EMI2	3.1	2	Seub_chrII:1236896-1238398	Seub_chrII	1236896	1238398	-	1503	10021	13679	591	1959	3930	6346	15021	10034	16853	2278	1711	2044	5249	4978	6125	10307	7720	8272
DI49_0679	GRH1	3.1	2	Seub_chrII:1238937-1240295	Seub_chrII	1238937	1240295	+	1359	2730	2930	921	881	2219	2782	2713	2314	2863	456	455	514	1331	1207	1199	834	1050	1042
DI49_0680	FPR2	3.1	2	Seub_chrII:1242400-1242807	Seub_chrII	1242400	1242807	+	408	2907	3241	964	194	375	948	1060	1004	1096	1111	815	901	381	226	274	474	399	348
DI49_0681	SPS2	3.1	2	Seub_chrII:1245752-1247161	Seub_chrII	1245752	1247161	-	1410	0	3	0	0	0	0	0	0	2	5	0	5	0	0	0	2	0	4
DI49_0682	SPS1	3.1	2	Seub_chrII:1247528-1248982	Seub_chrII	1247528	1248982	-	1455	113	119	18	22	58	225	197	115	232	52	39	61	22	26	15	104	47	59
DI49_0683	AGE1	3.1	2	Seub_chrII:1249540-1250976	Seub_chrII	1249540	1250976	-	1437	225	341	11	68	70	262	557	314	597	222	247	228	76	88	57	325	307	217
DI49_0684	DI49_0684	3.1	2	Seub_chrII:1251912-1252493	Seub_chrII	1251912	1252493	+	582	0	1	0	0	0	2	0	0	1	0	1	1	0	0	0	0	0	0
DI49_0685	SNA2	3.1	2	Seub_chrII:1252627-1252869	Seub_chrII	1252627	1252869	+	243	1897	2448	1301	383	709	1143	1460	1088	1378	770	706	749	595	780	466	479	740	585
DI49_0686	RBA50	3.1	2	Seub_chrII:1253117-1254418	Seub_chrII	1253117	1254418	+	1302	1216	1204	259	88	327	611	609	670	900	790	794	813	200	146	221	356	425	378
DI49_0687	HLR1	1.9	1.2	Seub_chrII:1256515-1257768	Seub_chrII	1256515	1257768	+	1254	281	365	6	32	192	239	153	179	337	466	263	490	48	29	52	289	122	169
DI49_0688	QCR7	1.2	1.2	Seub_chrII:1258114-1258497	Seub_chrII	1258114	1258497	-	384	5456	6642	441	235	662	1037	3590	3616	4136	7998	6203	7395	756	876	803	2726	2277	3189
DI49_0689	APA2	1.2	1.2	Seub_chrII:1258733-1259710	Seub_chrII	1258733	1259710	-	978	582	530	400	2610	3978	5614	2694	1622	2884	259	223	230	1192	755	1453	746	480	584
DI49_0695	DI49_0695	1.8	1.9	Seub_chrIII:4668-4979	Seub_chrIII	4668	4979	+	312	5	8	0	0	23	198	14	3	113	4	0	2	0	0	0	0	2	0
DI49_0696	DI49_0696	1.8	1.9	Seub_chrIII:6758-7435	Seub_chrIII	6758	7435	-	678	3	8	0	0	6	19	5	11	8	16	22	8	9	9	2	12	5	9
DI49_0697	DI49_0697	1.8	1.9	Seub_chrIII:7551-8183	Seub_chrIII	7551	8183	-	633	0	0	0	0	0	0	0	0	0	0	0	0	0	0	0	0	0	0
DI49_0698	DI49_0698	1.8	1.9	Seub_chrIII:8450-8977	Seub_chrIII	8450	8977	+	528	0	0	0	0	0	0	0	0	0	0	0	0	0	0	0	0	2	0
DI49_0699	VAC17	3.6	3.9	Seub_chrIII:12725-13996	Seub_chrIII	12725	13996	+	1272	1343	1469	209	358	657	1272	1447	871	1514	801	1185	1140	490	324	546	652	607	763
DI49_0700	KRR1	3.6	3.9	Seub_chrIII:17769-18719	Seub_chrIII	17769	18719	-	951	1524	1628	75	51	234	495	430	459	625	2448	2240	2473	292	183	234	725	739	843
DI49_0701	ADF1	3.5	3.4	Seub_chrIII:18914-19255	Seub_chrIII	18914	19255	+	342	110	87	64	10	57	59	7	19	20	502	618	632	65	24	32	51	71	25
DI49_0702	MOS1	3.5	3.4	Seub_chrIII:19351-19638	Seub_chrIII	19351	19638	-	288	2236	2152	749	999	1387	2302	2890	2377	3210	2237	2412	2491	1699	1903	1258	1610	2364	1576
DI49_0703	PRD1	3.6	3.5	Seub_chrIII:20066-22195	Seub_chrIII	20066	22195	+	2130	4168	4989	1733	2232	3903	6630	4453	3146	4925	2712	2980	2898	3678	2769	3633	2172	1741	2244
DI49_0704	PEX34	3.6	3.6	Seub_chrIII:22214-22648	Seub_chrIII	22214	22648	-	435	267	300	97	28	42	170	173	142	197	272	272	261	61	93	50	183	211	98
DI49_0705	KAR4	3.5	3.6	Seub_chrIII:23207-24211	Seub_chrIII	23207	24211	+	1005	156	257	17	5	57	60	181	152	225	461	394	433	30	40	37	249	153	192
DI49_0706	SPB1	3.4	3.3	Seub_chrIII:26729-29257	Seub_chrIII	26729	29257	+	2529	1794	1519	205	50	209	290	143	192	193	3114	3366	2983	200	76	97	674	515	673
DI49_0707	PBN1	3.5	3.3	Seub_chrIII:29430-30680	Seub_chrIII	29430	30680	-	1251	1558	1780	228	1008	1637	2841	3106	1874	2929	1671	1421	1435	1659	1596	1810	2000	1975	1822
DI49_0708	LRE1	3.6	3.7	Seub_chrIII:31148-32914	Seub_chrIII	31148	32914	+	1767	859	1133	67	125	525	605	641	553	888	807	752	854	359	421	570	1001	556	955
DI49_0709	APA1	3.6	3.7	Seub_chrIII:33128-34093	Seub_chrIII	33128	34093	-	966	2658	3242	314	491	1157	1953	2742	1727	3220	2363	3285	3334	1908	898	1364	1970	1397	1339
DI49_0710	DI49_0710	3.6	3.7	Seub_chrIII:35225-36109	Seub_chrIII	35225	36109	-	885	1763	2045	1012	3382	4261	8000	5450	4059	6216	1053	1129	922	3242	3072	2499	2620	2155	2306
DI49_0711	SPS22	3.6	3.7	Seub_chrIII:37503-38894	Seub_chrIII	37503	38894	+	1392	1	1	0	8	0	8	2	3	3	5	2	3	14	7	5	25	9	2
DI49_0712	POF1	3.6	3.7	Seub_chrIII:38981-39757	Seub_chrIII	38981	39757	-	777	472	612	152	302	646	972	1319	885	1768	929	850	889	426	663	491	1826	1185	1026
DI49_0713	EMC1	3.7	3.7	Seub_chrIII:39971-42220	Seub_chrIII	39971	42220	-	2250	3277	4323	313	1997	2695	6345	4524	2536	4656	1944	2233	2250	2985	3491	3131	2696	2595	2312
DI49_0714	MGR1	3.7	3.8	Seub_chrIII:42407-43648	Seub_chrIII	42407	43648	-	1242	1033	1135	275	497	1135	1386	960	747	808	407	571	556	956	763	814	381	420	476
DI49_0715	PDI1	3.7	3.8	Seub_chrIII:43873-45441	Seub_chrIII	43873	45441	-	1569	7111	7712	3277	1288	4438	5532	10357	8163	10467	2415	2553	2690	8029	4543	6734	3606	2821	5405
DI49_0716	GLK1	3.7	3.8	Seub_chrIII:45994-47496	Seub_chrIII	45994	47496	+	1503	14676	19406	8222	6739	20867	20740	16429	13549	17863	1726	1605	1918	30987	15576	23637	7601	6991	11958
DI49_0717	GID7	3.7	3.8	Seub_chrIII:47704-49962	Seub_chrIII	47704	49962	+	2259	849	893	456	456	1311	1533	977	665	998	333	587	524	1217	1206	987	477	647	529
DI49_0718	ATG22	3.7	3.7	Seub_chrIII:50057-51643	Seub_chrIII	50057	51643	-	1587	888	1150	534	3166	4030	6810	4511	2545	4965	1087	625	922	1431	1853	1303	1700	1386	1131
DI49_0719	SRO9	3.7	3.5	Seub_chrIII:52477-53793	Seub_chrIII	52477	53793	-	1317	674	696	39	81	303	891	688	663	656	512	827	731	338	157	254	320	434	486
DI49_0720	GRX1	3.7	3.7	Seub_chrIII:55936-56268	Seub_chrIII	55936	56268	-	333	2664	2973	1091	877	1592	3303	3040	2936	3603	3010	2491	2924	1062	862	1177	1691	1650	2066
DI49_0721	LSB5	3.7	3.7	Seub_chrIII:56725-57789	Seub_chrIII	56725	57789	+	1065	1944	2132	1139	827	1748	2268	1454	1057	1347	341	689	760	1426	1266	1196	500	622	842
DI49_0722	MXR2	3.7	3.7	Seub_chrIII:57846-58400	Seub_chrIII	57846	58400	-	555	1964	2063	1441	567	868	1374	1241	904	1078	2480	1278	1578	886	1002	646	653	933	703
DI49_0723	STE50	3.7	3.4	Seub_chrIII:58518-59558	Seub_chrIII	58518	59558	+	1041	861	1033	145	68	144	345	464	392	603	755	689	752	279	346	270	457	497	497
DI49_0724	RRP7	3.3	3.1	Seub_chrIII:59749-60642	Seub_chrIII	59749	60642	-	894	682	981	4	34	185	257	327	356	503	2463	2139	2469	167	87	103	835	433	701
DI49_0725	HIS4	3.3	3.1	Seub_chrIII:60975-63374	Seub_chrIII	60975	63374	-	2400	5073	6340	2969	4364	8226	17820	14524	9070	15730	5709	6005	5708	8677	5463	11846	11025	6185	11965
DI49_0726	BIK1	3.4	3.1	Seub_chrIII:63638-64963	Seub_chrIII	63638	64963	-	1326	617	631	79	71	243	467	198	244	267	668	711	789	326	245	310	347	314	408
DI49_0727	RNQ1	3.7	3.3	Seub_chrIII:65193-66383	Seub_chrIII	65193	66383	+	1191	3228	3834	653	728	1661	3322	2789	2101	2628	1504	1832	1976	1816	1338	1536	1017	1308	1255
DI49_0728	FUS1	3.7	3.6	Seub_chrIII:66835-68355	Seub_chrIII	66835	68355	+	1521	153	179	26	35	47	162	192	101	168	148	82	117	132	71	61	115	94	95
DI49_0729	FRM2	3.7	3.6	Seub_chrIII:68433-69014	Seub_chrIII	68433	69014	-	582	911	910	390	48	121	223	542	344	450	467	872	809	172	208	177	165	282	246
DI49_0730	AGP1	3.7	3.6	Seub_chrIII:70253-72154	Seub_chrIII	70253	72154	-	1902	1573	1629	321	2851	4297	7570	9173	6481	7473	393	367	377	4361	2462	4298	3886	3004	6168
DI49_0731	KCC4	3.2	3.4	Seub_chrIII:73299-76436	Seub_chrIII	73299	76436	+	3138	212	303	2	63	176	335	356	356	464	453	511	532	121	154	147	393	342	299
DI49_0733	DI49_0733	3	3	Seub_chrIII:77322-77699	Seub_chrIII	77322	77699	-	378	12	22	0	4	18	21	45	28	34	6	3	1	46	62	55	113	61	30
DI49_0734	DI49_0734	2.4	3	Seub_chrIII:79354-80241	Seub_chrIII	79354	80241	-	888	1311	1231	552	771	1283	3147	2160	1301	2248	1171	1464	1300	1622	1015	1606	2206	1934	1396
DI49_0736	LEU2	3	3	Seub_chrIII:82890-83984	Seub_chrIII	82890	83984	+	1095	8298	9726	2072	758	1648	3869	8949	8326	9938	4924	5343	5574	3881	1227	3164	5816	3901	6911
DI49_0737	NFS1	3	3	Seub_chrIII:84338-85843	Seub_chrIII	84338	85843	-	1506	4547	5219	1007	8875	11840	20624	13964	8285	11964	5022	5087	5101	10186	8770	8833	6691	7393	5809
DI49_0738	DCC1	3.2	3	Seub_chrIII:86178-87320	Seub_chrIII	86178	87320	-	1143	599	539	180	379	716	1077	467	321	494	357	416	323	542	489	546	278	374	307
DI49_0739	BUD3	3.6	3.6	Seub_chrIII:87857-92737	Seub_chrIII	87857	92737	+	4881	1200	1214	944	151	202	803	731	580	857	528	611	614	191	298	208	300	269	227
DI49_0740	DI49_0740	3.5	3.5	Seub_chrIII:92857-93323	Seub_chrIII	92857	93323	-	467	376	455	196	288	419	923	1270	921	1583	1010	624	720	808	2347	661	2016	3156	1163
DI49_0741	DI49_0741	3.3	3.2	Seub_chrIII:93602-94903	Seub_chrIII	93602	94903	-	1302	2333	2214	172	318	527	1398	1214	1143	1682	2104	2589	2671	647	725	847	1198	1069	1189
DI49_0742	SGF29	3.3	3.2	Seub_chrIII:95138-96013	Seub_chrIII	95138	96013	-	876	304	417	18	106	226	631	278	280	417	304	367	424	212	231	312	247	253	317
DI49_0743	ILV6	3.3	3.2	Seub_chrIII:96285-97214	Seub_chrIII	96285	97214	-	930	3608	3963	3037	4856	14044	11670	7592	5270	6825	1328	1829	1772	10253	5276	9025	2133	2310	4268
DI49_0744	STP22	3.3	3.2	Seub_chrIII:97368-98504	Seub_chrIII	97368	98504	-	1137	391	503	200	416	1023	908	516	339	442	127	240	150	724	461	615	152	205	321
DI49_0745	VMA9	3.3	3.2	Seub_chrIII:98819-99065	Seub_chrIII	98819	99065	+	247	2595	2710	2699	383	948	1723	2140	2004	2585	1980	2026	1926	1310	1278	1446	2848	3066	2937
DI49_0746	LDB16	3.3	3.2	Seub_chrIII:99662-100432	Seub_chrIII	99662	100432	+	771	733	849	150	259	240	683	619	453	675	243	344	340	340	384	348	403	392	440
DI49_0747	PGS1	3.3	3.2	Seub_chrIII:100746-102311	Seub_chrIII	100746	102311	+	1566	254	477	32	41	117	260	304	199	424	664	670	682	200	431	257	742	854	434
DI49_0748	DI49_0748	3.3	3.2	Seub_chrIII:102443-102934	Seub_chrIII	102443	102934	-	492	225	242	108	50	153	210	408	187	569	207	170	192	150	293	100	557	403	238
DI49_0749	RER1	3.3	3.2	Seub_chrIII:103561-104127	Seub_chrIII	103561	104127	+	567	781	936	95	112	217	581	759	473	815	1192	1069	1157	368	406	361	945	780	555
DI49_0750	DI49_0750	3.3	3.2	Seub_chrIII:104662-105822	Seub_chrIII	104662	105822	+	1161	11	8	0	0	12	31	11	6	21	54	33	38	5	28	18	42	61	42
DI49_0751	CDC10	3.4	3.2	Seub_chrIII:109736-110704	Seub_chrIII	109736	110704	-	969	900	1143	109	24	113	342	595	402	1126	1756	1717	1735	190	278	249	1017	495	335
DI49_0752	MRPL32	3.4	3.2	Seub_chrIII:110988-111539	Seub_chrIII	110988	111539	+	552	510	513	137	53	90	234	371	289	454	1695	2159	2051	208	371	246	1166	1728	1035
DI49_0753	YCP4	3.5	3.2	Seub_chrIII:111948-112691	Seub_chrIII	111948	112691	-	744	6049	7666	394	909	1284	3078	6554	4849	6237	5566	3884	5236	1812	2156	2087	2995	3128	3647
DI49_0754	CIT2	3.3	3.2	Seub_chrIII:113344-114726	Seub_chrIII	113344	114726	-	1383	4627	5149	169	1692	3675	6021	16066	13639	19026	6350	6212	7413	5171	13555	6200	16171	32057	19431
DI49_0756	DI49_0756	1.9	2	Seub_chrIII:116909-117544	Seub_chrIII	116909	117544	+	636	1188	1239	969	838	1297	2757	4973	3650	6506	1319	1271	1357	2069	2756	2166	5238	3578	3276
DI49_0758	SAT4	3.3	3.1	Seub_chrIII:122837-124681	Seub_chrIII	122837	124681	+	1845	2339	2415	118	311	747	1544	3860	3127	5219	2040	1598	1961	614	1440	953	2194	2327	2711
DI49_0759	RVS161	3.3	3.1	Seub_chrIII:125141-125938	Seub_chrIII	125141	125938	-	798	1997	2613	236	200	574	1082	2502	1786	2568	3663	2648	3088	499	545	613	1557	1359	1520
DI49_0760	ADY2	3.3	3.1	Seub_chrIII:126665-127516	Seub_chrIII	126665	127516	-	852	13	16	0	3	17	4	43	33	34	1	0	0	18	8	2	109	69	25
DI49_0761	ADP1	3.2	3	Seub_chrIII:128136-131297	Seub_chrIII	128136	131297	-	3162	2180	2741	797	914	1220	2937	2549	1404	2527	1682	1330	1371	1446	1572	1375	1551	1391	1258
DI49_0762	PGK1	2.5	2.4	Seub_chrIII:132192-133442	Seub_chrIII	132192	133442	+	1251	79991	107689	10012	55244	94190	169073	84455	58893	87670	34345	27342	26187	179260	65073	117538	65467	35770	54578
DI49_0763	POL4	2.7	2.7	Seub_chrIII:133628-135379	Seub_chrIII	133628	135379	-	1752	56	65	11	0	18	4	9	15	19	199	102	164	8	10	2	70	22	29
DI49_0764	DI49_0764	3.2	3.2	Seub_chrIII:135652-136641	Seub_chrIII	135652	136641	-	990	229	228	94	5	55	69	76	40	73	349	341	310	69	59	67	104	76	100
DI49_0766	DI49_0766	3.2	3.2	Seub_chrIII:138580-139434	Seub_chrIII	138580	139434	+	855	337	302	101	0	80	85	42	55	89	1010	894	893	51	45	35	140	89	159
DI49_0767	CWH43	3.2	3.2	Seub_chrIII:139719-142586	Seub_chrIII	139719	142586	-	2868	3949	4731	1247	2769	3921	6922	7551	4083	7072	1468	1931	1793	3385	3027	2603	2930	2379	2196
DI49_0770	MAK32	3.2	3.2	Seub_chrIII:147853-148944	Seub_chrIII	147853	148944	+	1092	273	320	39	50	72	161	296	266	264	566	498	473	259	295	242	306	437	271
DI49_0771	PET18	3.2	3.2	Seub_chrIII:149039-149686	Seub_chrIII	149039	149686	-	648	119	130	73	40	102	168	746	632	1084	781	546	560	386	260	330	1318	350	898
DI49_0772	MAK31	3.2	3.2	Seub_chrIII:149848-150114	Seub_chrIII	149848	150114	-	267	536	502	111	19	62	153	271	189	318	417	387	387	90	109	93	411	397	309
DI49_0773	HTL1	3.2	3.2	Seub_chrIII:150346-150582	Seub_chrIII	150346	150582	+	237	138	169	25	14	10	99	210	151	238	312	380	302	95	115	66	257	146	240
DI49_0774	DI49_0774	3.2	3.2	Seub_chrIII:151244-152233	Seub_chrIII	151244	152233	-	990	187	217	6	3787	6235	10533	57198	45244	71368	76	61	358	13698	22114	11210	63919	49287	37480
DI49_0775	DI49_0775	3.2	3.2	Seub_chrIII:153612-155453	Seub_chrIII	153612	155453	-	1842	1546	1924	514	3727	4987	7922	6356	3281	5711	708	669	654	3369	3408	3289	2387	2618	1807
DI49_0776	SLM5	3.2	3.2	Seub_chrIII:155780-157255	Seub_chrIII	155780	157255	-	1476	422	534	99	262	488	920	784	416	766	325	708	571	738	691	649	720	695	511
DI49_0777	PMP1	3.2	3.2	Seub_chrIII:158018-158140	Seub_chrIII	158018	158140	-	123	489	616	20	459	869	1037	1151	661	1760	1186	803	1004	1004	1995	803	1499	732	803
DI49_0778	NPP1	3.2	3.2	Seub_chrIII:159171-161426	Seub_chrIII	159171	161426	-	2256	948	901	182	120	280	884	510	463	544	806	803	713	209	312	300	469	521	533
DI49_0779	RHB1	3.2	3.2	Seub_chrIII:162313-162942	Seub_chrIII	162313	162942	-	630	573	697	44	375	497	1196	1016	636	1163	441	499	412	563	709	721	772	654	598
DI49_0781	FEN2	3.2	3.2	Seub_chrIII:164914-166455	Seub_chrIII	164914	166455	-	1542	2321	2713	318	1770	3023	4297	3616	1897	4285	1261	1293	1371	1804	2605	1362	3068	4198	1720
DI49_0782	SYP1	3.2	3.2	Seub_chrIII:167934-170549	Seub_chrIII	167934	170549	-	2616	3006	3474	727	936	1650	2899	1607	985	1575	1222	1328	1384	1977	1496	1929	1021	1006	1113
DI49_0783	RPS14A	3.2	3.2	Seub_chrIII:171675-172397	Seub_chrIII	171675	172397	-	723	28421	28567	10705	4574	6704	19485	12057	8704	13108	23963	21970	24109	11106	5771	9276	11480	7469	9522
DI49_0784	BPH1	3.5	3.3	Seub_chrIII:173752-180267	Seub_chrIII	173752	180267	+	6516	555	644	435	570	990	1887	1286	879	1731	400	384	323	409	584	492	557	393	351
DI49_0785	SNT1	3.5	3.3	Seub_chrIII:180727-184404	Seub_chrIII	180727	184404	+	3678	1004	1135	96	420	1260	2377	1392	1029	1591	703	880	821	641	729	787	734	582	724
DI49_0786	FEN1	3.3	3	Seub_chrIII:184803-185846	Seub_chrIII	184803	185846	+	1044	4244	5347	137	471	783	1328	1852	1209	1868	5755	5232	6281	684	240	374	886	530	723
DI49_0787	RRP43	3.3	3	Seub_chrIII:186111-187292	Seub_chrIII	186111	187292	-	1182	594	622	118	83	231	417	568	495	730	1184	1334	1065	238	181	176	636	708	522
DI49_0788	RBK1	3.3	3	Seub_chrIII:187580-188581	Seub_chrIII	187580	188581	+	1002	1294	1584	560	127	224	348	647	517	671	1064	862	990	328	459	437	500	547	587
DI49_0789	BUD5	2.1	2	Seub_chrIII:192211-194034	Seub_chrIII	192211	194034	-	1824	302	373	39	56	79	222	338	234	407	449	372	463	166	184	189	382	414	266
DI49_0790	DI49_0790	2	1.1	Seub_chrIII:194150-194782	Seub_chrIII	194150	194782	-	633	0	0	0	0	0	0	0	0	0	0	0	0	0	0	0	0	0	0
DI49_0791	DI49_0791	2	0	Seub_chrIII:195049-195576	Seub_chrIII	195049	195576	+	528	2	3	0	6	4	6	15	3	11	0	0	0	0	0	0	0	0	0
DI49_0792	TAF2	3.2	0	Seub_chrIII:195796-200010	Seub_chrIII	195796	200010	-	4215	764	804	215	69	212	252	174	210	305	0	0	0	0	0	0	0	0	0
DI49_0793	DI49_0793	3.8	0	Seub_chrIII:200873-201256	Seub_chrIII	200873	201256	-	384	1001	1140	394	483	748	1403	1346	981	1193	0	0	0	0	0	0	0	0	0
DI49_0794	PER1	3.8	0	Seub_chrIII:201483-202547	Seub_chrIII	201483	202547	-	1065	2183	2367	272	850	1029	2154	3419	2497	2997	0	0	0	0	0	0	0	0	0
DI49_0795	DI49_0795	3.8	0	Seub_chrIII:202740-204206	Seub_chrIII	202740	204206	-	1467	48	37	20	36	69	79	106	77	69	0	0	0	0	0	0	0	0	0
DI49_0796	IMG1	3.8	0	Seub_chrIII:204457-204966	Seub_chrIII	204457	204966	-	510	1222	1248	656	599	1164	1481	1065	1095	1194	0	0	0	0	0	0	0	0	0
DI49_0797	BUD23	3.8	0	Seub_chrIII:205214-206041	Seub_chrIII	205214	206041	-	828	3008	2809	2314	813	2234	2572	1296	1056	1331	0	0	0	0	0	0	0	0	0
DI49_0798	ARE1	3.8	0	Seub_chrIII:206293-208113	Seub_chrIII	206293	208113	+	1821	753	997	87	1576	4125	4569	2839	2145	2893	0	0	0	0	0	0	0	0	0
DI49_0799	DI49_0799	3.8	0	Seub_chrIII:208399-209067	Seub_chrIII	208399	209067	+	669	869	794	461	221	503	466	183	209	205	0	0	0	0	0	0	0	0	0
DI49_0800	RSC6	3.8	0	Seub_chrIII:209291-210712	Seub_chrIII	209291	210712	+	1422	1290	1365	199	356	492	1069	795	716	830	0	0	0	0	0	0	0	0	0
DI49_0801	THR4	3.8	0	Seub_chrIII:210948-212492	Seub_chrIII	210948	212492	+	1545	5803	6704	447	592	1589	3583	7495	5436	8565	0	1	0	0	0	0	0	2	0
DI49_0802	CTR86	3.8	0	Seub_chrIII:212616-214310	Seub_chrIII	212616	214310	-	1695	584	678	483	63	94	201	375	240	451	0	0	0	0	0	0	0	0	0
DI49_0803	PWP2	3.8	0	Seub_chrIII:214729-217485	Seub_chrIII	214729	217485	-	2757	2218	2396	102	207	472	1096	1429	1598	1562	0	0	0	0	0	0	0	0	0
DI49_0804	YIH1	3.8	0	Seub_chrIII:217684-218460	Seub_chrIII	217684	218460	-	777	422	472	240	48	203	197	238	231	228	0	0	0	0	0	0	0	0	0
DI49_0805	TAH1	3.8	0	Seub_chrIII:218637-218972	Seub_chrIII	218637	218972	+	336	110	114	39	12	10	32	54	45	57	0	0	0	0	0	0	0	0	0
DI49_0806	DI49_0806	3.8	0	Seub_chrIII:219724-221535	Seub_chrIII	219724	221535	+	1812	374	415	74	10	29	74	281	219	209	0	0	0	0	0	0	0	0	0
DI49_0807	DI49_0807	3.8	0	Seub_chrIII:222692-223117	Seub_chrIII	222692	223117	-	426	372	613	6	837	1100	1784	1532	952	1398	0	0	0	0	0	0	0	0	0
DI49_0809	BUD31	3.8	0	Seub_chrIII:224518-224991	Seub_chrIII	224518	224991	+	474	242	240	155	95	117	322	228	193	218	0	0	0	0	0	0	0	2	0
DI49_0810	HCM1	3.8	0	Seub_chrIII:225501-227198	Seub_chrIII	225501	227198	+	1698	919	1312	41	208	342	856	946	599	880	0	0	0	0	0	0	0	0	0
DI49_0811	RAD18	3.6	0	Seub_chrIII:227659-229116	Seub_chrIII	227659	229116	+	1458	458	614	48	38	115	199	519	356	665	0	0	0	0	0	0	0	0	0
DI49_0812	DI49_0812	3.4	0	Seub_chrIII:229302-230534	Seub_chrIII	229302	230534	-	1233	1402	1713	216	1161	1646	3096	2661	1426	2598	1	2	1	0	2	0	0	0	0
DI49_0813	SED4	3.4	0	Seub_chrIII:230777-232564	Seub_chrIII	230777	232564	-	1788	186	637	0	811	1066	2441	2142	1112	1820	2	1	4	0	4	13	7	21	5
DI49_0814	ATG15	3.8	0	Seub_chrIII:233484-235040	Seub_chrIII	233484	235040	+	1557	257	435	3	268	431	985	873	553	739	0	0	0	0	0	4	0	1	1
DI49_0815	CPR4	3.8	0	Seub_chrIII:235323-236279	Seub_chrIII	235323	236279	+	957	3444	3839	601	1751	2834	5575	4919	3603	4608	0	0	0	0	0	0	0	0	0
DI49_0816	IMG2	3.8	0	Seub_chrIII:236370-236816	Seub_chrIII	236370	236816	-	447	783	982	271	59	148	381	447	491	591	0	0	0	0	0	0	0	0	0
DI49_0817	RSA4	3.8	0	Seub_chrIII:237077-238624	Seub_chrIII	237077	238624	-	1548	1331	1210	191	78	156	333	972	798	729	0	0	0	0	0	0	0	0	0
DI49_0818	DI49_0818	3.8	0	Seub_chrIII:238889-242926	Seub_chrIII	238889	242926	-	4038	890	869	116	217	390	812	810	670	974	0	0	0	0	0	0	0	0	0
DI49_0819	SOL2	3.8	0	Seub_chrIII:243304-244233	Seub_chrIII	243304	244233	+	930	3338	3867	990	1916	4789	5716	4711	3918	5164	0	0	0	0	0	0	0	0	0
DI49_0820	DI49_0820	3.8	0	Seub_chrIII:245243-245470	Seub_chrIII	245243	245470	+	228	331	401	279	15	29	86	121	131	136	0	0	0	0	0	0	0	0	0
DI49_0821	FUB1	3.8	0	Seub_chrIII:245535-246257	Seub_chrIII	245535	246257	-	723	965	1092	438	724	1194	1548	1128	893	1270	0	0	0	0	0	0	0	0	0
DI49_0822	PTC6	3.8	0	Seub_chrIII:248935-250344	Seub_chrIII	248935	250344	+	1410	934	1201	264	446	831	1326	1216	846	1213	0	0	0	0	0	0	0	0	0
DI49_0823	SRB8	3.8	0	Seub_chrIII:250519-254826	Seub_chrIII	250519	254826	+	4308	420	423	129	135	284	518	300	192	390	1	0	0	0	0	0	0	0	0
DI49_0824	AHC2	3.6	0	Seub_chrIII:255040-255426	Seub_chrIII	255040	255426	+	387	602	689	92	152	241	501	1126	851	1390	0	0	0	0	0	0	0	0	0
DI49_0825	TRX3	3.6	0	Seub_chrIII:255740-256123	Seub_chrIII	255740	256123	+	384	590	942	143	44	224	239	603	531	844	0	0	0	0	0	0	0	0	0
DI49_0826	TUP1	3.4	0	Seub_chrIII:256503-258647	Seub_chrIII	256503	258647	-	2145	2645	4531	49	512	1125	3019	2476	1903	2246	0	0	0	0	0	0	0	1	0
DI49_0827	CSM1	3.4	0	Seub_chrIII:259595-260170	Seub_chrIII	259595	260170	+	576	970	971	399	193	354	630	499	425	469	0	0	0	0	0	0	0	0	0
DI49_0829	ABP1	3.5	0	Seub_chrIII:261283-263082	Seub_chrIII	261283	263082	+	1800	3877	4395	1470	707	2357	3167	1579	1461	1851	0	0	0	0	0	0	0	0	0
DI49_0830	DI49_0830	2.6	0	Seub_chrIII:263643-267509	Seub_chrIII	263643	267509	+	3867	22	59	3	16	9	81	84	77	79	0	0	0	0	0	0	0	0	0
DI49_0831	FIG2	3	0	Seub_chrIII:267637-269754	Seub_chrIII	267637	269754	+	2118	354	446	33	19	35	172	200	148	221	0	0	0	0	0	0	0	0	0
DI49_0832	DI49_0832	3.5	0	Seub_chrIII:269815-270363	Seub_chrIII	269815	270363	-	549	524	630	279	11	121	231	202	153	244	0	0	0	0	0	0	0	0	0
DI49_0833	KIN82	3.6	0	Seub_chrIII:271632-273803	Seub_chrIII	271632	273803	+	2172	567	883	30	56	130	299	622	647	741	0	0	0	0	0	1	0	0	0
DI49_0834	MSH3	3.6	0	Seub_chrIII:274013-277057	Seub_chrIII	274013	277057	-	3045	463	551	277	52	147	307	513	330	613	15	16	14	4	3	2	11	2	7
DI49_0835	CDC39	3.2	0	Seub_chrIII:277354-283881	Seub_chrIII	277354	283881	+	6528	1464	1914	279	293	874	1612	2512	1607	3624	1	2	1	0	0	0	1	0	0
DI49_0836	CDC50	3.2	0	Seub_chrIII:284199-285371	Seub_chrIII	284199	285371	+	1173	572	660	77	73	188	448	389	292	435	0	1	1	0	0	0	0	0	0
DI49_0837	OCA4	3.2	0	Seub_chrIII:285615-286853	Seub_chrIII	285615	286853	-	1239	475	518	415	46	166	334	248	225	432	0	0	0	0	0	0	0	1	0
DI49_0838	DI49_0838	2.6	0	Seub_chrIII:290858-291217	Seub_chrIII	290858	291217	-	360	0	0	0	0	0	1	0	0	0	0	0	0	0	0	3	0	0	0
DI49_0839	DI49_0839	2.1	0	Seub_chrIII:295753-297933	Seub_chrIII	295753	297933	+	2181	178373	270052	16818	91311	127341	237319	228828	203992	237317	63	60	75	19	40	16	24	26	40
DI49_0841	DI49_0841	2.6	3	Seub_chrIV:8945-10657	Seub_chrIV	8945	10657	+	1713	36263	54306	1503	508	875	2080	6944	2922	6686	4589	2435	3305	10624	4370	8126	10518	3875	5496
DI49_0842	DI49_0842	2.5	3	Seub_chrIV:12179-12553	Seub_chrIV	12179	12553	+	375	151	170	16	53	57	101	278	147	335	36	36	26	66	107	120	307	160	125
DI49_0843	LRG1	3.2	3.4	Seub_chrIV:15051-18122	Seub_chrIV	15051	18122	+	3072	371	463	19	31	94	214	401	221	407	443	433	456	86	81	100	183	209	174
DI49_0844	ADY3	3.2	3.6	Seub_chrIV:18618-20519	Seub_chrIV	18618	20519	-	1902	87	95	1	5	5	24	51	59	97	171	160	157	35	39	13	90	39	49
DI49_0845	GUD1	3.4	3.6	Seub_chrIV:20725-22170	Seub_chrIV	20725	22170	-	1446	362	506	93	115	144	330	513	376	513	557	413	465	232	448	242	402	672	405
DI49_0846	AIM6	3.4	3.6	Seub_chrIV:22378-23550	Seub_chrIV	22378	23550	+	1173	929	1058	157	344	516	832	959	593	1061	1199	877	995	827	828	612	860	968	651
DI49_0847	PHO13	3.4	3.6	Seub_chrIV:24029-24958	Seub_chrIV	24029	24958	+	930	1369	1365	311	173	281	938	1793	1118	2108	1995	1504	1627	430	490	506	1310	1046	950
DI49_0848	YPD1	3.4	0	Seub_chrIV:25135-25638	Seub_chrIV	25135	25638	-	504	430	592	23	22	49	99	248	178	301	950	1025	860	91	135	123	420	372	274
DI49_0849	GYP7	3.4	3.6	Seub_chrIV:25969-28386	Seub_chrIV	25969	28386	-	2418	1668	2150	593	618	1332	2604	2795	2004	3359	983	821	894	1295	2015	1796	2953	3277	2445
DI49_0850	DI49_0850	3.4	3.6	Seub_chrIV:28494-29933	Seub_chrIV	28494	29933	+	1440	1018	1289	528	246	519	762	716	714	940	302	354	380	639	939	637	1246	1725	870
DI49_0851	OST4	3.4	3.6	Seub_chrIV:30231-30341	Seub_chrIV	30231	30341	+	111	1885	2041	376	134	281	501	811	664	919	1253	1200	1271	403	433	560	599	763	713
DI49_0852	BRE4	3.3	3.5	Seub_chrIV:30607-33990	Seub_chrIV	30607	33990	-	3384	1914	2284	306	661	1045	3038	3637	2181	3148	1157	1134	1125	1003	1321	1097	1439	1135	1063
DI49_0853	PTP1	2.1	2.2	Seub_chrIV:34451-35479	Seub_chrIV	34451	35479	+	1029	887	1146	99	935	1368	2532	2813	1862	2540	862	1125	1264	1345	1168	1145	881	929	1055
DI49_0854	SSB1	2	2.1	Seub_chrIV:35963-37726	Seub_chrIV	35963	37726	+	1764	12417	11626	2086	3074	6009	11139	7633	5255	6513	11385	11377	11648	8453	3051	5951	4741	4625	5301
DI49_0855	HO	2.5	2.7	Seub_chrIV:38113-39873	Seub_chrIV	38113	39873	-	1761	27	24	6	0	0	0	7	1	2	37	26	23	0	6	0	8	21	8
DI49_0856	GCS1	3.5	3.4	Seub_chrIV:43032-44105	Seub_chrIV	43032	44105	-	1074	3928	4091	882	581	919	2283	1839	1396	1947	2385	2082	2204	1508	1241	1229	1108	1269	1285
DI49_0857	SHS1	3.4	3.4	Seub_chrIV:44380-46035	Seub_chrIV	44380	46035	+	1656	862	967	53	60	218	307	313	318	539	1846	1656	1783	153	150	147	597	212	436
DI49_0858	WHI4	3.4	3.5	Seub_chrIV:46325-48289	Seub_chrIV	46325	48289	-	1965	1734	2453	128	628	1024	2033	3420	1707	3070	1663	1713	1592	1081	1008	1049	1574	1356	1158
DI49_0859	HBT1	3.6	3.7	Seub_chrIV:49185-52331	Seub_chrIV	49185	52331	-	3147	865	1189	165	40	159	229	147	145	156	578	250	496	476	1620	399	283	1935	490
DI49_0860	FMP45	3.7	3.7	Seub_chrIV:52760-53683	Seub_chrIV	52760	53683	-	924	1761	3158	71	40	77	191	237	149	261	843	304	1170	616	1451	378	361	1933	500
DI49_0861	CDC13	3.7	3.7	Seub_chrIV:54168-56945	Seub_chrIV	54168	56945	-	2778	132	289	3	72	133	381	259	239	281	67	130	82	103	94	118	76	82	121
DI49_0862	DTD1	3.5	3.7	Seub_chrIV:57202-57715	Seub_chrIV	57202	57715	+	514	357	425	300	32	39	172	163	135	178	883	828	767	77	78	90	252	200	185
DI49_0863	DI49_0863	3.3	3.3	Seub_chrIV:58472-59440	Seub_chrIV	58472	59440	+	969	183	207	16	54	80	258	463	266	345	210	257	282	533	1425	549	862	2759	974
DI49_0864	TIM22	3.3	3.3	Seub_chrIV:60000-60629	Seub_chrIV	60000	60629	-	630	929	805	254	84	185	523	791	521	925	799	903	899	343	810	397	763	1418	628
DI49_0865	RRI1	3.3	3.3	Seub_chrIV:61053-62372	Seub_chrIV	61053	62372	-	1320	192	295	7	16	35	105	238	169	289	346	306	295	66	80	89	228	200	241
DI49_0866	GDH2	3.3	3.3	Seub_chrIV:62719-65997	Seub_chrIV	62719	65997	-	3279	743	1072	81	333	583	1495	2206	1294	2589	842	605	720	1027	1560	983	2502	2086	1396
DI49_0867	PRR2	3.6	3.4	Seub_chrIV:66529-68619	Seub_chrIV	66529	68619	-	2091	2949	3686	293	55	224	343	809	840	728	478	362	461	223	301	197	324	306	309
DI49_0868	NOP6	3.6	3.5	Seub_chrIV:69357-70049	Seub_chrIV	69357	70049	-	693	1270	1044	633	17	114	200	55	45	71	1966	2351	2464	170	72	103	164	111	179
DI49_0869	SHR3	3.3	3.4	Seub_chrIV:70532-71164	Seub_chrIV	70532	71164	+	633	6880	7811	1447	437	685	1655	2962	1883	3144	3727	3343	3328	1123	1018	1028	2336	1700	1575
DI49_0870	DI49_0870	3.3	3.2	Seub_chrIV:71406-72548	Seub_chrIV	71406	72548	-	1143	177	169	14	16	49	91	125	149	167	402	625	637	27	13	43	146	78	165
DI49_0872	UGA4	3.3	3.2	Seub_chrIV:75706-77421	Seub_chrIV	75706	77421	+	1716	67	58	0	41	68	123	286	139	279	36	39	62	110	72	81	252	172	131
DI49_0873	CWC2	3.3	3.2	Seub_chrIV:77684-78766	Seub_chrIV	77684	78766	-	1083	633	542	139	132	175	398	338	285	445	657	627	675	293	325	253	299	405	306
DI49_0874	NHP2	3.3	3.2	Seub_chrIV:79015-79485	Seub_chrIV	79015	79485	+	471	3990	3317	898	62	303	592	561	668	820	2218	3868	3733	673	361	509	1061	797	1118
DI49_0875	GLE1	3.3	3.2	Seub_chrIV:79771-81384	Seub_chrIV	79771	81384	+	1614	444	476	223	33	175	329	176	197	290	692	715	693	247	171	248	442	343	455
DI49_0876	DI49_0876	3.3	3.2	Seub_chrIV:81716-84010	Seub_chrIV	81716	84010	+	2295	404	513	38	134	203	552	703	554	967	553	338	418	138	250	295	537	452	387
DI49_0877	HEM3	3.3	3.2	Seub_chrIV:84323-85306	Seub_chrIV	84323	85306	-	984	3112	3530	228	4708	6455	10824	5626	3879	6032	2036	1973	2050	7170	4210	6162	2886	1834	2521
DI49_0878	RTN2	3.3	3.2	Seub_chrIV:86218-87372	Seub_chrIV	86218	87372	+	1155	6053	8976	805	835	1853	3183	6354	6108	7024	5719	1639	4029	6663	5547	5879	6279	4758	6556
DI49_0879	ACK1	3.3	3.4	Seub_chrIV:87710-89575	Seub_chrIV	87710	89575	-	1866	724	860	68	81	208	626	798	628	933	552	624	544	182	270	242	510	439	469
DI49_0880	MRPL11	3.3	3.3	Seub_chrIV:90093-90839	Seub_chrIV	90093	90839	+	747	2025	2201	777	452	1106	1897	2215	2069	2697	3287	4261	4043	2564	5042	2387	3250	7190	3662
DI49_0881	TRM8	3.3	3.3	Seub_chrIV:91156-92016	Seub_chrIV	91156	92016	+	861	935	830	192	23	32	131	301	318	346	1227	1192	1261	89	88	93	320	356	377
DI49_0882	MGT1	3.3	3.3	Seub_chrIV:92122-92688	Seub_chrIV	92122	92688	-	567	127	137	15	21	13	44	79	80	116	246	202	241	28	23	26	183	99	126
DI49_0883	DI49_0883	3.3	3.3	Seub_chrIV:92931-94994	Seub_chrIV	92931	94994	-	2064	234	431	53	260	370	704	798	522	808	357	219	299	420	845	389	568	968	444
DI49_0884	GGC1	3.3	3.3	Seub_chrIV:95286-96443	Seub_chrIV	95286	96443	-	1158	2791	2945	384	4034	5969	11152	8869	4967	7038	1414	1999	1945	5109	6751	6023	4711	5633	4137
DI49_0885	ASF2	3.6	3.3	Seub_chrIV:96540-98204	Seub_chrIV	96540	98204	-	1665	496	561	62	335	699	1329	674	668	935	405	495	553	1259	1337	1425	737	1220	1156
DI49_0886	SEC31	3.4	3.3	Seub_chrIV:98883-102707	Seub_chrIV	98883	102707	+	3825	4992	7744	150	2247	3915	8660	6935	5023	6871	1569	2632	2482	5006	3885	5004	3101	2604	3470
DI49_0887	SNF3	3.1	3.2	Seub_chrIV:103252-105909	Seub_chrIV	103252	105909	+	2658	1503	1765	158	270	517	1423	1981	1330	1895	402	334	383	486	749	569	851	870	673
DI49_0888	NUS1	3.1	3.2	Seub_chrIV:106347-107471	Seub_chrIV	106347	107471	+	1125	2130	2453	317	219	343	836	1003	843	1208	1039	853	913	392	428	516	622	576	627
DI49_0889	ARF1	3.1	2.6	Seub_chrIV:107980-108525	Seub_chrIV	107980	108525	+	546	6074	6843	4114	153	596	1214	1866	1613	2704	10242	9629	10214	875	774	1023	3115	2141	2746
DI49_0890	RPL35A	3	2	Seub_chrIV:109326-110194	Seub_chrIV	109326	110194	+	869	7058	8480	1759	668	1669	3675	2364	1712	2890	7772	7390	7605	2068	1161	2031	3557	2231	3128
DI49_0891	UFD2	2.7	2	Seub_chrIV:110390-113275	Seub_chrIV	110390	113275	-	2886	2286	2999	280	997	1776	4020	3715	2234	4759	1206	948	1109	840	1199	892	1946	1287	1275
DI49_0892	RBS1	2.7	2	Seub_chrIV:113933-115282	Seub_chrIV	113933	115282	+	1350	1024	1147	362	265	346	1158	675	611	1108	514	798	733	406	601	474	864	524	812
DI49_0893	PPH22	2	1.6	Seub_chrIV:115685-116370	Seub_chrIV	115685	116370	-	686	910	1255	39	913	1491	2609	2223	1458	1939	303	292	293	889	889	772	647	682	758
DI49_0894	DI49_0894	2	1.1	Seub_chrIV:116882-117838	Seub_chrIV	116882	117838	+	957	3	5	9	24	12	17	27	17	17	3	2	3	22	15	19	17	13	8
DI49_0895	VMA1	2	1.1	Seub_chrIV:118584-120437	Seub_chrIV	118584	120437	+	1854	12662	14623	1844	2775	4391	13458	26597	16522	29058	2639	2265	2353	2223	2048	2422	3272	2516	2854
DI49_0896	DI49_0896	3	1.5	Seub_chrIV:121332-122294	Seub_chrIV	121332	122294	-	963	675	874	309	119	224	408	649	555	769	395	557	509	374	582	393	513	852	538
DI49_0897	LYS20	3	1.9	Seub_chrIV:123919-125205	Seub_chrIV	123919	125205	+	1287	7889	9227	2023	5908	10918	20368	9451	7220	9475	5998	7925	7650	13896	6748	10187	6661	5103	6836
DI49_0898	INH1	3	1.9	Seub_chrIV:125659-125916	Seub_chrIV	125659	125916	+	258	1796	2088	1192	124	209	376	964	840	1153	2955	2009	2433	198	221	234	680	391	729
DI49_0899	DI49_0899	3	1.9	Seub_chrIV:126399-128048	Seub_chrIV	126399	128048	+	1650	1553	1950	233	536	759	1495	1766	1059	1686	641	634	587	392	357	309	394	368	386
DI49_0900	PCL9	3	1.9	Seub_chrIV:128825-129742	Seub_chrIV	128825	129742	+	918	233	363	32	38	59	137	228	195	299	196	282	253	33	37	69	56	37	41
DI49_0901	DLD2	3	1.9	Seub_chrIV:130061-131653	Seub_chrIV	130061	131653	+	1593	2397	2709	315	85	294	576	1594	1074	1476	2042	2069	2080	308	441	273	632	1038	646
DI49_0902	DI49_0902	3	1.9	Seub_chrIV:131751-132275	Seub_chrIV	131751	132275	-	525	266	268	92	35	61	122	203	189	252	213	180	170	53	97	45	174	167	173
DI49_0903	DI49_0903	3	1.9	Seub_chrIV:132639-134765	Seub_chrIV	132639	134765	+	2127	923	1229	160	123	211	698	1587	1477	1899	347	380	371	217	342	184	792	702	652
DI49_0904	AIR2	3	1.9	Seub_chrIV:135031-136065	Seub_chrIV	135031	136065	-	1035	516	623	40	200	413	698	661	585	884	519	396	502	317	283	381	653	585	550
DI49_0905	DLD1	3	1.9	Seub_chrIV:136393-138177	Seub_chrIV	136393	138177	-	1785	13775	15556	2113	379	727	1248	1668	1234	1527	2659	2838	3358	856	1010	573	562	993	675
DI49_0906	PAR32	3	1.9	Seub_chrIV:138712-139614	Seub_chrIV	138712	139614	+	903	511	635	19	38	121	134	76	67	112	654	625	829	54	59	73	205	171	161
DI49_0907	GLT1	3	1.9	Seub_chrIV:139718-146155	Seub_chrIV	139718	146155	-	6438	11784	14075	887	4246	5517	12222	15481	9448	13508	2429	2445	2393	2767	1817	2894	2353	1615	2055
DI49_0908	UGA3	3	1.9	Seub_chrIV:146868-148454	Seub_chrIV	146868	148454	+	1587	360	362	25	528	839	1892	1966	1032	1699	349	441	389	662	683	716	927	1029	907
DI49_0909	UGX2	3	1.9	Seub_chrIV:148585-149244	Seub_chrIV	148585	149244	-	660	230	305	46	21	126	127	306	257	311	282	123	228	192	259	170	217	437	298
DI49_0910	SFA1	3	1.9	Seub_chrIV:149897-151054	Seub_chrIV	149897	151054	+	1158	3010	3676	1121	2649	3910	6161	4668	3357	4910	1272	1159	1251	1641	1760	1395	944	1102	756
DI49_0911	NRP1	3	1.9	Seub_chrIV:151347-153470	Seub_chrIV	151347	153470	-	2124	500	381	60	38	37	265	454	397	503	530	558	632	123	62	89	333	304	301
DI49_0912	FAP7	3	1.9	Seub_chrIV:153772-154365	Seub_chrIV	153772	154365	-	594	814	738	451	57	102	211	128	190	247	514	645	572	141	46	80	101	150	183
DI49_0913	CDC36	3	1.9	Seub_chrIV:154612-155187	Seub_chrIV	154612	155187	+	576	832	886	460	44	121	286	551	460	586	677	600	533	103	90	119	347	374	381
DI49_0914	CDC9	3	1.9	Seub_chrIV:155308-157575	Seub_chrIV	155308	157575	-	2268	1423	1445	255	576	1028	2088	1167	790	1099	803	795	841	395	316	437	360	310	380
DI49_0915	ENT1	3	1.9	Seub_chrIV:158045-159415	Seub_chrIV	158045	159415	+	1371	814	1101	86	128	394	700	435	367	665	658	705	766	254	226	235	349	329	415
DI49_0916	MHF2	3	1.9	Seub_chrIV:159714-160037	Seub_chrIV	159714	160037	-	324	166	235	39	8	92	69	99	75	133	150	174	125	79	91	44	124	151	93
DI49_0917	DHH1	3	1.9	Seub_chrIV:160772-162295	Seub_chrIV	160772	162295	-	1524	456	868	5	137	206	603	709	645	950	586	595	664	256	205	307	822	515	751
DI49_0918	STE7	3	1.9	Seub_chrIV:162823-164397	Seub_chrIV	162823	164397	+	1575	280	324	4	46	116	186	276	231	352	325	298	278	81	109	99	287	261	215
DI49_0919	DI49_0919	3	1.9	Seub_chrIV:164593-164943	Seub_chrIV	164593	164943	-	351	1611	1372	494	254	335	932	2702	2271	2719	466	466	524	528	916	458	1083	1479	892
DI49_0920	CMR1	3	1.9	Seub_chrIV:165272-166840	Seub_chrIV	165272	166840	+	1569	181	265	0	73	235	602	227	167	253	82	130	99	94	47	88	103	96	79
DI49_0921	CLB3	3	1.9	Seub_chrIV:167124-168410	Seub_chrIV	167124	168410	+	1287	1781	1907	489	342	482	1458	1518	1138	1620	658	733	661	296	320	351	478	477	434
DI49_0922	MSH5	3	1.9	Seub_chrIV:168687-171404	Seub_chrIV	168687	171404	+	2718	170	206	17	14	13	71	91	52	99	138	151	142	46	13	35	101	30	24
DI49_0923	SAS10	3	1.9	Seub_chrIV:171552-173378	Seub_chrIV	171552	173378	-	1827	1261	1150	306	41	201	274	207	244	285	1032	1018	1046	154	127	150	244	288	291
DI49_0924	RPC53	3	1.9	Seub_chrIV:173729-174991	Seub_chrIV	173729	174991	+	1263	583	538	102	69	185	304	114	144	176	685	845	695	141	73	122	219	236	283
DI49_0925	ATG9	3	1.9	Seub_chrIV:175305-178304	Seub_chrIV	175305	178304	+	3000	320	471	2	40	73	312	434	297	555	304	236	263	84	150	148	227	270	238
DI49_0926	NOP14	3	1.9	Seub_chrIV:178528-180960	Seub_chrIV	178528	180960	-	2433	440	391	27	8	114	149	86	120	119	572	678	626	43	22	27	169	123	187
DI49_0927	RPN5	3	1.9	Seub_chrIV:181318-182655	Seub_chrIV	181318	182655	+	1338	1748	2377	168	399	1200	2115	3049	2048	4140	2924	2829	2481	545	885	857	2062	1384	1909
DI49_0928	LDB17	3	1.9	Seub_chrIV:183179-184648	Seub_chrIV	183179	184648	+	1470	421	557	115	119	182	458	519	331	584	141	195	163	182	214	170	229	188	148
DI49_0929	COP1	3	1.9	Seub_chrIV:184988-188593	Seub_chrIV	184988	188593	-	3606	5564	6900	534	1690	2859	8280	7571	4604	7791	2570	2415	2370	1509	1633	1834	2356	1612	2024
DI49_0930	DI49_0930	3	1.9	Seub_chrIV:189088-190158	Seub_chrIV	189088	190158	-	1071	3718	4421	1490	78	141	280	277	234	273	2523	3465	3146	569	265	412	345	344	297
DI49_0931	CCT4	3	1.9	Seub_chrIV:190426-192012	Seub_chrIV	190426	192012	+	1587	3243	3150	199	429	857	1745	2125	1529	2202	2790	2444	2798	716	663	836	1011	851	972
DI49_0932	CRD1	3	1.9	Seub_chrIV:192169-193008	Seub_chrIV	192169	193008	-	840	430	506	98	46	150	268	349	266	381	217	235	212	69	68	79	190	208	170
DI49_0933	BPL1	3	1.9	Seub_chrIV:193467-195539	Seub_chrIV	193467	195539	+	2073	1115	1578	106	376	634	1419	1663	1019	1671	504	538	571	331	313	371	563	478	406
DI49_0934	RPO21	2.6	1.5	Seub_chrIV:195789-200948	Seub_chrIV	195789	200948	-	5160	5944	7085	764	2584	4300	10220	7887	5078	8043	2010	2510	2426	2413	2509	2662	1887	1906	2040
DI49_0935	RGT2	2.8	1.8	Seub_chrIV:203653-205962	Seub_chrIV	203653	205962	+	2310	1910	2275	272	361	619	1538	2050	1226	1705	654	550	611	541	645	512	554	549	468
DI49_0936	ARF2	2.4	1.8	Seub_chrIV:206875-207420	Seub_chrIV	206875	207420	+	546	10094	10266	4805	1066	2206	5063	5570	4247	6398	4890	4082	4398	1536	1895	1532	3209	3596	3382
DI49_0937	RDI1	2.2	2	Seub_chrIV:209091-209699	Seub_chrIV	209091	209699	-	609	664	911	234	76	222	435	504	314	655	803	772	738	162	101	162	456	341	262
DI49_0938	PPH21	2.2	2	Seub_chrIV:210103-211212	Seub_chrIV	210103	211212	-	1110	6228	7058	558	3993	5903	10725	8394	5575	8260	1716	1862	2150	5624	4269	7044	4508	2779	4672
DI49_0939	SRF1	2.7	2	Seub_chrIV:212858-214183	Seub_chrIV	212858	214183	+	1326	651	793	95	32	101	242	304	207	412	537	341	428	81	101	69	185	142	144
DI49_0940	CDC53	2.7	2	Seub_chrIV:214747-217194	Seub_chrIV	214747	217194	+	2448	1607	1946	304	445	1137	2495	1526	1092	2060	965	992	971	522	788	919	1022	784	781
DI49_0941	LYS21	2.3	2	Seub_chrIV:217818-218428	Seub_chrIV	217818	218428	+	611	836	975	14	1763	3489	6205	2293	1643	2634	1511	1347	1457	3325	1554	2879	2380	1325	1942
DI49_0942	STF1	2.3	2	Seub_chrIV:219673-219933	Seub_chrIV	219673	219933	+	261	1045	1306	297	101	380	551	1176	1421	2260	1413	822	1128	292	678	354	2015	1407	1752
DI49_0943	DI49_0943	3	2	Seub_chrIV:221584-222459	Seub_chrIV	221584	222459	+	876	343	386	4	109	240	638	883	606	863	274	256	267	231	236	266	346	432	369
DI49_0944	VCX1	3	2	Seub_chrIV:223244-224479	Seub_chrIV	223244	224479	+	1236	3905	4527	459	1328	1825	3910	3726	1771	3260	2387	1844	2085	1957	1321	1571	1868	1551	1017
DI49_0945	PCL2	3	2	Seub_chrIV:225539-226468	Seub_chrIV	225539	226468	+	930	195	293	0	17	57	135	353	286	440	132	183	151	50	14	35	118	42	71
DI49_0946	CDC48	3	2	Seub_chrIV:226809-229319	Seub_chrIV	226809	229319	-	2511	9348	10656	1404	5001	9372	20104	20985	15794	22257	3431	2763	2989	2193	1989	2328	2532	2378	2731
DI49_0947	HNT1	3	2	Seub_chrIV:229734-229964	Seub_chrIV	229734	229964	-	231	4449	4615	3057	2678	4320	5691	5035	3439	4286	194	168	172	365	499	207	255	606	292
DI49_0948	SNA4	3	2	Seub_chrIV:231757-232176	Seub_chrIV	231757	232176	+	420	453	544	28	96	201	383	1031	902	1218	54	69	90	84	174	117	134	209	174
DI49_0949	UBP1	3	2	Seub_chrIV:232884-235247	Seub_chrIV	232884	235247	+	2364	2099	2190	505	236	659	1177	726	759	1086	353	349	353	102	91	132	339	252	396
DI49_0950	DI49_0950	3	2	Seub_chrIV:235393-235842	Seub_chrIV	235393	235842	-	450	1030	921	329	59	106	196	221	164	265	242	269	247	46	60	30	87	97	68
DI49_0951	YFH1	3	2	Seub_chrIV:236184-236705	Seub_chrIV	236184	236705	+	522	1162	1381	343	330	689	1275	1209	915	1194	0	0	0	0	0	0	0	0	0
DI49_0952	DI49_0952	3	2	Seub_chrIV:236992-237915	Seub_chrIV	236992	237915	-	924	610	764	114	133	315	553	762	542	888	54	58	81	37	50	50	86	97	65
DI49_0953	CYK3	3	2	Seub_chrIV:238890-241553	Seub_chrIV	238890	241553	+	2664	843	1050	105	156	316	846	654	483	725	150	130	114	41	72	66	108	73	95
DI49_0954	NUP84	3	2	Seub_chrIV:241881-244061	Seub_chrIV	241881	244061	+	2181	647	809	127	67	143	297	518	343	580	150	184	116	37	24	18	87	71	55
DI49_0955	IWR1	3	2	Seub_chrIV:244301-245427	Seub_chrIV	244301	245427	-	1127	345	363	93	42	112	168	418	242	436	107	89	99	48	61	55	114	132	133
DI49_0956	DI49_0956	3	2	Seub_chrIV:245898-246824	Seub_chrIV	245898	246824	+	927	9	6	4	0	0	0	4	1	4	1	0	4	4	0	1	0	1	11
DI49_0957	ATG20	3	2	Seub_chrIV:246917-248839	Seub_chrIV	246917	248839	-	1923	589	705	52	31	337	376	420	306	591	61	52	55	12	33	24	49	36	68
DI49_0958	TRM3	3	2	Seub_chrIV:249177-253490	Seub_chrIV	249177	253490	+	4314	1601	1637	183	143	387	699	717	457	716	167	174	153	72	46	38	76	74	31
DI49_0959	RRP42	3	2	Seub_chrIV:253577-254374	Seub_chrIV	253577	254374	-	798	1246	1134	218	169	319	799	864	779	820	132	171	165	59	56	48	101	132	126
DI49_0960	TMA17	3	2	Seub_chrIV:254772-255320	Seub_chrIV	254772	255320	-	549	6082	5868	234	69	454	1055	792	1327	1064	1214	809	1138	176	138	132	319	431	647
DI49_0961	DI49_0961	3	2	Seub_chrIV:255519-257462	Seub_chrIV	255519	257462	-	1944	423	465	188	260	514	810	513	428	544	17	24	28	38	48	52	44	34	66
DI49_0962	DI49_0962	3	2	Seub_chrIV:258233-259009	Seub_chrIV	258233	259009	+	777	493	503	133	49	221	382	515	372	693	112	116	105	73	56	44	109	139	128
DI49_0963	MSS2	3	2	Seub_chrIV:259235-260284	Seub_chrIV	259235	260284	+	1050	101	122	9	0	8	27	100	68	132	85	88	107	37	18	19	88	82	68
DI49_0964	PHO2	3	2	Seub_chrIV:260542-262209	Seub_chrIV	260542	262209	-	1668	429	596	9	57	221	303	767	493	850	58	49	68	17	20	8	57	47	46
DI49_0965	NSE4	3	2	Seub_chrIV:262685-263896	Seub_chrIV	262685	263896	+	1212	308	371	11	73	137	315	359	267	489	102	92	100	19	22	9	39	37	27
DI49_0966	QRI7	3	2	Seub_chrIV:263937-265160	Seub_chrIV	263937	265160	-	1224	280	324	28	33	28	122	192	174	278	35	38	53	6	10	10	43	44	30
DI49_0967	QRI1	3	2	Seub_chrIV:265474-266907	Seub_chrIV	265474	266907	-	1434	1534	1562	205	271	585	1215	988	712	951	157	130	150	48	54	33	47	40	43
DI49_0968	POL3	3	2	Seub_chrIV:267195-270488	Seub_chrIV	267195	270488	+	3294	799	816	329	110	278	737	521	340	579	89	68	68	10	8	12	42	21	19
DI49_0969	DUN1	3	2	Seub_chrIV:270627-272171	Seub_chrIV	270627	272171	-	1545	636	660	37	51	156	330	446	351	546	250	262	257	60	12	39	86	76	85
DI49_0970	GET3	3	2	Seub_chrIV:272456-273520	Seub_chrIV	272456	273520	-	1065	6331	6174	2601	933	2045	4718	5314	4394	6309	132	202	179	179	169	291	178	178	190
DI49_0971	BUG1	3	2	Seub_chrIV:273748-274755	Seub_chrIV	273748	274755	+	1008	1350	1533	405	102	392	718	390	406	597	446	409	416	169	113	228	254	139	327
DI49_0972	SNU23	3	2	Seub_chrIV:275841-276428	Seub_chrIV	275841	276428	-	588	65	83	0	7	58	68	116	52	108	41	45	31	0	6	8	13	28	37
DI49_0973	RPN6	3	2	Seub_chrIV:276631-277932	Seub_chrIV	276631	277932	-	1302	2586	2801	485	1072	1968	4574	5759	3961	6476	1387	1225	1193	565	621	722	849	853	961
DI49_0974	PMT1	3	2	Seub_chrIV:278289-280742	Seub_chrIV	278289	280742	+	2454	9542	10761	1087	2391	4491	9504	8282	6452	8856	563	672	639	453	443	484	513	348	479
DI49_0975	DI49_0975	3	2	Seub_chrIV:281116-283347	Seub_chrIV	281116	283347	+	2232	869	1195	166	640	819	2610	1924	1500	2577	94	107	72	97	59	106	175	98	104
DI49_0976	SRP14	3	2	Seub_chrIV:283992-284432	Seub_chrIV	283992	284432	+	441	893	1087	313	8	100	141	226	199	299	415	426	467	35	30	65	180	129	148
DI49_0977	UBX3	3	2	Seub_chrIV:284588-285955	Seub_chrIV	284588	285955	-	1368	826	1053	94	203	602	906	1118	710	1298	248	184	230	212	268	218	302	404	541
DI49_0978	NUR1	3	2	Seub_chrIV:288050-289516	Seub_chrIV	288050	289516	+	1467	450	544	11	22	125	135	410	295	543	96	87	65	14	9	18	103	58	75
DI49_0979	ASM4	3	2	Seub_chrIV:289651-291246	Seub_chrIV	289651	291246	-	1596	1378	1796	37	83	293	637	911	763	1074	461	440	465	141	183	233	345	287	288
DI49_0980	LUC7	3	2	Seub_chrIV:291471-292244	Seub_chrIV	291471	292244	-	774	307	420	8	30	97	222	287	271	336	51	57	73	16	25	32	54	64	50
DI49_0981	DI49_0981	3	2	Seub_chrIV:292666-293487	Seub_chrIV	292666	293487	+	822	13101	11032	6904	398	1235	2128	2624	2423	2331	1957	951	1486	314	356	300	315	356	463
DI49_0982	DI49_0982	3	2	Seub_chrIV:293675-294136	Seub_chrIV	293675	294136	-	462	639	651	496	96	169	396	101	118	145	2	2	4	3	0	0	1	1	5
DI49_0983	NDE2	3	2	Seub_chrIV:294428-296065	Seub_chrIV	294428	296065	+	1638	646	739	235	221	284	516	467	500	521	95	75	128	326	678	244	126	410	254
DI49_0984	SUB2	2.4	2	Seub_chrIV:296477-297817	Seub_chrIV	296477	297817	+	1341	9137	10074	4714	475	723	2616	4600	3473	6320	1045	1026	1238	158	301	280	578	418	435
DI49_0985	RPL13A	2.1	1.3	Seub_chrIV:299615-300583	Seub_chrIV	299615	300583	+	969	10273	10707	1960	496	1131	2757	4067	3268	4414	2024	1706	1987	460	167	440	851	425	731
DI49_0986	RPP1A	2.1	1.9	Seub_chrIV:300986-301306	Seub_chrIV	300986	301306	-	321	38384	37452	45209	9273	13948	30043	13816	9818	14374	694	770	722	904	233	540	438	227	223
DI49_0987	DI49_0987	2.5	1.9	Seub_chrIV:301977-303839	Seub_chrIV	301977	303839	-	1863	1041	1140	182	184	356	957	1053	723	1081	321	430	339	123	97	137	229	216	269
DI49_0988	MDH3	2.9	1.9	Seub_chrIV:306792-307823	Seub_chrIV	306792	307823	-	1032	8918	10081	1552	2168	4073	6039	8923	6226	7436	3652	3025	3089	1731	1321	1526	1648	2163	2603
DI49_0989	VAM6	2.9	1.9	Seub_chrIV:308419-311568	Seub_chrIV	308419	311568	-	3150	301	468	28	75	179	512	612	273	684	300	305	309	156	202	217	335	264	210
DI49_0990	RXT3	2.5	1.9	Seub_chrIV:312089-312982	Seub_chrIV	312089	312982	-	894	403	556	53	138	161	420	567	367	574	362	262	349	217	346	303	334	287	283
DI49_0991	RPL31A	2.4	1.9	Seub_chrIV:313619-314365	Seub_chrIV	313619	314365	+	747	7633	10274	2448	229	698	1264	2053	1580	2437	10869	10383	11321	1423	599	1275	3195	1433	2716
DI49_0992	BRE1	2.9	1.9	Seub_chrIV:315384-317486	Seub_chrIV	315384	317486	-	2103	954	1139	154	194	516	1085	1017	727	1355	984	1089	959	318	392	414	825	576	697
DI49_0993	DI49_0993	2.9	1.9	Seub_chrIV:317956-320937	Seub_chrIV	317956	320937	+	2982	904	1148	171	198	525	1186	767	611	1148	519	571	514	258	307	335	558	476	462
DI49_0994	YET3	2.9	1.9	Seub_chrIV:321202-321813	Seub_chrIV	321202	321813	-	612	5282	5882	1499	5762	7963	11177	9252	6185	8569	2427	1812	2134	5037	3846	3677	2788	2636	2472
DI49_0995	BDF2	2.9	1.9	Seub_chrIV:322395-324263	Seub_chrIV	322395	324263	+	1869	719	809	48	226	1160	1336	692	891	1711	848	1178	894	445	493	573	2142	1462	1704
DI49_0996	CBS1	2.9	1.9	Seub_chrIV:324424-325107	Seub_chrIV	324424	325107	-	684	141	202	12	3	43	51	112	93	122	162	170	167	34	52	38	78	100	89
DI49_0997	COX9	2.9	1.9	Seub_chrIV:325526-325705	Seub_chrIV	325526	325705	-	180	1820	2580	90	208	443	925	3217	2581	3193	3151	2361	2684	463	804	643	1941	1440	2109
DI49_0998	IDP1	2.9	1.9	Seub_chrIV:326143-327432	Seub_chrIV	326143	327432	+	1290	3501	3457	1362	11384	17724	24646	14527	9736	14434	2405	2064	2277	6373	4812	6034	4799	3459	4438
DI49_0999	PEX19	2.9	1.9	Seub_chrIV:327560-328588	Seub_chrIV	327560	328588	-	1029	516	567	221	11	85	185	99	81	122	842	795	788	56	39	72	152	92	194
DI49_1000	DI49_1000	2.9	1.9	Seub_chrIV:329609-331459	Seub_chrIV	329609	331459	-	1851	963	822	139	44	203	333	558	506	837	606	796	611	84	48	60	372	371	273
DI49_1001	RPS29B	2.9	1.9	Seub_chrIV:331941-332111	Seub_chrIV	331941	332111	-	171	8960	9623	3409	962	1593	3886	3031	2320	3995	6083	5338	5414	1712	1340	2047	2971	1880	1942
DI49_1002	TSR1	2.9	1.9	Seub_chrIV:332911-335283	Seub_chrIV	332911	335283	+	2373	2070	1815	398	107	322	618	636	559	712	1268	1427	1351	327	191	239	276	338	402
DI49_1003	RAD59	2.9	1.9	Seub_chrIV:335516-336235	Seub_chrIV	335516	336235	-	720	1113	1511	45	422	945	2143	1841	1260	2237	448	580	463	543	662	594	594	460	557
DI49_1004	USO1	2.9	1.9	Seub_chrIV:336948-342320	Seub_chrIV	336948	342320	+	5373	1233	1315	938	263	961	1794	617	518	1089	442	550	499	206	280	277	280	210	221
DI49_1005	DI49_1005	2.9	1.9	Seub_chrIV:342764-343750	Seub_chrIV	342764	343750	+	987	527	551	329	315	686	965	918	652	892	186	211	234	433	467	412	363	366	333
DI49_1006	MBP1	2.9	1.9	Seub_chrIV:344216-346723	Seub_chrIV	344216	346723	+	2508	1153	1247	315	65	394	747	361	305	563	495	546	591	194	203	257	399	254	376
DI49_1007	PSA1	2.9	1.9	Seub_chrIV:347050-348135	Seub_chrIV	347050	348135	-	1086	28702	36111	3248	4114	8438	18134	21930	19583	21918	15779	18568	16665	5544	1711	4182	5005	2502	4895
DI49_1009	MCH1	2.9	1.9	Seub_chrIV:349326-350795	Seub_chrIV	349326	350795	-	1470	1264	1691	169	1059	1786	3166	3354	2053	2720	285	274	284	917	794	985	790	681	1054
DI49_1010	PBP4	2.9	1.9	Seub_chrIV:351246-351800	Seub_chrIV	351246	351800	-	555	886	939	72	181	372	475	442	431	727	413	473	496	270	400	443	450	305	423
DI49_1011	SLC1	2.9	1.9	Seub_chrIV:352223-353131	Seub_chrIV	352223	353131	-	909	8726	8912	5713	5037	7019	13466	10693	7848	9995	1894	1791	1862	2981	2189	2441	3356	2381	2736
DI49_1012	LHP1	2.9	1.9	Seub_chrIV:353487-354320	Seub_chrIV	353487	354320	+	834	2828	3012	405	197	334	784	962	948	1083	2617	3028	3089	456	214	327	422	732	727
DI49_1013	KNH1	2.9	1.9	Seub_chrIV:354633-355442	Seub_chrIV	354633	355442	-	810	950	1211	275	54	80	228	267	298	322	196	350	371	31	34	47	73	72	116
DI49_1014	STP4	2.9	1.9	Seub_chrIV:356240-357706	Seub_chrIV	356240	357706	-	1467	452	511	78	411	705	1500	1354	931	1347	604	948	790	439	385	393	294	417	317
DI49_1015	SIT4	2.9	1.9	Seub_chrIV:359311-360246	Seub_chrIV	359311	360246	+	936	1765	2281	34	558	1005	1823	2649	2052	2600	647	597	715	946	1020	913	650	766	818
DI49_1016	NPC2	2.9	1.9	Seub_chrIV:360793-361314	Seub_chrIV	360793	361314	+	522	5141	6393	775	1765	2837	3915	2854	2184	2734	1293	1080	1264	2089	2052	1730	712	1087	1059
DI49_1017	MRP10	2.9	1.9	Seub_chrIV:361820-362107	Seub_chrIV	361820	362107	+	288	548	604	21	105	285	522	451	380	607	436	752	761	310	478	315	500	920	410
DI49_1018	FAD1	2.9	1.9	Seub_chrIV:362276-363196	Seub_chrIV	362276	363196	-	921	557	638	103	68	141	321	344	280	422	255	332	322	116	133	131	270	312	184
DI49_1019	MTF2	2.9	1.9	Seub_chrIV:363540-364871	Seub_chrIV	363540	364871	-	1332	344	375	57	34	121	168	239	217	320	686	693	735	111	104	81	299	329	371
DI49_1020	PRP11	2.9	1.9	Seub_chrIV:365305-366105	Seub_chrIV	365305	366105	-	801	268	426	17	22	156	273	323	302	378	463	464	473	165	237	176	292	290	294
DI49_1021	SIR2	2.9	1.9	Seub_chrIV:366378-368081	Seub_chrIV	366378	368081	-	1704	364	419	123	115	278	471	703	486	856	523	420	417	154	159	197	334	284	214
DI49_1022	NAT1	2.9	1.9	Seub_chrIV:368505-371072	Seub_chrIV	368505	371072	-	2568	1848	1816	302	293	696	1580	1403	933	1651	1502	1606	1568	470	311	416	784	575	634
DI49_1023	PUS6	3	1.9	Seub_chrIV:377386-378774	Seub_chrIV	377386	378774	-	1389	445	501	16	22	57	137	160	236	259	322	267	318	76	76	79	204	225	228
DI49_1024	GPR1	3	1.9	Seub_chrIV:379070-381859	Seub_chrIV	379070	381859	-	2790	1022	1133	116	288	564	1418	1322	915	1598	514	546	528	341	541	519	955	827	615
DI49_1025	DBP10	3	1.9	Seub_chrIV:384034-387060	Seub_chrIV	384034	387060	+	3027	1525	1342	235	109	114	313	353	341	396	1283	1467	1310	232	162	156	314	339	304
DI49_1026	PRP9	3	1.9	Seub_chrIV:387398-388993	Seub_chrIV	387398	388993	+	1596	622	558	498	76	139	274	202	155	238	379	351	366	106	65	88	151	193	150
DI49_1027	MPS1	3	1.9	Seub_chrIV:390918-393212	Seub_chrIV	390918	393212	-	2295	612	675	22	197	322	850	802	442	864	589	564	584	260	297	333	375	352	416
DI49_1028	DI49_1028	3	1.9	Seub_chrIV:393641-394894	Seub_chrIV	393641	394894	-	1254	1034	1137	103	313	670	1350	1102	797	1529	958	792	793	347	354	366	677	639	423
DI49_1029	RTK1	3	1.9	Seub_chrIV:395317-397164	Seub_chrIV	395317	397164	-	1848	1022	1540	52	284	1042	1512	1111	1092	1995	977	853	992	426	395	458	1249	625	1028
DI49_1030	DI49_1030	3	1.9	Seub_chrIV:398359-399759	Seub_chrIV	398359	399759	-	1401	93	131	26	12	46	75	110	89	121	69	67	70	93	92	89	124	165	121
DI49_1032	GPD1	3	1.9	Seub_chrIV:401797-402972	Seub_chrIV	401797	402972	+	1176	10475	15028	614	1168	2747	4917	10595	7886	11174	11274	8097	10895	3564	3108	3898	7309	6273	6383
DI49_1033	GPM2	3	1.9	Seub_chrIV:403932-404867	Seub_chrIV	403932	404867	+	936	1194	1444	224	267	687	1295	1793	1664	2879	1136	1055	1039	489	540	740	1682	1210	1416
DI49_1034	RPN4	3	1.9	Seub_chrIV:405119-406729	Seub_chrIV	405119	406729	-	1611	2338	3231	79	393	998	1854	5666	4802	8730	1836	1251	1457	781	807	1287	3625	2126	2702
DI49_1035	DI49_1035	3	1.9	Seub_chrIV:407707-411585	Seub_chrIV	407707	411585	-	3879	7235	7617	885	784	1668	3615	3198	2744	3524	1923	1496	1712	1286	1137	1228	1529	1094	1602
DI49_1036	YAT1	3	1.9	Seub_chrIV:412324-414468	Seub_chrIV	412324	414468	-	2145	330	478	63	1351	2722	3938	3370	1512	2987	288	349	340	1232	1068	1186	1547	1393	1038
DI49_1037	ERP3	3	1.9	Seub_chrIV:414876-415553	Seub_chrIV	414876	415553	-	678	1103	1350	250	356	702	1173	1091	661	958	825	866	902	317	333	361	379	361	376
DI49_1038	CDC7	3	1.9	Seub_chrIV:416301-417824	Seub_chrIV	416301	417824	+	1524	328	363	37	91	132	279	254	167	305	294	336	256	121	104	105	149	95	134
DI49_1039	TSC13	2.5	1.9	Seub_chrIV:418086-419018	Seub_chrIV	418086	419018	-	933	1369	1981	76	967	1798	2353	2274	1226	2849	1171	1032	1045	1325	1595	756	1809	1496	729
DI49_1040	NOP1	2.5	1.9	Seub_chrIV:419465-420484	Seub_chrIV	419465	420484	+	1020	16166	14433	920	1378	2083	5821	7034	5469	6900	8074	8041	8536	2589	1210	1771	2277	2192	1753
DI49_1041	SLX5	2.8	1.9	Seub_chrIV:421474-423369	Seub_chrIV	421474	423369	+	1896	565	726	48	266	435	1023	835	563	804	499	476	420	272	245	293	283	341	334
DI49_1042	GRX6	2.8	1.9	Seub_chrIV:424876-425577	Seub_chrIV	424876	425577	+	702	808	810	74	216	502	969	632	489	781	846	611	733	194	312	220	406	465	427
DI49_1043	APC11	2.5	1.9	Seub_chrIV:426051-426548	Seub_chrIV	426051	426548	+	498	233	252	109	0	13	69	97	97	131	202	166	157	46	48	40	105	190	80
DI49_1045	DI49_1045	2.4	1.9	Seub_chrIV:428835-429092	Seub_chrIV	428835	429092	-	258	5	7	5	0	0	1	7	1	2	0	2	0	8	10	15	12	29	14
DI49_1047	RPT2	2.9	1.9	Seub_chrIV:432407-433720	Seub_chrIV	432407	433720	+	1314	1924	2448	354	376	920	1615	3186	2442	4389	3836	3611	3589	675	623	975	1871	1718	2200
DI49_1048	PTC1	2.9	1.9	Seub_chrIV:434302-435147	Seub_chrIV	434302	435147	+	846	936	989	171	264	393	794	883	494	964	554	513	491	231	225	224	400	363	273
DI49_1049	MED2	2.9	1.9	Seub_chrIV:435468-436670	Seub_chrIV	435468	436670	-	1203	472	541	67	24	124	148	134	173	277	636	631	637	74	97	103	291	120	300
DI49_1050	ATP16	2.9	1.9	Seub_chrIV:437378-437860	Seub_chrIV	437378	437860	+	483	2086	3181	200	89	245	482	2499	1810	2965	6099	4271	5480	456	650	520	1497	1063	1420
DI49_1051	MCD1	2.9	1.9	Seub_chrIV:439034-440737	Seub_chrIV	439034	440737	+	1704	235	273	23	6	56	135	172	148	241	800	990	980	26	14	41	61	53	70
DI49_1052	NHP10	2.9	1.9	Seub_chrIV:441341-441952	Seub_chrIV	441341	441952	-	612	582	669	41	13	117	127	254	186	359	734	633	737	116	124	106	279	256	279
DI49_1053	RMD1	2.9	1.9	Seub_chrIV:442358-443650	Seub_chrIV	442358	443650	+	1293	515	591	205	96	252	455	661	330	595	588	564	545	171	228	198	282	313	259
DI49_1054	NTH1	2.9	1.9	Seub_chrIV:444911-447169	Seub_chrIV	444911	447169	-	2259	4562	5456	1959	3506	6957	11786	6548	3736	6854	3186	2129	2539	4583	3576	3858	2734	2515	2094
DI49_1055	YRB1	2.9	1.9	Seub_chrIV:447749-448354	Seub_chrIV	447749	448354	+	606	4007	3752	847	469	959	1712	1538	1391	1945	4251	3700	4047	995	992	889	1052	1678	1298
DI49_1056	RCR2	2.9	1.9	Seub_chrIV:448842-449474	Seub_chrIV	448842	449474	+	633	1067	1420	118	287	514	903	1497	829	1347	635	566	515	567	762	629	998	984	698
DI49_1057	RAD57	2.9	1.9	Seub_chrIV:449957-451303	Seub_chrIV	449957	451303	+	1347	250	258	25	12	14	86	173	122	165	231	240	193	18	24	40	69	64	61
DI49_1058	MAF1	2.9	1.9	Seub_chrIV:451610-452329	Seub_chrIV	451610	452329	-	720	687	990	40	116	328	511	862	528	1241	491	585	520	270	337	230	636	662	455
DI49_1059	SOK1	2.9	1.9	Seub_chrIV:453375-456086	Seub_chrIV	453375	456086	-	2712	883	1336	60	176	445	1341	2029	1804	2614	809	919	749	393	504	453	930	1138	905
DI49_1060	TRP1	2.9	1.9	Seub_chrIV:456676-457350	Seub_chrIV	456676	457350	+	675	1634	1557	413	218	395	1134	1225	1068	1300	666	731	766	260	418	383	539	772	652
DI49_1061	GAL3	2.9	1.9	Seub_chrIV:458466-460034	Seub_chrIV	458466	460034	+	1569	817	971	191	214	368	909	985	881	1087	278	336	394	541	782	639	739	807	941
DI49_1062	RPL4B	2.2	1.7	Seub_chrIV:468735-469823	Seub_chrIV	468735	469823	+	1089	13315	12233	9023	5112	7925	13579	8397	5943	8500	6354	6211	5767	5466	2649	3708	2867	2839	2671
DI49_1063	HMT1	2.9	1.9	Seub_chrIV:473478-474524	Seub_chrIV	473478	474524	-	1047	6650	5938	591	351	952	2053	5605	4162	3967	3112	3399	3295	1002	509	727	1397	1870	1658
DI49_1064	PDX3	2.9	1.9	Seub_chrIV:474776-475462	Seub_chrIV	474776	475462	-	687	3539	3720	963	2271	4022	7151	5870	3925	5268	2332	1776	1960	3072	2873	3372	2341	2408	2927
DI49_1065	CSG2	2.9	1.9	Seub_chrIV:477696-478928	Seub_chrIV	477696	478928	-	1233	4644	5373	1050	3581	5075	8049	9639	6692	10184	1641	1377	1498	1813	2432	1694	2363	3055	2175
DI49_1066	SCO1	2.9	1.9	Seub_chrIV:479182-480090	Seub_chrIV	479182	480090	-	909	1521	1755	748	861	1940	2674	2209	1672	2078	465	514	499	1752	2887	1303	883	2037	1006
DI49_1067	CHS2	2.9	1.9	Seub_chrIV:480516-483401	Seub_chrIV	480516	483401	+	2886	871	1346	18	292	635	1305	1172	729	1165	239	383	347	274	217	247	226	124	235
DI49_1068	ATP3	2.9	1.9	Seub_chrIV:484181-485116	Seub_chrIV	484181	485116	+	936	2442	3632	207	174	588	655	2438	2218	4084	7201	5644	6796	227	291	360	1819	753	1408
DI49_1069	FIG1	2.9	1.9	Seub_chrIV:485558-486457	Seub_chrIV	485558	486457	+	900	10	9	6	0	0	2	3	0	5	5	2	8	1	0	0	2	2	2
DI49_1070	FAT1	2.9	1.9	Seub_chrIV:486802-488811	Seub_chrIV	486802	488811	+	2010	1118	1427	31	143	322	614	1591	1026	1795	515	435	497	207	393	224	790	589	664
DI49_1071	CST26	2.9	1.9	Seub_chrIV:488940-490133	Seub_chrIV	488940	490133	-	1194	681	755	67	226	334	772	998	588	1061	515	495	480	333	326	288	805	550	470
DI49_1072	QDR3	2.9	1.9	Seub_chrIV:490424-492499	Seub_chrIV	490424	492499	-	2076	1212	1478	274	342	571	1682	1643	1023	1713	543	488	485	391	586	457	606	591	528
DI49_1073	TCM62	2.9	1.9	Seub_chrIV:492902-494620	Seub_chrIV	492902	494620	-	1719	341	432	50	94	126	403	400	319	502	422	476	431	351	905	408	460	1063	459
DI49_1075	GIP1	2.9	1.9	Seub_chrIV:495831-497780	Seub_chrIV	495831	497780	-	1950	147	166	73	31	122	162	190	143	271	221	148	132	23	74	50	158	156	154
DI49_1076	ZTA1	2.9	1.9	Seub_chrIV:498185-499189	Seub_chrIV	498185	499189	-	1005	664	901	54	92	159	360	674	386	645	865	566	646	110	232	188	324	367	311
DI49_1077	FMP23	2.9	1.9	Seub_chrIV:499526-500053	Seub_chrIV	499526	500053	+	528	167	202	121	101	179	279	205	169	276	161	137	130	98	154	125	150	262	175
DI49_1078	RPS11B	2.9	1.9	Seub_chrIV:500559-501574	Seub_chrIV	500559	501574	+	1016	11086	10645	6071	3434	6798	10867	4752	3468	4946	3500	3872	4153	4670	1968	3945	3843	1831	3592
DI49_1079	REB1	2.9	1.9	Seub_chrIV:502244-504721	Seub_chrIV	502244	504721	-	2478	1357	1658	64	244	480	1030	754	635	969	911	1082	1153	522	563	733	586	447	555
DI49_1080	REG2	2.9	1.9	Seub_chrIV:505090-506097	Seub_chrIV	505090	506097	-	1008	367	476	194	181	548	685	923	1236	1155	52	53	41	730	942	496	570	1148	549
DI49_1081	RFS1	2.9	1.9	Seub_chrIV:506602-507234	Seub_chrIV	506602	507234	-	633	2958	3592	986	556	864	2157	3465	3344	4041	2118	1587	1840	1074	1680	1261	1458	1486	1493
DI49_1082	DI49_1082	2.9	1.9	Seub_chrIV:507568-508644	Seub_chrIV	507568	508644	-	1077	1152	1292	355	233	453	766	1330	816	1011	1133	662	912	257	477	293	260	577	400
DI49_1083	YRO2	2.9	1.9	Seub_chrIV:510899-511933	Seub_chrIV	510899	511933	+	1035	36	30	0	725	735	1868	852	229	999	5055	707	4304	1526	1395	1441	1118	717	892
DI49_1084	PRP6	2.9	1.9	Seub_chrIV:512380-515079	Seub_chrIV	512380	515079	-	2700	387	515	25	47	190	338	508	382	652	542	495	585	98	104	150	331	233	333
DI49_1086	DI49_1086	2.9	1.9	Seub_chrIV:515660-517165	Seub_chrIV	515660	517165	+	1506	1910	2499	825	282	560	1065	1740	1181	2151	2050	1239	1605	795	1320	1049	1234	1261	1424
DI49_1088	MUM2	2.9	1.9	Seub_chrIV:520505-521617	Seub_chrIV	520505	521617	-	1113	702	729	135	44	64	236	159	170	332	573	467	506	66	61	113	375	224	318
DI49_1089	UBP14	2.9	1.9	Seub_chrIV:521962-524310	Seub_chrIV	521962	524310	-	2349	1462	1759	449	408	773	1796	1916	1078	1943	1003	840	857	610	471	638	895	959	709
DI49_1090	TSC3	2.9	1.9	Seub_chrIV:524628-524870	Seub_chrIV	524628	524870	-	243	511	681	334	105	297	517	268	246	332	339	356	291	236	260	230	338	332	244
DI49_1091	AKL1	2.9	1.9	Seub_chrIV:525155-528481	Seub_chrIV	525155	528481	-	3327	3406	4067	1157	2556	4347	9864	3828	3316	5131	964	1224	1384	1624	2506	2308	1799	2075	2014
DI49_1092	ORC2	2.3	1.7	Seub_chrIV:528952-530817	Seub_chrIV	528952	530817	-	1866	680	659	101	58	154	286	340	275	336	546	631	626	113	137	183	221	256	265
DI49_1093	KRS1	2.1	1.4	Seub_chrIV:531232-533007	Seub_chrIV	531232	533007	+	1776	2775	2807	744	365	631	1615	1950	1413	2038	1940	1872	1942	590	357	404	738	813	671
DI49_1094	TRM7	2.1	1.4	Seub_chrIV:533211-534143	Seub_chrIV	533211	534143	-	933	980	910	133	65	221	346	805	681	807	417	415	411	117	122	124	313	348	339
DI49_1095	DI49_1095	2.1	1.9	Seub_chrIV:534417-534491	Seub_chrIV	534417	534491	-	75	174	193	188	26	57	90	209	171	224	232	207	191	52	83	54	104	167	144
DI49_1096	DI49_1096	2.9	1.9	Seub_chrIV:535431-536630	Seub_chrIV	535431	536630	-	1200	378	346	126	12	72	164	249	167	308	256	258	246	26	45	43	108	122	95
DI49_1097	ECM2	2.9	1.9	Seub_chrIV:537029-538123	Seub_chrIV	537029	538123	-	1095	64	111	6	17	40	83	139	100	149	115	128	123	8	23	32	92	71	79
DI49_1098	NRG2	2.9	1.9	Seub_chrIV:538494-539156	Seub_chrIV	538494	539156	-	663	209	314	104	38	124	263	232	245	517	41	54	48	97	36	100	525	91	275
DI49_1099	DI49_1099	2.9	1.9	Seub_chrIV:540595-541215	Seub_chrIV	540595	541215	-	621	18522	19227	6191	2386	4432	8191	8671	5793	10441	1055	946	1240	12862	7812	16168	7128	6295	12197
DI49_1100	DI49_1100	2.9	1.9	Seub_chrIV:542322-544151	Seub_chrIV	542322	544151	-	1830	37	57	0	944	1356	3036	4909	3488	5110	4	6	6	762	1101	755	842	2088	733
DI49_1101	DI49_1101	2.9	1.9	Seub_chrIV:545010-546866	Seub_chrIV	545010	546866	-	1857	241	238	3	269	445	694	983	556	752	40	95	92	128	187	97	185	133	124
DI49_1102	ALG14	2.9	1.9	Seub_chrIV:547638-548378	Seub_chrIV	547638	548378	-	741	693	790	522	1198	1410	2058	2633	2470	2388	118	207	201	534	507	343	437	349	257
DI49_1103	DI49_1103	2.9	1.9	Seub_chrIV:548798-549433	Seub_chrIV	548798	549433	+	636	261	453	0	25	40	108	385	243	359	355	305	388	26	31	40	101	40	38
DI49_1104	HSP26	2.9	1.9	Seub_chrIV:550404-551048	Seub_chrIV	550404	551048	+	645	513	645	156	687	1726	2021	15014	16180	20480	886	150	841	4412	5930	3641	40517	30855	20987
DI49_1105	DI49_1105	2.9	1.9	Seub_chrIV:551584-554352	Seub_chrIV	551584	554352	+	2769	238	337	32	84	149	351	488	287	568	198	201	216	81	89	112	1314	272	659
DI49_1106	DI49_1106	2.9	1.9	Seub_chrIV:554657-557587	Seub_chrIV	554657	557587	+	2931	1646	1720	510	607	1019	2719	2110	1143	1997	717	692	608	549	654	645	1071	688	732
DI49_1107	ECM8	2.9	1.9	Seub_chrIV:558847-559908	Seub_chrIV	558847	559908	+	1062	6	7	0	0	0	0	2	1	3	8	5	8	0	3	1	25	6	12
DI49_1108	SLM4	2.9	1.9	Seub_chrIV:560401-560889	Seub_chrIV	560401	560889	-	489	1602	1688	395	432	652	1323	881	654	832	863	1006	916	342	335	415	193	347	471
DI49_1109	ECM33	2.9	1.9	Seub_chrIV:562409-563383	Seub_chrIV	562409	563383	+	975	13858	20694	585	1945	2897	7489	13336	10190	13390	7452	7180	7876	1597	1046	1482	3979	2471	3525
DI49_1110	RPG1	2.9	1.9	Seub_chrIV:564097-566994	Seub_chrIV	564097	566994	-	2898	5886	4919	1609	438	1360	3554	2101	2274	3307	3153	3653	3112	1209	720	1006	1911	1584	1522
DI49_1111	SEC18	2.9	1.9	Seub_chrIV:567336-569612	Seub_chrIV	567336	569612	-	2277	1621	2090	102	298	683	1812	1901	1088	2131	1385	1100	1196	632	616	676	1109	801	830
DI49_1112	SPT7	2.9	1.9	Seub_chrIV:569983-574122	Seub_chrIV	569983	574122	-	4140	972	1026	2598	178	489	1346	626	445	744	782	874	997	616	440	750	660	638	782
DI49_1115	UBC4	2.9	1.9	Seub_chrIV:576537-576869	Seub_chrIV	576537	576869	-	333	6040	5881	1652	291	1273	1931	4172	3848	5767	3604	4319	4693	790	667	802	3289	3068	2939
DI49_1116	TEC1	2.9	1.9	Seub_chrIV:579109-580572	Seub_chrIV	579109	580572	+	1464	457	504	25	181	568	1063	1348	1289	1404	485	495	484	188	107	162	379	369	566
DI49_1117	MIS1	2.6	1.9	Seub_chrIV:581030-583957	Seub_chrIV	581030	583957	+	2928	3550	3191	364	456	678	1836	1415	1046	1265	1408	1781	1597	734	373	500	509	438	607
DI49_1118	DI49_1118	3	1.9	Seub_chrIV:586057-586980	Seub_chrIV	586057	586980	+	924	424	366	174	82	122	308	348	371	330	23	30	36	215	144	229	288	343	249
DI49_1119	HEK2	3	1.9	Seub_chrIV:587149-588153	Seub_chrIV	587149	588153	-	1005	585	781	173	74	166	413	338	340	489	99	57	73	257	417	282	310	384	326
DI49_1120	DI49_1120	3	1.9	Seub_chrIV:589016-589273	Seub_chrIV	589016	589273	-	258	1776	2389	146	914	1772	3134	5942	3480	6325	2304	1129	1899	998	1226	1085	3220	1933	2011
DI49_1121	IST2	3	1.9	Seub_chrIV:590330-593140	Seub_chrIV	590330	593140	-	2811	3960	4623	720	1802	2369	4502	3350	2155	3294	1696	1314	1462	2239	1895	1689	1555	1191	1204
DI49_1122	RFC5	3	1.9	Seub_chrIV:593854-594918	Seub_chrIV	593854	594918	+	1065	817	900	165	52	75	374	483	332	513	753	806	680	76	114	108	342	282	232
DI49_1123	POL30	2.9	1.9	Seub_chrIV:595066-595842	Seub_chrIV	595066	595842	-	777	1450	1734	195	50	243	236	1049	729	1162	2952	2569	3076	111	80	143	521	317	487
DI49_1124	NHP6B	2	1.2	Seub_chrIV:596266-596565	Seub_chrIV	596266	596565	-	300	7354	8651	886	4668	6653	10968	10014	7419	9859	3587	3287	3439	5443	5174	4854	2778	3018	3290
DI49_1125	TIM12	2	1.2	Seub_chrIV:597258-597587	Seub_chrIV	597258	597587	-	330	1021	931	714	258	380	715	321	250	365	212	528	429	200	301	215	236	375	211
DI49_1126	PBY1	2.7	2	Seub_chrIV:602340-604589	Seub_chrIV	602340	604589	+	2250	1424	1845	77	284	581	1301	1700	1088	1663	1138	1002	985	414	503	401	601	772	543
DI49_1127	RXT2	2.9	2	Seub_chrIV:604707-606014	Seub_chrIV	604707	606014	-	1308	768	885	214	66	150	292	366	356	503	575	583	536	115	128	104	246	188	285
DI49_1128	DI49_1128	2.9	2	Seub_chrIV:606356-607048	Seub_chrIV	606356	607048	+	693	440	553	64	9	5	58	150	82	143	479	422	400	50	74	22	245	201	160
DI49_1129	VPS15	2.9	2	Seub_chrIV:607288-611652	Seub_chrIV	607288	611652	+	4365	711	805	205	435	644	1385	990	550	1077	463	484	438	338	316	357	496	339	301
DI49_1130	MMS4	2.9	2	Seub_chrIV:611849-613906	Seub_chrIV	611849	613906	+	2058	342	452	60	78	188	459	363	249	429	334	343	356	55	63	86	137	204	146
DI49_1131	FES1	2.9	2	Seub_chrIV:614137-615012	Seub_chrIV	614137	615012	-	876	876	1078	141	132	390	686	2726	2331	3591	1172	1335	1039	320	206	245	1586	1239	1012
DI49_1132	EXO84	2.9	2	Seub_chrIV:615411-617666	Seub_chrIV	615411	617666	-	2256	718	786	178	162	461	914	590	380	739	387	550	466	224	252	211	318	363	336
DI49_1133	SIF2	2.9	2	Seub_chrIV:618060-619706	Seub_chrIV	618060	619706	+	1647	1414	1315	736	257	612	1138	1028	735	962	708	755	750	282	252	257	274	399	303
DI49_1134	YMC2	2.9	2	Seub_chrIV:620047-621036	Seub_chrIV	620047	621036	+	990	328	299	40	484	838	1726	1705	1005	1595	508	597	570	302	265	369	589	682	503
DI49_1135	VID24	2.9	2	Seub_chrIV:621244-622332	Seub_chrIV	621244	622332	-	1089	573	712	58	1472	2371	4124	9179	9512	10039	153	339	186	1817	2363	1877	1603	3223	2630
DI49_1136	DI49_1136	2.9	2	Seub_chrIV:622435-622989	Seub_chrIV	622435	622989	+	555	30	33	0	17	12	44	58	52	56	19	22	16	17	47	23	20	12	39
DI49_1137	PHO88	2.9	2	Seub_chrIV:623047-623613	Seub_chrIV	623047	623613	+	567	18380	16383	7692	2592	5707	8918	9849	8799	10811	7065	6493	6952	3818	2044	3183	4194	4388	5126
DI49_1138	IML3	2.9	2	Seub_chrIV:624158-624895	Seub_chrIV	624158	624895	-	738	577	722	15	175	345	699	522	383	517	223	228	257	151	217	128	147	205	203
DI49_1139	AIM3	2.9	2	Seub_chrIV:625166-628216	Seub_chrIV	625166	628216	+	3051	1359	1493	417	503	923	2399	1802	1188	1570	367	467	480	669	810	779	487	608	574
DI49_1140	CMD1	2.9	2	Seub_chrIV:628482-628925	Seub_chrIV	628482	628925	-	444	2712	3158	436	141	452	750	1822	1380	2397	428	635	670	127	375	194	712	736	573
DI49_1141	ALG1	2.9	2	Seub_chrIV:629435-630784	Seub_chrIV	629435	630784	+	1350	781	817	275	158	347	876	697	431	1054	632	618	634	251	472	294	615	702	322
DI49_1143	YSA1	2.9	2	Seub_chrIV:631271-631978	Seub_chrIV	631271	631978	-	708	1602	1824	541	92	371	427	988	882	1320	2011	1409	1745	237	484	383	938	926	1140
DI49_1144	CYC8	2.7	2	Seub_chrIV:633013-636075	Seub_chrIV	633013	636075	-	3063	3333	3996	104	384	1009	2736	991	1386	1434	1092	1693	1522	588	441	536	594	747	925
DI49_1145	DI49_1145	2.4	0	Seub_chrIV:636132-636704	Seub_chrIV	636132	636704	-	573	7	25	0	0	0	24	12	11	22	8	12	15	1	6	6	11	13	4
DI49_1146	RAD16	2.9	1.8	Seub_chrIV:637696-640065	Seub_chrIV	637696	640065	+	2370	634	705	142	189	357	823	1357	1217	1118	356	454	375	302	319	334	343	844	480
DI49_1147	LYS2	2.9	1.8	Seub_chrIV:640184-644362	Seub_chrIV	640184	644362	-	4179	4307	4667	2054	8565	12947	31083	11872	6433	12628	2253	2820	2346	5005	2872	5123	3658	1945	2649
DI49_1148	TKL2	2.7	1.8	Seub_chrIV:644818-646863	Seub_chrIV	644818	646863	-	2046	263	300	21	135	185	427	396	281	392	884	227	800	499	1493	551	226	1158	465
DI49_1149	TEF2	2.1	1.4	Seub_chrIV:648022-649398	Seub_chrIV	648022	649398	+	1377	10526	11364	2774	3564	6051	10972	10736	5770	8912	14079	14376	14639	11310	6576	8829	6858	6038	6605
DI49_1150	MUD1	2.1	1.4	Seub_chrIV:649668-650650	Seub_chrIV	649668	650650	+	983	265	263	27	30	90	103	155	150	214	260	293	259	92	90	103	246	209	208
DI49_1151	CBP6	2.1	1.7	Seub_chrIV:650766-651254	Seub_chrIV	650766	651254	-	489	315	425	25	7	35	96	115	121	202	804	964	950	86	150	49	443	443	358
DI49_1152	GRS1	2.9	1.9	Seub_chrIV:651702-653705	Seub_chrIV	651702	653705	-	2004	11781	11018	3388	862	1705	4545	4411	3187	4650	5883	5579	5561	1777	978	1471	1819	1779	1648
DI49_1153	MRPL36	2.9	1.9	Seub_chrIV:654339-654872	Seub_chrIV	654339	654872	-	534	1806	2123	765	606	1418	2679	2101	1607	2035	1590	1844	1615	1067	1861	1166	1360	2658	1459
DI49_1154	TFC1	2.9	1.9	Seub_chrIV:655092-657044	Seub_chrIV	655092	657044	-	1953	684	783	224	147	332	667	472	354	612	432	435	453	117	223	144	244	238	222
DI49_1155	PTC4	2.9	1.9	Seub_chrIV:657510-658691	Seub_chrIV	657510	658691	-	1182	2974	3498	1504	1820	2831	4770	4378	2914	4271	485	572	588	899	1025	757	778	754	744
DI49_1156	TPS1	2.9	1.9	Seub_chrIV:659205-660692	Seub_chrIV	659205	660692	-	1488	20118	29663	2643	14619	21968	33961	31721	23311	30162	6609	5253	6649	17623	14282	14854	7650	6645	7147
DI49_1157	VMA2	2.9	1.9	Seub_chrIV:661560-663113	Seub_chrIV	661560	663113	-	1554	29798	29589	28364	47430	80647	112224	45943	28465	38867	8019	8122	8363	39239	18721	26056	11848	10706	12635
DI49_1158	ATG14	2.9	1.9	Seub_chrIV:663544-664578	Seub_chrIV	663544	664578	-	1035	208	264	75	91	224	475	333	238	402	92	119	113	171	207	197	184	327	184
DI49_1159	OPY1	2.9	1.9	Seub_chrIV:664818-665879	Seub_chrIV	664818	665879	-	1062	779	984	17	120	232	576	1096	759	1491	390	461	439	232	264	273	803	591	478
DI49_1160	SHE3	2.9	1.9	Seub_chrIV:666038-667315	Seub_chrIV	666038	667315	-	1278	725	607	246	34	248	331	163	141	299	432	587	511	139	152	226	210	102	229
DI49_1161	CCZ1	2.9	1.9	Seub_chrIV:667574-669724	Seub_chrIV	667574	669724	+	2151	278	426	97	19	155	216	167	154	264	293	273	297	64	55	61	299	151	265
DI49_1162	DI49_1162	2.9	1.9	Seub_chrIV:670134-671921	Seub_chrIV	670134	671921	-	1788	948	1912	60	382	584	1271	2788	2136	3025	393	325	377	719	1374	545	1274	1885	949
DI49_1163	HSL7	2.9	1.9	Seub_chrIV:672285-674777	Seub_chrIV	672285	674777	-	2493	2228	2237	739	790	1417	2597	2164	1498	2032	559	824	688	872	540	658	567	608	671
DI49_1164	CKS1	2.9	1.9	Seub_chrIV:675295-675732	Seub_chrIV	675295	675732	+	438	538	664	14	52	228	256	541	425	581	236	380	388	79	127	103	150	178	252
DI49_1165	MEC1	2.9	1.9	Seub_chrIV:676138-683244	Seub_chrIV	676138	683244	+	7107	339	398	69	145	330	677	479	274	520	198	200	195	149	224	138	233	130	138
DI49_1166	DI49_1166	2.9	1.9	Seub_chrIV:683509-684048	Seub_chrIV	683509	684048	+	540	902	1176	344	60	96	297	780	485	1217	1351	863	1091	163	333	288	1049	810	608
DI49_1167	DI49_1167	2.9	1.9	Seub_chrIV:684241-685797	Seub_chrIV	684241	685797	-	1557	189	299	56	9	41	85	174	88	239	324	310	263	11	22	18	111	26	64
DI49_1168	DI49_1168	2.9	1.9	Seub_chrIV:686123-687640	Seub_chrIV	686123	687640	+	1518	2980	3969	1020	2047	3011	5009	5137	3081	5055	1446	1138	1172	2751	2475	1830	1951	1982	1469
DI49_1169	IRA1	2.9	1.9	Seub_chrIV:687865-697182	Seub_chrIV	687865	697182	-	9318	2008	2114	1516	1173	2445	3979	4854	3013	5890	679	693	584	882	1163	970	1185	1097	807
DI49_1170	DI49_1170	2.9	1.9	Seub_chrIV:697576-698589	Seub_chrIV	697576	698589	-	1014	389	333	243	15	87	120	106	83	106	105	211	199	40	43	39	58	90	107
DI49_1171	MAK5	2.9	1.9	Seub_chrIV:698856-701234	Seub_chrIV	698856	701234	+	2379	974	973	52	20	74	171	183	225	266	902	923	865	98	53	45	217	145	138
DI49_1172	SUP45	2.9	1.9	Seub_chrIV:701461-702774	Seub_chrIV	701461	702774	-	1314	2560	2774	326	342	759	1426	1511	900	1796	2817	3024	2817	703	570	648	1236	923	673
DI49_1173	ADH5	2.9	1.9	Seub_chrIV:704395-705450	Seub_chrIV	704395	705450	+	1056	2323	3187	871	11919	19019	27764	20167	13644	17692	980	862	934	12976	9312	10198	7967	6393	6037
DI49_1174	MRPS9	2.9	1.9	Seub_chrIV:705871-706707	Seub_chrIV	705871	706707	+	837	3095	3459	1102	415	853	1744	2351	1944	2806	3074	3886	3558	1385	3041	1798	2627	4864	2589
DI49_1175	RTC2	2.9	1.9	Seub_chrIV:707209-708132	Seub_chrIV	707209	708132	+	924	2367	2553	347	413	916	1291	2394	1458	2199	1324	1108	1151	1151	905	957	1377	912	1226
DI49_1176	YSW1	2.9	1.9	Seub_chrIV:708527-710371	Seub_chrIV	708527	710371	+	1845	486	497	96	99	222	524	267	191	411	277	235	263	139	182	156	347	102	284
DI49_1177	ARA1	2.9	1.9	Seub_chrIV:710674-711708	Seub_chrIV	710674	711708	+	1035	6791	7891	1175	1506	2972	4376	4540	2869	4117	4821	3034	3791	3649	3223	3204	2587	2599	2515
DI49_1178	TBS1	2.9	1.9	Seub_chrIV:711918-715112	Seub_chrIV	711918	715112	-	3195	406	518	49	95	150	264	232	160	363	156	217	175	140	144	120	348	215	170
DI49_1179	APD1	2.9	1.9	Seub_chrIV:715623-716573	Seub_chrIV	715623	716573	+	951	1830	2144	335	149	439	962	1945	1362	1917	597	607	590	322	342	435	1212	916	1149
DI49_1180	SPP381	2.9	1.9	Seub_chrIV:716991-717869	Seub_chrIV	716991	717869	+	879	45	101	0	5	23	72	77	61	81	119	101	97	43	23	51	112	99	121
DI49_1181	RIB7	2.9	1.9	Seub_chrIV:718075-718809	Seub_chrIV	718075	718809	+	735	660	793	238	44	116	341	414	323	431	485	580	524	106	147	126	318	364	301
DI49_1182	RPB5	2.9	1.9	Seub_chrIV:718997-719644	Seub_chrIV	718997	719644	-	648	504	555	27	23	91	70	95	86	188	1140	1144	1116	43	24	36	250	62	168
DI49_1183	CNS1	2.9	1.9	Seub_chrIV:720385-721542	Seub_chrIV	720385	721542	+	1158	365	336	45	16	65	120	58	69	102	736	801	725	49	30	42	170	90	164
DI49_1184	ICS2	2.9	1.9	Seub_chrIV:724166-724927	Seub_chrIV	724166	724927	-	762	167	257	15	0	0	0	49	25	26	14	16	18	0	0	0	24	28	3
DI49_1185	AMN1	2.9	1.9	Seub_chrIV:727253-728905	Seub_chrIV	727253	728905	+	1653	686	832	108	144	218	759	1002	765	1310	388	604	491	273	232	260	598	341	402
DI49_1186	IFA38	2.9	1.9	Seub_chrIV:729397-730440	Seub_chrIV	729397	730440	+	1044	4042	4681	744	1491	3085	4194	4405	2645	4417	3183	2320	2668	1713	1634	1600	2051	1892	1692
DI49_1187	CDC28	2.9	1.9	Seub_chrIV:730807-731703	Seub_chrIV	730807	731703	+	897	1298	1556	259	84	308	591	594	433	722	1082	1026	1072	319	164	259	247	229	182
DI49_1188	CSH1	2.9	1.9	Seub_chrIV:732344-733477	Seub_chrIV	732344	733477	+	1134	2165	2462	573	1301	1766	3344	4305	3142	4935	1447	1138	1136	1189	1442	1613	2061	1951	2391
DI49_1189	TOS1	2.9	1.9	Seub_chrIV:733911-735290	Seub_chrIV	733911	735290	-	1380	7730	10738	161	1139	1307	3986	8019	5519	7025	2835	3709	3732	652	382	664	942	436	1022
DI49_1190	YSY6	2.9	1.9	Seub_chrIV:735961-736161	Seub_chrIV	735961	736161	+	201	896	1209	217	27	121	145	214	245	324	958	1096	1027	69	70	66	211	186	185
DI49_1191	EXO5	2.9	1.9	Seub_chrIV:736446-738203	Seub_chrIV	736446	738203	+	1758	585	804	40	310	627	1219	1701	1096	2143	349	381	333	296	328	323	691	575	512
DI49_1192	ARL1	2.9	1.9	Seub_chrIV:738567-739118	Seub_chrIV	738567	739118	-	552	1342	1612	297	185	260	577	1067	739	1190	1020	1066	1052	243	371	259	683	690	660
DI49_1193	UBS1	2.9	1.9	Seub_chrIV:739538-740365	Seub_chrIV	739538	740365	+	828	384	432	54	69	121	303	650	446	999	265	272	312	156	257	184	749	420	388
DI49_1194	TYR1	2.9	1.9	Seub_chrIV:740536-741885	Seub_chrIV	740536	741885	-	1350	452	598	72	200	487	734	881	430	1123	638	571	535	222	171	269	605	334	271
DI49_1195	POP7	2.9	1.9	Seub_chrIV:742174-742596	Seub_chrIV	742174	742596	-	423	399	434	29	11	49	106	182	127	230	280	281	300	60	68	83	154	170	210
DI49_1196	PEX32	2.9	1.9	Seub_chrIV:743078-744313	Seub_chrIV	743078	744313	+	1236	587	756	352	90	193	304	476	346	620	227	211	221	118	182	159	386	281	288
DI49_1197	SSE2	2.9	1.9	Seub_chrIV:744568-746649	Seub_chrIV	744568	746649	-	2082	2086	2990	185	905	1840	4092	6463	5653	7567	2836	1876	2310	1430	1569	1667	2852	2343	2312
DI49_1198	NPL4	2.9	1.9	Seub_chrIV:747014-748756	Seub_chrIV	747014	748756	-	1743	1168	1331	167	765	1431	2548	2833	1805	2789	805	974	885	823	698	752	845	830	803
DI49_1199	SEC66	2.9	1.9	Seub_chrIV:749028-749648	Seub_chrIV	749028	749648	+	621	860	974	361	15	61	110	292	223	395	712	738	740	31	33	21	386	200	269
DI49_1200	SMY2	2.9	1.9	Seub_chrIV:749818-752058	Seub_chrIV	749818	752058	-	2241	902	1064	137	99	292	595	505	589	778	990	1223	1107	324	262	320	514	393	414
DI49_1201	UMP1	2.9	1.9	Seub_chrIV:752421-752867	Seub_chrIV	752421	752867	-	447	1797	1856	623	631	1242	2020	1909	1580	1900	695	1179	1300	1123	1006	1052	912	908	1053
DI49_1202	SWD3	2.9	1.9	Seub_chrIV:753108-754055	Seub_chrIV	753108	754055	+	948	1634	1654	679	867	1249	2254	1995	1217	1641	622	667	698	1053	882	774	485	551	615
DI49_1203	ECM31	2.9	1.9	Seub_chrIV:754422-755360	Seub_chrIV	754422	755360	+	939	572	645	18	75	137	358	521	454	756	395	351	367	110	254	160	523	486	402
DI49_1204	EHT1	2.9	1.9	Seub_chrIV:755525-756958	Seub_chrIV	755525	756958	-	1434	8376	8094	1282	521	1166	2100	6542	5061	4248	5675	4979	5602	1891	1743	1001	2316	2731	1844
DI49_1205	FZO1	2.9	1.9	Seub_chrIV:757273-759966	Seub_chrIV	757273	759966	-	2694	718	844	98	100	202	451	895	553	998	766	814	790	183	362	260	655	918	556
DI49_1206	DTR1	2.6	1.9	Seub_chrIV:760455-762176	Seub_chrIV	760455	762176	+	1722	77	80	3	0	2	9	27	20	33	47	21	38	8	31	10	32	43	17
DI49_1207	RPS6B	2.4	1.9	Seub_chrIV:762429-762953	Seub_chrIV	762429	762953	-	525	2132	2353	308	438	1101	1692	1134	715	1389	1568	1292	1345	829	409	678	770	455	750
DI49_1208	SMP1	2.6	1.9	Seub_chrIV:764214-765575	Seub_chrIV	764214	765575	-	1362	599	781	37	74	84	306	372	213	353	1028	1042	887	134	113	126	315	247	178
DI49_1209	YPC1	2.9	1.9	Seub_chrIV:766864-767817	Seub_chrIV	766864	767817	+	954	3576	4284	559	284	382	896	3275	2177	2788	1724	1532	1625	438	807	268	991	1616	933
DI49_1210	DI49_1210	2.9	1.9	Seub_chrIV:768169-769866	Seub_chrIV	768169	769866	+	1698	84	105	0	57	52	195	182	108	181	87	86	72	36	49	38	75	95	36
DI49_1211	MBA1	2.9	1.9	Seub_chrIV:770065-770946	Seub_chrIV	770065	770946	-	882	679	839	95	62	104	364	751	553	863	911	1180	1082	130	407	214	878	1306	449
DI49_1212	PCH2	2.9	1.9	Seub_chrIV:772954-773296	Seub_chrIV	772954	773296	+	343	1	1	1	0	0	1	2	1	2	3	0	1	0	0	0	2	4	1
DI49_1213	GDT1	2.9	1.9	Seub_chrIV:773569-774429	Seub_chrIV	773569	774429	+	861	1656	1419	64	1235	1505	3223	3170	1776	2842	863	884	814	981	712	864	1073	848	899
DI49_1214	NTC20	2.4	1.9	Seub_chrIV:774655-775083	Seub_chrIV	774655	775083	-	429	198	200	19	8	67	93	166	113	203	210	210	211	56	27	55	233	180	165
DI49_1215	RPS9B	2.2	1.9	Seub_chrIV:776375-776521	Seub_chrIV	776375	776521	+	147	9502	8421	19121	1439	3253	5175	2626	1901	2757	4620	4597	4797	2722	724	1630	1701	1056	1416
DI49_1216	RPL21A	2.2	1.9	Seub_chrIV:777342-778241	Seub_chrIV	777342	778241	+	900	10025	13428	2261	688	1357	3694	4812	3065	5294	14065	10449	11391	3131	1277	2726	6984	2921	4517
DI49_1217	RIM2	2.9	1.9	Seub_chrIV:778738-779871	Seub_chrIV	778738	779871	+	1134	709	752	84	106	212	560	941	663	1026	1154	1172	1182	356	470	391	998	1017	737
DI49_1218	MED8	3	1.9	Seub_chrIV:780166-780837	Seub_chrIV	780166	780837	-	672	264	264	47	55	82	179	113	103	221	327	360	337	46	53	77	155	128	131
DI49_1219	AIM4	3	1.9	Seub_chrIV:781100-781495	Seub_chrIV	781100	781495	+	396	285	366	102	37	118	103	161	114	196	239	234	223	68	36	33	182	194	127
DI49_1220	MSI1	3	1.9	Seub_chrIV:781696-782970	Seub_chrIV	781696	782970	-	1275	653	622	367	118	283	618	478	317	541	673	612	580	204	203	199	249	301	309
DI49_1221	PGI1	3	1.9	Seub_chrIV:783420-785084	Seub_chrIV	783420	785084	-	1665	13425	18330	1773	11126	17676	32002	16369	10452	16451	4758	4614	4417	17448	6921	12508	7245	4615	6412
DI49_1222	DI49_1222	3	1.9	Seub_chrIV:785958-786650	Seub_chrIV	785958	786650	-	693	324	334	26	198	291	426	302	218	253	62	88	101	212	227	149	137	157	164
DI49_1223	TAF5	3	1.9	Seub_chrIV:786958-789360	Seub_chrIV	786958	789360	-	2403	2208	2091	1324	748	1683	3002	1127	948	1203	847	1376	1293	1025	1132	1079	683	818	836
DI49_1224	KTR4	3	1.9	Seub_chrIV:789776-791167	Seub_chrIV	789776	791167	+	1392	1303	1665	500	96	268	582	830	468	781	1359	1048	1287	495	699	627	874	929	1054
DI49_1225	BEM1	3	1.9	Seub_chrIV:791852-793510	Seub_chrIV	791852	793510	+	1659	385	407	12	37	133	298	712	470	750	474	458	446	84	105	95	385	447	256
DI49_1226	DER1	3	1.9	Seub_chrIV:794551-795186	Seub_chrIV	794551	795186	+	636	525	609	244	83	129	232	690	447	787	296	276	308	147	214	135	614	470	431
DI49_1227	DI49_1227	3	1.9	Seub_chrIV:795472-795675	Seub_chrIV	795472	795675	-	204	161	166	29	16	109	80	207	164	199	65	95	58	25	22	21	106	85	82
DI49_1228	MCM7	3	1.9	Seub_chrIV:796764-799301	Seub_chrIV	796764	799301	+	2538	3434	3923	85	603	901	2431	2959	2175	2465	1169	1644	1517	777	490	534	653	762	777
DI49_1229	COS111	3	1.9	Seub_chrIV:800131-802905	Seub_chrIV	800131	802905	+	2775	4846	7507	302	710	1470	2769	6019	3650	5871	1674	1654	1461	867	1149	695	1389	1605	891
DI49_1230	LDH1	3	1.9	Seub_chrIV:803162-804289	Seub_chrIV	803162	804289	-	1128	880	1173	76	105	199	500	1295	855	1494	598	519	559	159	270	255	762	564	470
DI49_1231	KTR3	3	1.9	Seub_chrIV:804530-805744	Seub_chrIV	804530	805744	+	1215	2381	2343	442	638	1051	2283	2439	1508	2169	841	1075	1002	727	623	606	919	669	681
DI49_1232	FTH1	3	1.9	Seub_chrIV:806059-807459	Seub_chrIV	806059	807459	+	1401	1445	1806	318	289	637	1549	1926	1270	2005	963	943	877	497	763	532	1064	1478	822
DI49_1233	DI49_1233	3	1.9	Seub_chrIV:807621-813137	Seub_chrIV	807621	813137	-	5517	697	823	217	183	340	878	708	356	629	629	805	749	901	530	528	624	542	312
DI49_1236	ERV15	2.4	1.9	Seub_chrIV:815885-816313	Seub_chrIV	815885	816313	+	429	467	591	151	135	224	367	462	322	595	391	316	325	238	266	200	481	394	259
DI49_1237	AME1	2.9	1.9	Seub_chrIV:816440-817414	Seub_chrIV	816440	817414	-	975	785	835	46	88	170	358	438	371	545	329	353	342	68	114	135	398	288	332
DI49_1238	NGR1	3.1	1.9	Seub_chrIV:818174-820138	Seub_chrIV	818174	820138	+	1965	2794	3845	234	414	679	1873	2458	1635	2081	505	552	603	576	738	573	520	688	542
DI49_1239	MET8	3.1	1.9	Seub_chrIV:820591-821415	Seub_chrIV	820591	821415	+	825	4281	3837	1828	159	294	709	1137	1311	824	661	735	700	321	233	168	289	557	681
DI49_1240	SDS24	3.1	1.9	Seub_chrIV:821624-823210	Seub_chrIV	821624	823210	+	1587	2896	4583	603	2507	3766	6506	7274	5333	7849	430	365	476	3949	3984	4553	2048	2533	2810
DI49_1241	HPC2	3.1	1.9	Seub_chrIV:823731-825530	Seub_chrIV	823731	825530	+	1800	524	685	58	69	177	335	282	274	454	599	507	548	113	154	203	398	311	397
DI49_1242	YBP1	3.1	1.9	Seub_chrIV:825840-827864	Seub_chrIV	825840	827864	-	2025	647	801	97	174	239	719	963	615	993	543	569	555	229	233	207	484	427	349
DI49_1243	ATG12	3.1	1.9	Seub_chrIV:828105-828686	Seub_chrIV	828105	828686	+	582	125	190	0	15	27	37	146	133	161	171	157	158	12	13	29	77	92	127
DI49_1244	PYC2	3.1	1.4	Seub_chrIV:828976-832515	Seub_chrIV	828976	832515	-	3540	5233	4833	975	1721	3060	7049	6765	4104	5855	1470	1876	1812	1965	1465	2215	1908	1493	1628
DI49_1245	DI49_1245	3.1	2.2	Seub_chrIV:833249-834928	Seub_chrIV	833249	834928	-	1680	4329	3870	2455	521	785	1482	1786	1288	1320	738	1133	998	723	594	573	382	457	436
DI49_1246	PDB1	3.1	2.2	Seub_chrIV:835379-836473	Seub_chrIV	835379	836473	-	1095	7582	9090	879	2268	3580	7205	8014	6517	8236	3804	3219	3679	4003	3959	3702	3317	3895	3206
DI49_1247	PCS60	3.1	2.2	Seub_chrIV:836939-838570	Seub_chrIV	836939	838570	-	1632	1003	1231	570	1369	2663	3800	2319	1851	2217	314	289	334	1469	1074	1479	636	531	715
DI49_1248	TDP1	3.3	2.2	Seub_chrIV:838874-840478	Seub_chrIV	838874	840478	-	1605	1052	1074	401	945	1472	2910	2128	1437	1817	309	344	311	954	881	923	606	694	653
DI49_1249	DI49_1249	3.3	2.2	Seub_chrIV:840828-843530	Seub_chrIV	840828	843530	+	2703	594	1032	3	301	467	1312	2035	1209	2067	421	404	420	527	515	471	908	856	805
DI49_1250	MCX1	3.3	2.2	Seub_chrIV:843785-845335	Seub_chrIV	843785	845335	-	1551	492	522	172	37	90	194	190	162	300	498	408	466	51	56	63	194	127	198
DI49_1251	SLX1	3.3	2.2	Seub_chrIV:845516-846430	Seub_chrIV	845516	846430	+	915	84	99	34	7	16	28	73	42	110	114	97	125	2	20	7	78	64	54
DI49_1252	ROT2	3.3	2.2	Seub_chrIV:846536-849397	Seub_chrIV	846536	849397	-	2862	1407	1969	110	542	741	2048	2283	1522	2268	697	637	775	689	844	825	935	1006	957
DI49_1253	OM14	3.3	2.2	Seub_chrIV:849713-850129	Seub_chrIV	849713	850129	-	417	1143	1328	170	120	225	325	490	487	508	912	655	883	558	940	367	375	1122	484
DI49_1254	SWC5	3.3	2.2	Seub_chrIV:852857-853569	Seub_chrIV	852857	853569	-	713	177	172	75	6	70	71	14	8	24	44	45	36	45	15	40	17	26	20
DI49_1255	PBP2	3.3	2.2	Seub_chrIV:853792-855084	Seub_chrIV	853792	855084	+	1293	556	572	278	161	274	456	539	408	582	155	226	169	234	350	195	135	228	193
DI49_1256	DAD3	3.3	2.2	Seub_chrIV:855358-855642	Seub_chrIV	855358	855642	+	285	691	747	163	17	24	94	118	137	143	271	261	329	39	31	61	72	110	89
DI49_1257	ARC40	3.3	2.2	Seub_chrIV:855782-856936	Seub_chrIV	855782	856936	-	1155	6756	7635	2729	3890	5651	9214	10447	6743	9624	2901	2216	2546	2982	3337	2591	2606	3552	2369
DI49_1258	DI49_1258	3.3	2.2	Seub_chrIV:857238-860570	Seub_chrIV	857238	860570	+	3333	1144	1614	111	966	1448	2929	3303	1797	3070	553	510	510	869	1134	862	1006	1096	785
DI49_1259	ABD1	3.3	2.2	Seub_chrIV:860681-861991	Seub_chrIV	860681	861991	-	1311	551	587	146	21	120	148	269	172	331	645	543	644	70	87	66	305	172	255
DI49_1260	PRP5	3.3	2.2	Seub_chrIV:862261-864813	Seub_chrIV	862261	864813	+	2553	278	334	9	14	123	187	97	101	224	468	371	491	67	52	63	208	86	204
DI49_1261	DI49_1261	3.3	2.2	Seub_chrIV:865452-867698	Seub_chrIV	865452	867698	-	2247	330	583	19	325	601	1690	3138	2394	3289	350	548	454	315	408	359	1027	1385	669
DI49_1262	ERT1	3.3	2.2	Seub_chrIV:868806-870389	Seub_chrIV	868806	870389	-	1584	823	827	407	181	403	917	1515	1118	1220	287	333	317	217	217	206	299	404	486
DI49_1263	THI2	3.3	2.2	Seub_chrIV:870906-872261	Seub_chrIV	870906	872261	-	1356	193	268	36	33	96	59	661	953	698	158	138	145	59	58	40	161	116	458
DI49_1264	DI49_1264	3.5	2.2	Seub_chrIV:872434-872904	Seub_chrIV	872434	872904	+	471	0	0	0	0	0	1	1	0	0	0	1	0	5	0	1	1	0	2
DI49_1265	DI49_1265	3.5	2.2	Seub_chrIV:872937-874406	Seub_chrIV	872937	874406	-	1470	866	1111	161	589	1710	1593	1580	1246	1506	310	238	360	1174	1347	923	483	717	1036
DI49_1266	DI49_1266	3.5	2.2	Seub_chrIV:875037-875750	Seub_chrIV	875037	875750	+	714	1737	1480	759	72	210	594	1458	1849	1158	491	538	498	225	152	216	417	606	915
DI49_1267	ALG7	3.4	2.2	Seub_chrIV:875828-877174	Seub_chrIV	875828	877174	-	1347	2112	2307	795	470	587	1216	1144	847	1274	591	787	732	374	448	371	351	369	329
DI49_1268	GPX2	3.4	2.2	Seub_chrIV:877916-878404	Seub_chrIV	877916	878404	+	489	403	412	6	0	9	27	82	79	96	380	380	466	28	29	40	109	92	48
DI49_1269	ISW1	3.4	2.2	Seub_chrIV:878533-881739	Seub_chrIV	878533	881739	-	3207	1136	1177	260	56	339	563	543	409	660	1234	1232	1118	83	155	145	529	465	410
DI49_1270	RRT2	3.4	2.2	Seub_chrIV:881986-883149	Seub_chrIV	881986	883149	+	1164	483	468	95	128	178	497	707	428	631	390	467	379	104	131	98	231	297	218
DI49_1271	ENP1	3.4	2.2	Seub_chrIV:883386-884831	Seub_chrIV	883386	884831	-	1446	1391	1266	280	133	272	455	622	593	612	1139	1328	1217	194	87	134	353	395	441
DI49_1272	HIS7	3.3	2.2	Seub_chrIV:885231-887063	Seub_chrIV	885231	887063	-	1833	1540	1329	962	1861	3273	6107	2055	1077	2072	1236	1282	1213	1413	843	1303	824	609	633
DI49_1273	ARO4	3.3	2.2	Seub_chrIV:887325-888437	Seub_chrIV	887325	888437	-	1113	10324	10900	3212	8913	16264	29779	19732	12187	17219	6051	4766	5268	13155	4892	9897	9045	6175	7271
DI49_1274	SPO23	3.3	2.2	Seub_chrIV:889374-890954	Seub_chrIV	889374	890954	+	1581	42	49	21	17	42	108	92	39	102	29	24	25	39	44	34	105	54	33
DI49_1275	MRPS5	3.3	2.2	Seub_chrIV:892359-893282	Seub_chrIV	892359	893282	+	924	1296	1248	490	103	149	503	552	517	751	1194	1622	1521	256	501	244	708	1298	714
DI49_1276	DUT1	3.3	2.2	Seub_chrIV:893476-894006	Seub_chrIV	893476	894006	+	531	1039	1148	102	77	102	302	355	337	352	702	788	789	119	73	70	146	163	133
DI49_1277	SRB6	3.3	2.2	Seub_chrIV:894235-894600	Seub_chrIV	894235	894600	+	366	221	241	63	4	10	64	89	64	80	193	235	220	32	10	12	87	110	152
DI49_1278	TRS20	3.3	2.2	Seub_chrIV:894701-895234	Seub_chrIV	894701	895234	-	534	539	699	554	67	146	227	314	246	425	352	376	346	119	110	89	171	221	193
DI49_1279	MTC4	3.3	2.2	Seub_chrIV:895418-897502	Seub_chrIV	895418	897502	+	2085	323	395	11	40	147	386	291	216	428	209	227	241	92	159	139	282	233	225
DI49_1280	DI49_1280	3.3	2.2	Seub_chrIV:897594-898043	Seub_chrIV	897594	898043	-	450	264	271	27	19	68	77	378	262	451	236	301	245	52	217	81	458	991	347
DI49_1281	RIB5	3.3	2.2	Seub_chrIV:898345-899061	Seub_chrIV	898345	899061	-	717	1118	1089	316	216	794	1298	1529	1305	1871	1146	906	1050	497	462	547	1734	1328	1506
DI49_1282	POP4	3.3	2.2	Seub_chrIV:899766-900683	Seub_chrIV	899766	900683	+	918	243	268	59	4	29	68	114	71	105	214	253	193	70	18	47	77	104	73
DI49_1283	SHG1	3.3	2.2	Seub_chrIV:900689-901114	Seub_chrIV	900689	901114	-	426	159	232	21	35	116	126	160	173	197	157	145	157	69	88	73	150	164	173
DI49_1284	DI49_1284	3.3	2.2	Seub_chrIV:901344-903416	Seub_chrIV	901344	903416	+	2073	293	452	42	95	229	360	384	220	576	289	284	280	149	154	88	285	189	149
DI49_1285	RGD1	3.3	2.2	Seub_chrIV:903600-905594	Seub_chrIV	903600	905594	-	1995	796	981	169	101	242	715	1147	708	1267	492	599	614	282	266	323	580	526	554
DI49_1286	TAE1	3.3	2.2	Seub_chrIV:905790-906611	Seub_chrIV	905790	906611	-	822	1088	918	596	340	686	1044	566	468	582	460	384	439	339	267	267	243	327	303
DI49_1287	AIM5	3.3	2.2	Seub_chrIV:906674-906994	Seub_chrIV	906674	906994	-	321	922	989	361	25	169	222	402	396	554	1112	1272	1242	141	294	173	447	764	475
DI49_1288	SHM1	3.3	2.2	Seub_chrIV:907206-908678	Seub_chrIV	907206	908678	+	1473	7433	7469	3478	1938	2896	5450	4292	2959	3553	2692	2733	2833	2102	1204	1375	1011	1098	1077
DI49_1289	YPT10	3.3	2.2	Seub_chrIV:908703-909299	Seub_chrIV	908703	909299	-	597	300	286	118	38	86	143	153	156	237	104	160	164	83	115	59	90	113	137
DI49_1290	TSC10	3.3	2.2	Seub_chrIV:909498-910460	Seub_chrIV	909498	910460	+	963	1639	1761	468	115	201	528	783	607	759	563	576	572	148	159	165	192	219	158
DI49_1291	REI1	3.3	2.2	Seub_chrIV:910757-911941	Seub_chrIV	910757	911941	+	1185	1846	1312	535	127	265	584	435	488	526	865	1219	1086	295	158	147	257	384	407
DI49_1292	MRPL37	3.6	2.2	Seub_chrIV:912227-912544	Seub_chrIV	912227	912544	+	318	671	784	146	53	109	234	222	245	387	705	1125	1027	176	605	150	601	1416	650
DI49_1293	FMP21	3.6	2.2	Seub_chrIV:913070-913486	Seub_chrIV	913070	913486	-	417	970	1312	220	295	421	1070	1600	1412	1625	556	568	509	302	502	331	605	827	457
DI49_1294	BIT2	3.6	2.2	Seub_chrIV:913659-915299	Seub_chrIV	913659	915299	-	1641	852	947	440	256	378	922	650	495	762	289	280	308	344	448	400	386	425	379
DI49_1295	EFM2	3.6	2.2	Seub_chrIV:915742-916992	Seub_chrIV	915742	916992	+	1251	897	799	320	110	266	587	439	408	420	456	477	395	150	155	168	170	262	192
DI49_1296	HSM3	3.6	2.2	Seub_chrIV:917250-918737	Seub_chrIV	917250	918737	-	1488	203	286	56	55	73	204	349	205	479	390	333	247	112	126	97	301	277	168
DI49_1297	UBX7	3.5	2.2	Seub_chrIV:918934-920247	Seub_chrIV	918934	920247	-	1314	1463	1738	156	151	329	609	1227	946	1164	807	746	833	244	329	336	625	592	690
DI49_1298	CHK1	3.4	2.2	Seub_chrIV:920479-922101	Seub_chrIV	920479	922101	+	1623	699	1012	64	440	603	1487	1947	1186	2168	331	348	300	526	675	530	905	867	683
DI49_1299	RIF1	3.4	2.2	Seub_chrIV:922225-927975	Seub_chrIV	922225	927975	-	5751	781	894	146	73	284	572	232	237	324	536	560	545	96	86	110	239	133	198
DI49_1300	PPS1	3.4	2.2	Seub_chrIV:928452-930863	Seub_chrIV	928452	930863	-	2412	868	859	416	392	541	1152	909	562	1155	426	395	432	280	396	261	466	340	347
DI49_1301	DPB3	3.5	2.2	Seub_chrIV:931099-931722	Seub_chrIV	931099	931722	+	624	558	560	244	101	170	312	171	165	208	391	377	313	153	197	135	165	218	155
DI49_1302	PAF1	3.5	2.2	Seub_chrIV:932049-933353	Seub_chrIV	932049	933353	+	1305	559	659	48	16	176	239	56	51	119	1078	1090	1100	93	113	97	265	220	360
DI49_1303	SAF1	3.5	2.2	Seub_chrIV:933527-935449	Seub_chrIV	933527	935449	-	1923	513	616	104	338	658	998	1214	842	1216	354	166	259	591	978	692	667	747	640
DI49_1304	DUG2	3.3	2.2	Seub_chrIV:935724-938351	Seub_chrIV	935724	938351	-	2628	1314	1665	65	1063	1488	2959	3407	1935	3332	759	661	662	602	594	637	986	856	872
DI49_1305	MRPL27	3.3	2.2	Seub_chrIV:938986-939426	Seub_chrIV	938986	939426	+	441	571	628	155	4	67	132	356	318	510	807	973	919	115	231	105	539	1228	428
DI49_1306	SSH1	3.3	2.2	Seub_chrIV:939679-941151	Seub_chrIV	939679	941151	-	1473	10402	11202	4066	6058	8413	14378	8966	5293	8766	2488	3124	3032	4716	3621	3650	2359	2106	2028
DI49_1307	DI49_1307	3.6	2.2	Seub_chrIV:942000-944396	Seub_chrIV	942000	944396	+	2397	457	757	67	153	195	507	846	725	1150	165	144	168	132	259	136	395	334	289
DI49_1308	DI49_1308	3.6	2.2	Seub_chrIV:944673-945110	Seub_chrIV	944673	945110	+	438	476	583	58	13	8	19	121	108	143	183	144	160	71	119	83	106	128	98
DI49_1309	APE3	3.5	2.2	Seub_chrIV:945456-947075	Seub_chrIV	945456	947075	+	1620	14516	20995	4951	10502	14537	24912	20540	13357	19822	5769	3645	5126	14587	9736	13159	8112	7286	9250
DI49_1310	DI49_1310	3.2	2.2	Seub_chrIV:947365-948648	Seub_chrIV	947365	948648	+	1284	4128	6164	111	2974	3615	6311	14620	9629	16392	2463	2420	2247	2835	3886	2672	5153	5237	3435
DI49_1311	APM3	3.2	2.2	Seub_chrIV:948803-950257	Seub_chrIV	948803	950257	-	1455	928	1056	82	22	155	479	664	474	996	669	598	582	110	162	148	517	311	317
DI49_1312	SNF5	3.2	2.2	Seub_chrIV:950461-953151	Seub_chrIV	950461	953151	+	2691	338	349	5	8	142	236	98	152	236	513	494	615	116	92	131	179	94	209
DI49_1313	BSD2	3.5	2.2	Seub_chrIV:953351-954328	Seub_chrIV	953351	954328	+	978	808	981	119	139	451	726	1101	1226	1678	724	700	782	249	559	337	913	1161	812
DI49_1314	CTP1	3.6	2.2	Seub_chrIV:954459-955355	Seub_chrIV	954459	955355	-	897	1210	1218	670	425	590	1470	1708	1016	1429	1802	2063	1795	747	478	704	1224	1042	1130
DI49_1315	DI49_1315	3.4	2.2	Seub_chrIV:957901-959595	Seub_chrIV	957901	959595	+	1695	402	578	51	55	51	211	211	87	226	91	133	101	54	68	48	112	117	45
DI49_1316	DI49_1316	3.2	2.2	Seub_chrIV:960411-962987	Seub_chrIV	960411	962987	+	2577	175	263	14	34	31	57	41	13	50	16	63	24	11	30	17	23	33	12
DI49_1317	DI49_1317	3.2	2.2	Seub_chrIV:963889-965616	Seub_chrIV	963889	965616	-	1728	24	57	0	21	15	33	93	31	51	7	11	15	44	16	14	77	69	30
DI49_1318	DI49_1318	3.2	2.2	Seub_chrIV:967302-969257	Seub_chrIV	967302	969257	-	1956	4355	6573	725	7519	11433	15844	9742	4460	7553	930	553	732	5698	3010	4492	2922	2125	2794
DI49_1319	DI49_1319	3.2	2.2	Seub_chrIV:970316-972091	Seub_chrIV	970316	972091	+	1776	2825	3335	867	12782	15992	26859	15980	5350	10624	2007	790	1762	4117	2598	2807	3309	2087	2694
DI49_1320	DI49_1320	2.3	2.2	Seub_chrIV:973216-973812	Seub_chrIV	973216	973812	-	597	7075	9396	2413	252	536	645	1833	1350	1478	405	223	352	406	869	354	347	1154	393
DI49_1322	DI49_1322	2.5	2.3	Seub_chrV:10205-11452	Seub_chrV	10205	11452	+	1248	4835	5800	700	5603	8669	13287	14634	8963	14247	3265	3148	3031	5370	5523	4516	7099	7612	5079
DI49_1323	DI49_1323	2.1	2.1	Seub_chrV:12204-13148	Seub_chrV	12204	13148	+	945	23	43	0	0	24	24	75	38	62	0	0	0	0	0	0	2	0	0
DI49_1324	DI49_1324	1.4	2	Seub_chrV:14097-15071	Seub_chrV	14097	15071	-	975	629	722	57	21	51	93	142	94	125	217	213	238	56	16	23	41	74	77
DI49_1325	DI49_1325	1.9	2	Seub_chrV:15423-17174	Seub_chrV	15423	17174	+	1752	1986	2447	83	371	404	1059	1194	847	803	656	630	640	501	337	424	325	302	373
DI49_1326	DI49_1326	1.9	2	Seub_chrV:18941-20638	Seub_chrV	18941	20638	-	1698	826	1013	495	489	1160	1721	1613	1038	1896	1038	818	876	1679	1742	1546	1609	1549	1267
DI49_1327	DI49_1327	2	2	Seub_chrV:29191-29676	Seub_chrV	29191	29676	+	486	1334	1362	550	188	228	675	540	336	519	626	612	524	255	217	158	251	414	272
DI49_1328	DI49_1328	2	2	Seub_chrV:30104-31987	Seub_chrV	30104	31987	+	1884	662	899	167	981	1167	3375	2559	1283	2477	2569	2782	2482	859	2938	1122	1529	3235	1090
DI49_1329	AVT2	2	2	Seub_chrV:32251-33702	Seub_chrV	32251	33702	-	1452	268	375	17	85	101	208	369	187	383	342	271	313	88	123	131	197	216	175
DI49_1330	DI49_1330	2	2	Seub_chrV:34118-35890	Seub_chrV	34118	35890	-	1773	1078	1675	33	432	599	1431	3221	2121	3112	1220	1214	1254	884	989	832	1727	1677	1270
DI49_1331	NPR2	2	2	Seub_chrV:36834-38696	Seub_chrV	36834	38696	+	1863	290	330	76	95	251	476	462	292	587	292	350	283	219	331	260	465	423	334
DI49_1332	CIN8	2	2	Seub_chrV:38990-42001	Seub_chrV	38990	42001	-	3012	184	214	3	9	45	98	33	52	97	427	508	549	39	19	40	190	54	92
DI49_1333	PRB1	2	2	Seub_chrV:42578-44392	Seub_chrV	42578	44392	-	1815	5968	10043	232	2721	4347	8439	20077	15485	20413	9469	6704	7469	8404	9000	7468	8000	8026	8061
DI49_1334	SOM1	2	2	Seub_chrV:44840-45064	Seub_chrV	44840	45064	-	225	155	137	52	10	13	35	25	49	49	102	108	109	28	69	26	45	71	34
DI49_1335	PCM1	2	2	Seub_chrV:45746-47476	Seub_chrV	45746	47476	+	1731	1746	1841	492	378	707	1198	838	613	818	795	1204	1228	855	523	577	430	382	447
DI49_1336	DI49_1336	2	2	Seub_chrV:47554-48255	Seub_chrV	47554	48255	-	702	8	8	0	0	0	11	17	6	29	11	6	10	51	18	43	133	25	45
DI49_1337	HAT2	2	2	Seub_chrV:49750-50955	Seub_chrV	49750	50955	+	1206	761	794	300	38	130	214	299	235	275	430	584	612	178	113	190	273	195	193
DI49_1338	POL5	2	2	Seub_chrV:51080-54157	Seub_chrV	51080	54157	-	3078	949	996	163	36	141	343	355	210	342	754	990	873	98	88	88	292	245	208
DI49_1339	RPL12A	2	2	Seub_chrV:55299-55796	Seub_chrV	55299	55796	-	498	10166	9880	1760	1074	1913	5067	3994	2782	4073	10642	9707	10284	5286	1344	4016	4750	1990	3404
DI49_1340	MAK10	2	2	Seub_chrV:56470-58662	Seub_chrV	56470	58662	-	2193	579	686	95	229	401	917	417	325	581	519	509	524	334	367	396	611	440	439
DI49_1341	AFG1	2	2	Seub_chrV:59113-60648	Seub_chrV	59113	60648	+	1536	736	951	347	176	241	388	596	352	527	646	592	692	236	252	278	280	294	315
DI49_1342	VMA8	2	2	Seub_chrV:60958-61740	Seub_chrV	60958	61740	+	783	1938	2100	1600	234	665	1292	1159	832	1473	3023	2319	2532	610	625	614	1422	893	1610
DI49_1343	RML2	2	2	Seub_chrV:62248-63429	Seub_chrV	62248	63429	-	1182	1449	1779	160	304	496	1308	2319	1761	2220	2786	3471	3223	943	1676	1053	2245	3223	2066
DI49_1345	DI49_1345	2	2	Seub_chrV:65502-65876	Seub_chrV	65502	65876	+	375	220	226	110	26	88	168	308	803	699	39	58	59	106	129	105	131	140	105
DI49_1346	TCA17	2	2	Seub_chrV:66623-67081	Seub_chrV	66623	67081	-	459	153	186	0	22	60	158	224	136	268	224	197	153	111	99	132	234	209	114
DI49_1347	FRD1	2	2	Seub_chrV:67280-68689	Seub_chrV	67280	68689	-	1410	3686	4334	501	1924	3041	6318	4029	3076	4088	860	904	886	2270	1483	1845	1169	1148	1188
DI49_1348	GLY1	2	2	Seub_chrV:69489-70652	Seub_chrV	69489	70652	-	1164	678	842	24	1714	3024	5250	5871	3732	4570	842	1167	1033	2679	2514	2920	1845	3166	2766
DI49_1349	IES6	2	2	Seub_chrV:71486-71956	Seub_chrV	71486	71956	+	471	491	521	480	54	208	232	227	134	202	188	267	252	194	167	161	93	120	122
DI49_1350	DI49_1350	2	2	Seub_chrV:72189-75104	Seub_chrV	72189	75104	+	2916	884	893	211	282	428	1142	909	609	820	301	647	506	687	580	561	496	513	489
DI49_1351	GDA1	2	2	Seub_chrV:75500-77062	Seub_chrV	75500	77062	+	1563	2390	2578	303	573	853	1891	2158	1461	1933	1617	1841	1823	854	549	668	752	942	863
DI49_1352	YEF1	2	2	Seub_chrV:77656-79158	Seub_chrV	77656	79158	+	1503	206	285	27	202	384	948	1488	915	1713	289	266	267	525	843	794	1152	1044	998
DI49_1353	UTR2	2	2	Seub_chrV:79708-81168	Seub_chrV	79708	81168	+	1461	3732	3419	451	898	2058	2823	4741	3637	6075	3889	5462	5036	969	438	980	2970	1481	2123
DI49_1354	CYC7	2	2	Seub_chrV:81329-81670	Seub_chrV	81329	81670	-	342	2540	3371	383	137	369	492	2894	2624	3029	2581	1188	2602	840	1724	1066	3126	4030	3472
DI49_1355	UTR4	2	2	Seub_chrV:82066-82809	Seub_chrV	82066	82809	+	744	567	650	99	382	648	858	972	739	824	141	245	244	668	867	509	372	537	513
DI49_1356	RAD23	2	2	Seub_chrV:83000-84217	Seub_chrV	83000	84217	-	1218	2642	2719	604	773	1191	2037	1549	1313	1819	1209	2178	1871	1260	1179	1402	667	672	860
DI49_1357	ANP1	2	2	Seub_chrV:84776-86257	Seub_chrV	84776	86257	-	1482	1701	1896	97	134	435	964	890	934	821	1337	1535	1630	568	519	576	553	590	898
DI49_1358	HYP2	2	2	Seub_chrV:87498-87971	Seub_chrV	87498	87971	+	474	70803	64491	13209	1207	2338	6093	20767	16871	12678	40102	38163	42416	7219	3860	4534	6503	8780	12941
DI49_1360	MCM3	2	2	Seub_chrV:88725-91658	Seub_chrV	88725	91658	+	2934	1886	2112	225	554	1052	2311	1543	1079	1459	1205	1274	1182	1428	1427	1302	858	1153	885
DI49_1361	SPF1	2	2	Seub_chrV:92063-95710	Seub_chrV	92063	95710	+	3648	3098	3820	388	1229	1938	4974	6062	3229	6132	2041	2469	2378	2272	2148	2130	3438	2794	2152
DI49_1362	ECM10	2	2	Seub_chrV:96500-98440	Seub_chrV	96500	98440	+	1941	178	206	39	79	105	297	365	289	392	211	228	202	103	247	214	245	601	356
DI49_1363	BUD16	2	2	Seub_chrV:98743-99681	Seub_chrV	98743	99681	-	939	432	460	58	147	273	620	565	349	807	424	593	476	175	245	159	772	375	241
DI49_1365	VMA3	2	2	Seub_chrV:100858-101340	Seub_chrV	100858	101340	+	483	7773	7991	1463	4454	6089	13217	9727	6284	10978	5609	4589	5206	8164	7240	6742	6815	5577	5495
DI49_1366	SNU13	2	2	Seub_chrV:102055-102435	Seub_chrV	102055	102435	+	381	6768	5808	1128	624	1039	2410	2401	2037	2787	5477	5525	5860	1839	939	1281	2774	3159	1879
DI49_1367	DI49_1367	2	2	Seub_chrV:102634-106248	Seub_chrV	102634	106248	-	3615	541	644	124	66	108	342	324	239	464	462	486	430	92	140	71	254	303	183
DI49_1368	RIP1	2	2	Seub_chrV:107427-108074	Seub_chrV	107427	108074	+	648	3060	3555	37	129	301	962	2701	2101	2672	4217	3798	4483	398	457	381	1192	913	1174
DI49_1369	DI49_1369	2	2	Seub_chrV:108668-110713	Seub_chrV	108668	110713	-	2046	28	28	0	0	0	10	26	22	34	70	42	46	3	21	4	76	78	55
DI49_1370	GEA2	2	2	Seub_chrV:111738-116150	Seub_chrV	111738	116150	+	4413	856	860	533	79	153	518	368	262	469	683	754	629	162	191	254	400	304	323
DI49_1372	GLC3	2	2	Seub_chrV:118502-120616	Seub_chrV	118502	120616	-	2115	8969	13277	570	1770	2973	7018	12219	8249	13569	2504	1502	2154	7542	5991	6793	10469	7012	7934
DI49_1373	DI49_1373	2	2	Seub_chrV:121162-121773	Seub_chrV	121162	121773	-	612	708	699	214	71	162	340	324	341	531	759	677	639	243	338	275	1089	884	811
DI49_1375	VAC8	2	2	Seub_chrV:124942-126678	Seub_chrV	124942	126678	-	1737	1584	2560	86	571	1023	2601	1621	1186	2377	1538	1340	1463	790	825	949	1587	894	955
DI49_1376	EDC3	2	2	Seub_chrV:127227-128900	Seub_chrV	127227	128900	-	1674	1142	1292	285	205	435	882	558	451	679	1208	1328	1146	356	316	394	405	407	418
DI49_1377	NPP2	2	2	Seub_chrV:129285-130727	Seub_chrV	129285	130727	+	1443	335	348	70	153	199	501	371	345	449	193	277	225	168	243	195	203	245	229
DI49_1378	GTT3	2	2	Seub_chrV:130801-131778	Seub_chrV	130801	131778	-	978	1587	1940	436	195	405	645	668	542	628	401	683	687	253	254	313	164	169	279
DI49_1379	PMP2	2	2	Seub_chrV:132570-132701	Seub_chrV	132570	132701	+	132	1054	1467	35	603	972	1514	1019	518	1533	1532	1193	1307	870	677	567	881	332	408
DI49_1380	EAF5	2	2	Seub_chrV:133216-134049	Seub_chrV	133216	134049	-	834	313	322	103	31	82	186	55	77	88	423	601	583	97	114	126	135	275	183
DI49_1381	MMS21	2	2	Seub_chrV:134215-135018	Seub_chrV	134215	135018	+	804	238	299	71	47	82	321	391	247	376	212	189	185	80	94	112	181	245	209
DI49_1382	DI49_1382	2	2	Seub_chrV:135008-136888	Seub_chrV	135008	136888	+	1881	215	288	47	81	166	350	154	122	216	101	106	144	277	354	375	143	259	203
DI49_1383	TIM9	2	2	Seub_chrV:137591-137854	Seub_chrV	137591	137854	-	264	1137	1569	450	63	123	164	426	319	564	2804	3793	3617	323	890	362	969	2377	1142
DI49_1384	URA3	2	2	Seub_chrV:138095-138898	Seub_chrV	138095	138898	-	804	1529	1517	997	48	141	348	258	256	309	1424	1670	1658	265	258	251	285	292	290
DI49_1385	DI49_1385	2	2	Seub_chrV:139326-139790	Seub_chrV	139326	139790	+	465	406	568	76	182	256	524	723	509	902	394	414	331	278	475	332	715	688	472
DI49_1387	GCN4	2	1.5	Seub_chrV:140776-141651	Seub_chrV	140776	141651	-	876	12153	11149	3805	1087	2537	6008	9630	6643	10528	19542	13845	15728	5357	3998	5795	7307	6740	5888
DI49_1388	DI49_1388	2	1.9	Seub_chrV:142458-142916	Seub_chrV	142458	142916	+	459	1	0	0	0	0	0	0	0	0	0	0	0	0	0	0	0	1	0
DI49_1389	MIT1	2	1.9	Seub_chrV:143760-145808	Seub_chrV	143760	145808	+	2049	1239	2126	70	478	708	1753	2908	2047	3295	1104	1202	1513	497	971	806	745	993	992
DI49_1390	YEA6	2	1.9	Seub_chrV:146293-147303	Seub_chrV	146293	147303	+	1011	1649	1764	157	1076	1533	2933	4136	2258	3826	947	925	867	1796	1481	2532	3156	1731	2148
DI49_1391	VAB2	2	1.9	Seub_chrV:147890-148738	Seub_chrV	147890	148738	-	849	212	278	57	34	98	112	270	174	289	314	272	296	94	142	126	301	265	239
DI49_1392	YEA4	2	1.9	Seub_chrV:148944-149972	Seub_chrV	148944	149972	+	1029	193	258	39	84	261	425	404	301	655	156	185	165	143	259	172	589	296	255
DI49_1393	GIM4	2	1.9	Seub_chrV:150174-150613	Seub_chrV	150174	150613	+	440	145	170	26	2	16	60	69	44	83	488	422	485	52	29	34	161	77	113
DI49_1394	WBP1	2	1.9	Seub_chrV:150742-152034	Seub_chrV	150742	152034	-	1293	2043	2275	410	1057	1626	2816	2339	1440	2723	1494	1453	1546	1527	1234	1390	1735	1229	1274
DI49_1395	IRC22	2	1.9	Seub_chrV:152352-153029	Seub_chrV	152352	153029	-	678	1437	1597	149	85	308	617	833	743	1132	1471	1237	1450	446	528	539	1244	942	966
DI49_1396	NOP16	2	1.9	Seub_chrV:158574-159263	Seub_chrV	158574	159263	+	690	451	504	35	8	51	101	41	48	74	1309	1174	1285	83	60	64	146	100	170
DI49_1397	PMI40	2	1.9	Seub_chrV:159491-160633	Seub_chrV	159491	160633	-	1143	3728	4234	222	666	1299	2376	2111	1538	1889	1312	2091	2081	807	408	702	688	578	602
DI49_1398	FMP52	2	1.9	Seub_chrV:161280-162005	Seub_chrV	161280	162005	+	726	1471	1714	678	1555	2329	3187	2734	1891	2439	998	799	918	1926	1839	1601	943	1346	1203
DI49_1399	YND1	2	1.9	Seub_chrV:162269-164164	Seub_chrV	162269	164164	+	1896	1074	1223	276	499	752	1541	960	677	1025	471	474	433	643	640	828	729	610	622
DI49_1400	PAC2	2	1.9	Seub_chrV:166240-167811	Seub_chrV	166240	167811	+	1572	115	158	21	3	16	76	132	101	166	199	189	217	12	42	46	142	160	143
DI49_1401	TMA20	2	1.9	Seub_chrV:167982-168200	Seub_chrV	167982	168200	-	219	331	376	196	43	70	97	242	162	285	547	403	486	69	141	65	266	208	243
DI49_1402	DI49_1402	2	1.9	Seub_chrV:168752-169366	Seub_chrV	168752	169366	-	615	2	5	11	3	8	3	135	141	265	0	0	1	9	13	13	105	237	45
DI49_1403	SEC3	2	1.9	Seub_chrV:169565-173533	Seub_chrV	169565	173533	-	3969	768	917	224	123	370	696	519	388	724	949	768	915	356	394	451	661	449	515
DI49_1404	NTF2	2	1.9	Seub_chrV:173826-174203	Seub_chrV	173826	174203	+	378	1697	1882	332	130	329	540	667	520	1073	1854	1681	1897	493	409	375	1084	644	489
DI49_1405	DI49_1405	2	1.9	Seub_chrV:174337-175053	Seub_chrV	174337	175053	-	717	276	237	54	46	90	152	213	205	260	228	253	307	136	214	104	218	233	192
DI49_1406	DI49_1406	2	1.9	Seub_chrV:177043-177810	Seub_chrV	177043	177810	+	768	3651	3716	995	4898	8615	14761	7223	8151	10778	5	6	1	13992	1181	12046	5983	955	8178
DI49_1408	PRE1	2	1.9	Seub_chrV:179806-180402	Seub_chrV	179806	180402	+	597	948	1307	106	50	172	401	973	757	1245	2786	2394	2432	461	548	575	1267	1319	1157
DI49_1409	PRP22	2	1.9	Seub_chrV:180866-184309	Seub_chrV	180866	184309	+	3444	197	263	111	52	89	225	224	143	275	321	304	324	125	206	126	246	214	257
DI49_1410	HEM14	2	1.9	Seub_chrV:184640-186259	Seub_chrV	184640	186259	+	1620	897	1045	191	307	731	1468	1399	1058	1813	551	584	558	745	715	776	779	704	824
DI49_1411	FAA2	2	1.9	Seub_chrV:186588-188822	Seub_chrV	186588	188822	+	2235	759	1204	8	72	196	265	726	539	899	477	324	387	139	166	182	399	385	336
DI49_1412	DI49_1412	2	1.9	Seub_chrV:189214-189588	Seub_chrV	189214	189588	-	375	132	115	23	27	36	46	146	274	324	33	50	39	3	14	21	30	23	47
DI49_1413	BIM1	2	1.9	Seub_chrV:190547-191572	Seub_chrV	190547	191572	+	1026	289	325	60	5	26	90	41	70	109	301	415	384	28	23	28	110	93	162
DI49_1414	AFG3	2	1.9	Seub_chrV:191782-194070	Seub_chrV	191782	194070	-	2289	1091	1521	90	234	623	1164	1584	1544	2010	1357	1918	2008	723	1275	918	1395	1845	1218
DI49_1415	SPC25	2	1.9	Seub_chrV:194765-195122	Seub_chrV	194765	195122	-	358	93	115	32	72	157	167	128	63	111	33	51	52	122	120	136	41	55	83
DI49_1416	ISC1	2	1.9	Seub_chrV:195350-196690	Seub_chrV	195350	196690	+	1341	1962	1890	706	674	1707	1914	1205	870	1175	668	846	818	649	389	563	305	321	311
DI49_1417	SBH2	2	1.9	Seub_chrV:196767-197033	Seub_chrV	196767	197033	-	267	2039	1988	786	46	179	281	591	457	738	1442	1736	1713	223	377	287	558	646	516
DI49_1418	GPA2	2	1.9	Seub_chrV:197687-199048	Seub_chrV	197687	199048	+	1362	3799	5088	611	1565	2612	4226	6225	5650	7008	504	534	534	1659	2797	1519	2238	3895	3135
DI49_1419	RPN3	2	1.9	Seub_chrV:199435-201006	Seub_chrV	199435	201006	+	1572	1315	1729	334	824	2032	3717	4078	2613	5184	3141	2937	2886	1900	2518	2562	3198	3015	2865
DI49_1420	SRB4	2	1.9	Seub_chrV:201320-203386	Seub_chrV	201320	203386	+	2067	309	366	75	106	152	402	241	195	340	429	460	386	155	151	155	174	156	163
DI49_1421	PRO3	2	1.9	Seub_chrV:203593-204453	Seub_chrV	203593	204453	+	861	10655	10440	12135	2161	3474	7188	4308	3043	3662	5684	5876	5934	2704	1680	2247	1754	1786	2130
DI49_1422	YAT2	2	1.9	Seub_chrV:204701-207463	Seub_chrV	204701	207463	+	2763	1540	2037	122	719	1172	1819	2024	1509	2177	631	665	668	801	752	663	941	1001	866
DI49_1423	GCD11	2	1.9	Seub_chrV:207750-209333	Seub_chrV	207750	209333	+	1584	3152	3481	130	303	686	1525	2299	1539	2101	4246	4273	4009	952	552	743	1330	1438	1272
DI49_1425	CHO1	2	1.9	Seub_chrV:210478-211302	Seub_chrV	210478	211302	-	825	4593	5543	782	229	443	845	1992	1458	1723	5910	5067	5373	1967	1801	1198	2165	2414	1514
DI49_1426	GAL83	2	1.9	Seub_chrV:211760-213031	Seub_chrV	211760	213031	-	1272	1001	1012	57	238	423	1069	1129	827	1171	871	858	922	584	490	469	560	679	609
DI49_1427	MIG3	2	1.9	Seub_chrV:213473-214687	Seub_chrV	213473	214687	-	1215	475	546	147	116	187	345	203	129	202	328	615	468	144	194	122	208	285	159
DI49_1428	SMB1	2	1.9	Seub_chrV:215416-216015	Seub_chrV	215416	216015	-	600	432	373	117	21	73	98	100	79	103	527	615	593	78	49	55	154	190	176
DI49_1429	CHZ1	2	1.9	Seub_chrV:216259-216714	Seub_chrV	216259	216714	+	456	792	900	248	39	163	253	128	150	197	1367	1197	1542	208	259	198	169	195	317
DI49_1430	YPT31	2	1.9	Seub_chrV:216913-217584	Seub_chrV	216913	217584	-	672	1222	1381	135	228	429	896	807	632	918	1315	1223	1348	589	388	415	500	549	498
DI49_1431	FIR1	2	1.9	Seub_chrV:217905-220517	Seub_chrV	217905	220517	+	2613	278	357	35	45	92	146	217	176	216	357	464	446	36	41	81	165	136	152
DI49_1432	ZRG8	2	1.9	Seub_chrV:220914-224165	Seub_chrV	220914	224165	-	3252	645	910	209	198	324	585	584	382	545	301	375	383	397	260	334	431	377	391
DI49_1433	DI49_1433	2	1.9	Seub_chrV:224756-225310	Seub_chrV	224756	225310	+	555	759	833	74	32	179	191	109	121	156	256	256	305	207	302	211	172	228	173
DI49_1434	EDC2	2	1.9	Seub_chrV:225558-225995	Seub_chrV	225558	225995	+	438	607	723	42	259	403	747	2316	2330	2708	232	310	298	901	1437	1133	1492	2089	2212
DI49_1435	ARB1	2	1.9	Seub_chrV:226343-228175	Seub_chrV	226343	228175	-	1833	7550	6350	1061	338	791	2315	4890	3912	3814	5953	5855	5659	1902	1120	1314	2769	3454	2944
DI49_1436	PHM8	2	1.9	Seub_chrV:228838-229803	Seub_chrV	228838	229803	+	966	113	142	8	87	179	333	728	521	1169	462	315	391	222	235	211	781	519	436
DI49_1437	KRE29	2	1.9	Seub_chrV:229807-231204	Seub_chrV	229807	231204	-	1398	114	192	11	79	305	334	315	193	329	139	169	137	185	182	162	230	287	159
DI49_1438	HVG1	2	1.9	Seub_chrV:231398-232423	Seub_chrV	231398	232423	-	1026	389	444	16	88	136	299	671	518	605	551	325	394	214	237	147	192	380	219
DI49_1439	GLN3	2	1.9	Seub_chrV:232747-234936	Seub_chrV	232747	234936	+	2190	298	416	4	229	402	867	651	359	649	382	494	512	401	431	462	534	635	428
DI49_1440	YEN1	2	1.8	Seub_chrV:235421-237706	Seub_chrV	235421	237706	+	2286	284	282	37	27	73	211	103	129	165	260	278	227	94	144	142	191	209	280
DI49_1441	MXR1	2	1.4	Seub_chrV:237897-238451	Seub_chrV	237897	238451	+	555	889	944	292	57	189	475	567	343	629	800	730	713	163	153	115	337	355	213
DI49_1442	SAH1	2	1.4	Seub_chrV:238755-240104	Seub_chrV	238755	240104	-	1350	33210	34401	1239	643	1458	3791	16189	14947	15273	39127	35507	39678	3331	1961	2664	8490	6778	9177
DI49_1443	ERG28	2	1.6	Seub_chrV:240562-241008	Seub_chrV	240562	241008	-	447	8360	8451	788	258	696	1347	4755	3941	4738	4898	4714	4618	1459	777	1138	4175	3524	3587
DI49_1444	MEI4	2	1.9	Seub_chrV:241448-242257	Seub_chrV	241448	242257	-	810	218	241	39	170	394	585	539	273	754	95	100	107	83	83	75	246	125	194
DI49_1445	ACA1	2	1.9	Seub_chrV:243046-244557	Seub_chrV	243046	244557	-	1512	769	822	321	518	792	2440	2610	2109	2662	404	459	494	379	346	401	883	1319	1430
DI49_1446	SPO73	2	1.9	Seub_chrV:246193-246624	Seub_chrV	246193	246624	+	432	955	1013	654	303	503	1303	1307	1284	1776	724	774	689	383	332	431	827	750	937
DI49_1447	SAP1	2	1.9	Seub_chrV:246811-249516	Seub_chrV	246811	249516	-	2706	636	881	32	70	150	403	419	347	413	326	425	383	189	211	219	206	254	264
DI49_1448	CAJ1	2	1.9	Seub_chrV:249994-251169	Seub_chrV	249994	251169	-	1176	2133	1972	1693	138	318	610	331	359	516	2063	1791	1809	537	458	444	544	549	503
DI49_1450	ISD11	2	1.9	Seub_chrV:253010-253294	Seub_chrV	253010	253294	+	285	301	400	2	143	251	545	585	346	644	753	743	713	332	546	469	874	911	497
DI49_1451	TPA1	2	1.9	Seub_chrV:254047-255978	Seub_chrV	254047	255978	+	1932	3509	2708	1614	152	337	851	1944	1617	1444	2396	2162	2241	464	225	423	624	773	886
DI49_1452	RSM18	2	1.9	Seub_chrV:256296-256748	Seub_chrV	256296	256748	-	453	326	385	87	17	33	107	276	180	311	938	1232	1153	100	251	108	697	1013	455
DI49_1453	JHD1	2	1.9	Seub_chrV:256962-258461	Seub_chrV	256962	258461	+	1500	314	417	14	39	103	135	357	203	354	472	461	414	66	129	89	213	238	247
DI49_1454	HOM3	2	1.9	Seub_chrV:258699-260276	Seub_chrV	258699	260276	-	1578	1728	1874	248	3962	5493	13187	15609	10692	17970	2280	2599	2282	4681	4789	6179	6655	5918	4397
DI49_1455	PIC2	2	1.9	Seub_chrV:261066-261968	Seub_chrV	261066	261968	-	903	1151	1348	359	784	1412	2511	4256	3105	3870	1780	698	1213	1542	1508	1552	1900	1935	1775
DI49_1456	DI49_1456	2	1.9	Seub_chrV:263233-263346	Seub_chrV	263233	263346	-	114	9	31	0	0	0	5	21	11	23	180	57	212	2	0	0	15	6	10
DI49_1457	GIP2	2	1.9	Seub_chrV:264295-265953	Seub_chrV	264295	265953	-	1659	725	1097	163	197	880	1424	626	743	1381	2120	1172	1749	1246	1755	1144	2672	1829	2063
DI49_1458	HIS1	2	1.9	Seub_chrV:267204-268097	Seub_chrV	267204	268097	-	894	3318	3322	571	383	767	1677	2710	1925	2451	4250	4188	4123	1175	789	1121	1571	1508	1906
DI49_1459	DI49_1459	1.4	1.3	Seub_chrV:268784-270385	Seub_chrV	268784	270385	-	1602	2271	3061	74	1250	1489	3627	13052	9059	8970	1928	2493	2178	1881	1269	1110	2761	5089	4265
DI49_1460	HMF1	1.7	1.7	Seub_chrV:273123-273512	Seub_chrV	273123	273512	-	390	2716	3174	1312	2673	4452	9193	6148	3352	5633	3693	2887	3259	4284	2406	4317	5084	3366	3530
DI49_1461	PET117	1.7	1.7	Seub_chrV:274186-274509	Seub_chrV	274186	274509	+	324	280	317	326	455	810	1224	432	349	550	429	612	545	561	500	673	763	642	737
DI49_1462	PCL6	1.7	1.7	Seub_chrV:275047-276324	Seub_chrV	275047	276324	+	1278	522	665	132	220	341	775	631	412	687	579	664	612	475	452	542	510	492	473
DI49_1463	DI49_1463	1.7	1.5	Seub_chrV:277278-278864	Seub_chrV	277278	278864	+	1587	814	953	86	539	701	1542	1526	1075	1580	314	269	266	425	574	433	445	631	359
DI49_1464	DI49_1464	0	1.4	Seub_chrV:279277-280908	Seub_chrV	279277	280908	+	1632	355	393	93	142	145	473	1003	744	794	86	68	53	96	145	92	159	145	117
DI49_1465	CEM1	1.8	1.9	Seub_chrV:281056-282384	Seub_chrV	281056	282384	-	1329	96	123	29	59	159	227	264	232	290	186	208	198	106	111	176	254	287	329
DI49_1466	HOR2	1.8	1.9	Seub_chrV:282700-283452	Seub_chrV	282700	283452	-	753	1384	1530	44	369	607	1651	3770	2625	4470	2054	1995	1906	1292	1742	1702	3301	5465	2390
DI49_1467	THO1	1.8	1.9	Seub_chrV:284472-285110	Seub_chrV	284472	285110	+	639	1487	1426	670	180	461	661	472	428	598	1004	1132	1128	488	407	557	373	389	484
DI49_1468	VHR2	1.8	1.9	Seub_chrV:285419-286960	Seub_chrV	285419	286960	-	1542	295	346	52	472	949	1742	2930	1755	2011	204	202	207	914	1020	1051	1392	2424	1279
DI49_1469	ICL1	1.8	1.9	Seub_chrV:287976-289646	Seub_chrV	287976	289646	-	1671	96	129	29	0	0	31	32	34	53	73	69	60	54	53	60	75	84	127
DI49_1471	RGI1	1.8	1.9	Seub_chrV:295031-295516	Seub_chrV	295031	295516	+	486	2140	3285	1185	912	2141	4491	5225	3136	7845	788	688	614	5462	3786	6932	9667	3665	6717
DI49_1472	MOT2	1.8	1.9	Seub_chrV:296018-297784	Seub_chrV	296018	297784	+	1767	806	1010	75	262	432	1078	949	700	971	765	759	770	803	552	1273	1112	552	1212
DI49_1473	ARG5,6	1.8	1.9	Seub_chrV:298367-300958	Seub_chrV	298367	300958	+	2592	4442	5042	1293	3989	6831	14889	14015	8008	13659	4289	4779	4971	2248	1157	2911	2445	2825	2636
DI49_1474	RNR1	1.8	1.9	Seub_chrV:301952-304618	Seub_chrV	301952	304618	+	2667	1467	1895	94	471	740	2105	3191	2222	3528	6213	6058	5731	1202	801	1274	2535	1223	1903
DI49_1475	TDA2	1.8	1.9	Seub_chrV:304998-305378	Seub_chrV	304998	305378	-	381	340	544	86	52	115	288	466	345	608	578	415	419	203	272	278	446	465	344
DI49_1476	VTC1	1.8	1.9	Seub_chrV:305859-306248	Seub_chrV	305859	306248	+	390	892	1069	93	26	67	158	613	469	651	1052	1131	1068	95	132	126	592	461	406
DI49_1477	ALD5	1.8	1.9	Seub_chrV:307097-308659	Seub_chrV	307097	308659	+	1563	1232	1360	111	334	725	1263	1264	821	1469	1156	1151	1184	469	287	493	1732	648	1532
DI49_1478	RPS24A	1.8	1.9	Seub_chrV:309382-310320	Seub_chrV	309382	310320	+	939	6013	6853	963	285	781	2170	2257	1714	2798	9096	8277	9509	2818	1315	3044	5536	2484	4084
DI49_1479	YOS1	1.8	1.9	Seub_chrV:311017-311308	Seub_chrV	311017	311308	+	292	310	403	84	27	66	70	236	186	376	421	368	368	54	79	83	494	291	378
DI49_1480	PTP3	2.5	1.9	Seub_chrV:311646-314336	Seub_chrV	311646	314336	-	2691	383	588	14	72	150	515	738	474	716	442	447	424	130	172	184	349	389	291
DI49_1482	DI49_1482	2.8	1.9	Seub_chrV:315311-317278	Seub_chrV	315311	317278	-	1968	469	525	220	63	163	339	412	345	559	604	606	531	151	233	145	468	547	352
DI49_1483	ICP55	2.8	1.9	Seub_chrV:317581-319113	Seub_chrV	317581	319113	-	1533	1555	1720	329	203	494	840	2204	2087	3275	1132	1237	1226	635	1797	853	2679	4224	2516
DI49_1484	DI49_1484	2.8	1.9	Seub_chrV:319643-320281	Seub_chrV	319643	320281	+	639	522	776	50	381	890	1325	2232	2024	2753	725	457	613	902	1595	1040	2335	3016	2061
DI49_1485	AIM9	2.8	1.9	Seub_chrV:320686-322569	Seub_chrV	320686	322569	+	1884	1119	1381	146	170	418	1011	1087	893	1337	1277	1120	1269	393	394	440	967	806	850
DI49_1486	SER3	2.8	1.9	Seub_chrV:323389-324798	Seub_chrV	323389	324798	+	1410	1934	2381	58	219	491	826	2192	1423	2442	3174	2691	3048	533	202	659	1484	648	1087
DI49_1487	UTP7	2.8	1.9	Seub_chrV:324983-326662	Seub_chrV	324983	326662	-	1680	1057	737	154	118	261	537	560	549	538	934	1438	1299	219	91	134	467	533	531
DI49_1488	GET2	2.8	1.9	Seub_chrV:326897-327826	Seub_chrV	326897	327826	-	930	970	1038	206	250	433	766	714	504	730	233	383	456	384	334	320	267	320	365
DI49_1489	DI49_1489	2.8	1.9	Seub_chrV:328330-328875	Seub_chrV	328330	328875	-	546	2	5	10	0	0	1	2	0	2	20	5	11	0	4	0	1	2	0
DI49_1490	ILV1	2.8	1.9	Seub_chrV:329184-330914	Seub_chrV	329184	330914	+	1731	3815	4134	257	1142	2135	5220	8774	5631	8640	3418	2770	3355	1775	1447	2010	3374	3475	3251
DI49_1491	AIM10	2.8	1.9	Seub_chrV:331269-332996	Seub_chrV	331269	332996	+	1728	758	788	263	84	289	460	276	217	320	763	911	837	170	304	234	373	337	301
DI49_1492	SBH1	2.8	1.9	Seub_chrV:333298-333546	Seub_chrV	333298	333546	-	249	2259	2196	492	415	601	1252	1062	827	1138	771	903	947	638	674	728	481	454	478
DI49_1493	DOT6	2.8	1.9	Seub_chrV:333896-335839	Seub_chrV	333896	335839	-	1944	3068	3068	914	1701	4689	5702	4308	3440	4495	405	417	465	1677	2048	1768	632	1070	984
DI49_1494	DI49_1494	2.8	1.9	Seub_chrV:336037-336525	Seub_chrV	336037	336525	-	489	38	40	59	71	133	195	109	60	66	3	7	3	63	106	63	22	24	29
DI49_1495	PTC2	2.8	1.9	Seub_chrV:336662-338038	Seub_chrV	336662	338038	-	1377	4208	4602	3104	1454	3231	4692	2460	1620	2297	541	1041	954	1445	1147	1460	469	620	841
DI49_1496	TRP2	2.8	1.9	Seub_chrV:338644-340167	Seub_chrV	338644	340167	+	1524	5252	5738	1698	5288	8523	14663	12766	7330	10729	2982	2290	2763	5596	4254	5295	3823	3462	3931
DI49_1497	MET6	2.4	1.4	Seub_chrV:340597-342900	Seub_chrV	340597	342900	-	2304	59512	80841	1162	7186	9557	31037	37996	29176	35317	20997	31051	27900	7051	1923	5841	7752	4681	10087
DI49_1498	IES5	2.9	1.9	Seub_chrV:343604-343978	Seub_chrV	343604	343978	+	375	395	487	211	61	85	202	219	173	244	260	284	251	49	87	69	104	175	137
DI49_1499	TSC11	2.9	1.9	Seub_chrV:344060-348355	Seub_chrV	344060	348355	-	4296	850	903	211	102	308	653	699	568	870	521	555	562	187	305	242	520	668	443
DI49_1500	PUP3	2.9	1.9	Seub_chrV:349462-350079	Seub_chrV	349462	350079	-	618	2597	2683	320	157	727	902	2971	2815	4182	2859	2404	2777	527	835	748	1872	1771	1871
DI49_1501	RAD51	2.9	1.9	Seub_chrV:350657-351850	Seub_chrV	350657	351850	+	1194	1942	2334	419	791	993	2361	4643	3539	4361	748	870	886	762	307	510	850	590	820
DI49_1502	SHC1	2.9	1.9	Seub_chrV:352366-353964	Seub_chrV	352366	353964	+	1599	15	29	6	0	0	0	9	16	14	21	5	6	4	37	9	32	87	16
DI49_1504	UBP9	2.9	1.9	Seub_chrV:356565-358835	Seub_chrV	356565	358835	+	2271	383	663	19	212	546	1009	1085	740	1051	391	375	394	460	583	573	639	831	587
DI49_1505	PRS2	2.9	1.9	Seub_chrV:359151-360107	Seub_chrV	359151	360107	-	957	1206	1620	382	243	487	1011	1114	609	1291	839	772	717	447	508	508	715	909	726
DI49_1506	UBC6	2.9	1.9	Seub_chrV:360629-361381	Seub_chrV	360629	361381	+	753	1241	1338	196	73	348	518	800	709	1068	579	537	578	208	194	277	863	452	658
DI49_1507	AST2	2.9	1.9	Seub_chrV:361568-362860	Seub_chrV	361568	362860	-	1293	432	505	106	34	76	196	331	230	365	478	340	406	81	86	109	220	258	151
DI49_1508	RPS8B	2.4	1.9	Seub_chrV:364215-364817	Seub_chrV	364215	364817	+	603	17024	19117	3347	3035	5949	11886	10956	7599	11170	15251	12925	13812	7079	3314	6893	10791	4726	8619
DI49_1509	SSA4	2.6	1.9	Seub_chrV:365694-367622	Seub_chrV	365694	367622	+	1929	236	239	55	269	678	1028	4317	4035	4339	309	136	231	372	254	225	2387	1964	1752
DI49_1510	RTT105	3	1.9	Seub_chrV:367920-368549	Seub_chrV	367920	368549	+	630	163	239	9	19	54	119	229	170	201	163	208	209	35	34	24	92	155	101
DI49_1511	NUP157	3	1.9	Seub_chrV:368973-373154	Seub_chrV	368973	373154	-	4182	1044	1287	226	226	504	1158	1194	708	1353	577	590	457	277	229	312	614	365	350
DI49_1512	MAM1	3	1.9	Seub_chrV:373480-374421	Seub_chrV	373480	374421	+	942	0	2	0	0	2	26	14	12	18	6	4	3	3	1	3	28	2	1
DI49_1513	GLE2	3	1.9	Seub_chrV:374651-375748	Seub_chrV	374651	375748	-	1098	798	809	147	106	238	571	492	314	588	353	422	372	158	227	194	200	190	204
DI49_1514	FLO8	3	1.9	Seub_chrV:376412-378826	Seub_chrV	376412	378826	-	2415	918	1076	55	319	562	1926	1119	877	1292	209	357	318	298	405	381	372	345	428
DI49_1515	KAP123	3	1.9	Seub_chrV:379968-383309	Seub_chrV	379968	383309	-	3342	6663	7105	543	1099	2200	4937	4358	2420	4566	3082	3343	3260	1479	947	1048	1436	1429	863
DI49_1516	SWI4	3	1.9	Seub_chrV:383819-387175	Seub_chrV	383819	387175	-	3357	393	462	48	67	108	361	363	221	561	493	401	419	32	44	70	255	121	140
DI49_1517	LSM4	3	1.9	Seub_chrV:388548-389108	Seub_chrV	388548	389108	+	561	675	737	55	17	149	221	219	184	309	1091	1065	1198	159	202	152	327	181	277
DI49_1518	TMN3	3	1.9	Seub_chrV:389289-391403	Seub_chrV	389289	391403	-	2115	613	790	33	119	363	758	919	633	977	246	241	287	146	139	172	438	347	366
DI49_1519	BOI2	3	1.9	Seub_chrV:391961-395077	Seub_chrV	391961	395077	-	3117	1504	1845	144	638	1198	3079	2129	1526	2189	492	597	590	784	721	844	680	582	765
DI49_1520	SPR6	3	1.9	Seub_chrV:395668-396243	Seub_chrV	395668	396243	-	576	384	354	175	104	253	571	332	260	414	219	235	274	201	192	210	260	228	230
DI49_1521	SLX8	3	1.9	Seub_chrV:396747-397559	Seub_chrV	396747	397559	-	813	142	199	0	156	267	517	351	276	376	176	200	232	233	133	239	277	278	323
DI49_1522	RPL23B	3	1.9	Seub_chrV:398165-399049	Seub_chrV	398165	399049	+	885	9938	9976	4107	462	895	1943	4414	3278	4836	9651	7121	7570	1643	860	1690	4697	2284	3571
DI49_1523	SHO1	3	1.9	Seub_chrV:399355-400461	Seub_chrV	399355	400461	-	1107	1799	2051	242	234	261	1010	1003	807	1206	763	730	776	212	268	310	404	413	374
DI49_1524	AVT6	3	1.9	Seub_chrV:400921-402276	Seub_chrV	400921	402276	-	1356	966	1380	154	1117	2524	3139	2051	1423	1921	163	292	302	2320	2216	2158	686	1072	1149
DI49_1525	SCS2	3	1.9	Seub_chrV:402561-403295	Seub_chrV	402561	403295	+	735	7110	7891	2086	1716	2499	4631	5441	3955	5278	3093	2444	2767	1663	1623	1590	1636	1603	1637
DI49_1526	GLO3	3	1.9	Seub_chrV:404183-405661	Seub_chrV	404183	405661	-	1479	2524	3119	453	910	2090	3489	2349	1676	2601	1722	1802	1773	900	575	1032	885	943	1041
DI49_1527	YCK3	3	1.9	Seub_chrV:406112-407677	Seub_chrV	406112	407677	+	1566	424	752	22	177	523	818	1139	696	1140	461	450	510	246	352	360	543	484	390
DI49_1528	DSE1	3	1.9	Seub_chrV:408326-410047	Seub_chrV	408326	410047	-	1722	577	735	38	107	213	328	557	376	970	923	1059	818	117	194	210	286	198	283
DI49_1529	RSP5	3	1.9	Seub_chrV:411179-413608	Seub_chrV	411179	413608	+	2430	4981	7621	462	2989	4287	10692	10147	6111	10253	2394	2221	2148	2542	2733	2744	2699	2423	2206
DI49_1530	NSA2	3	1.9	Seub_chrV:414367-415152	Seub_chrV	414367	415152	-	786	2068	1871	190	82	248	478	1170	969	1201	2380	2348	2146	294	170	231	704	792	609
DI49_1531	LCP5	3	1.9	Seub_chrV:415406-416536	Seub_chrV	415406	416536	+	1131	1021	708	717	57	205	479	193	230	279	1150	1391	1253	112	64	70	285	370	411
DI49_1532	VFA1	3	1.9	Seub_chrV:416838-417464	Seub_chrV	416838	417464	+	627	286	342	71	29	108	165	163	140	140	262	263	282	63	69	84	97	125	97
DI49_1533	SAK1	3	1.9	Seub_chrV:418248-421679	Seub_chrV	418248	421679	+	3432	1457	1659	184	459	1026	2710	1637	1270	2001	862	800	765	490	671	757	953	779	802
DI49_1534	DI49_1534	3	1.9	Seub_chrV:422190-423533	Seub_chrV	422190	423533	-	1344	362	588	27	76	257	322	743	480	975	793	692	761	164	223	223	755	674	453
DI49_1535	RPS26B	3	1.9	Seub_chrV:425067-425426	Seub_chrV	425067	425426	+	360	8108	9969	2303	234	624	1105	2122	1888	2786	9600	9349	10562	1152	557	1038	2053	1376	2153
DI49_1536	PMD1	3	1.9	Seub_chrV:426333-431594	Seub_chrV	426333	431594	-	5262	882	1117	406	849	1364	2761	1355	963	1565	382	476	460	530	699	529	620	513	433
DI49_1538	DI49_1538	2.1	1.6	Seub_chrV:436572-437036	Seub_chrV	436572	437036	-	465	51	79	23	3108	5279	10875	3779	1937	3749	81	58	70	3387	1827	4968	2641	1289	2414
DI49_1540	DI49_1540	0	1.7	Seub_chrV:438899-439435	Seub_chrV	438899	439435	-	537	743	961	140	206	373	783	1012	669	1265	634	567	639	239	273	243	471	460	403
DI49_1542	GDI1	2.6	1.7	Seub_chrV:441052-442407	Seub_chrV	441052	442407	+	1356	3972	5709	290	141	636	1087	1990	1346	2423	2341	1868	2110	373	398	487	1215	751	864
DI49_1543	DI49_1543	2.2	1.7	Seub_chrV:442832-443275	Seub_chrV	442832	443275	-	444	402	390	107	37	103	222	239	175	248	360	348	371	123	218	161	254	263	268
DI49_1545	DI49_1545	2.2	1.4	Seub_chrV:445132-445848	Seub_chrV	445132	445848	-	717	193	248	3	25	88	164	206	208	260	452	365	368	252	179	138	370	295	270
DI49_1546	DI49_1546	2.2	2.1	Seub_chrV:446701-447165	Seub_chrV	446701	447165	-	465	27	59	0	8	41	77	76	60	68	152	107	143	124	40	68	174	104	99
DI49_1547	RTR1	3.2	2.1	Seub_chrV:447859-448539	Seub_chrV	447859	448539	-	681	434	555	109	57	126	241	511	326	537	365	279	316	96	169	107	234	286	217
DI49_1548	DI49_1548	3.2	2.1	Seub_chrV:448865-450535	Seub_chrV	448865	450535	+	1671	623	655	67	214	392	749	848	468	659	165	298	258	210	203	197	213	276	223
DI49_1549	COX15	3.2	2.1	Seub_chrV:450767-452227	Seub_chrV	450767	452227	+	1461	12080	13377	724	2200	3521	7568	17666	12611	12544	4652	4125	4540	4112	7353	3433	5052	10926	5569
DI49_1550	MAG1	3.2	2.1	Seub_chrV:452444-453400	Seub_chrV	452444	453400	-	957	145	198	11	19	79	115	349	401	542	560	272	318	137	195	159	564	391	637
DI49_1551	DDI1	3.2	2.1	Seub_chrV:453616-454890	Seub_chrV	453616	454890	+	1275	1340	1634	149	243	595	1203	2061	1477	2382	1550	1171	1164	606	717	687	1017	976	1156
DI49_1552	UBP5	3.2	2.1	Seub_chrV:455088-457463	Seub_chrV	455088	457463	-	2376	289	550	10	109	240	383	893	770	851	153	234	163	135	217	173	303	352	377
DI49_1553	FTR1	3.2	2.1	Seub_chrV:457937-459157	Seub_chrV	457937	459157	-	1221	1434	1691	243	369	589	1543	1239	869	985	886	1946	1959	1373	1743	736	869	2116	1477
DI49_1554	LSM5	3.2	2.1	Seub_chrV:460104-460451	Seub_chrV	460104	460451	+	348	1604	1823	539	85	254	407	372	407	520	560	1049	852	254	388	260	380	528	507
DI49_1555	SCC4	3.2	2.1	Seub_chrV:460527-462443	Seub_chrV	460527	462443	-	1917	708	682	284	167	273	618	276	207	320	262	251	276	208	234	144	129	125	126
DI49_1556	SPT15	3.2	2.1	Seub_chrV:462893-463615	Seub_chrV	462893	463615	+	723	1662	1750	546	201	496	1043	1368	1041	1615	1554	1410	1462	360	346	414	634	477	756
DI49_1557	PEA2	3.2	2.1	Seub_chrV:463785-465050	Seub_chrV	463785	465050	-	1266	413	555	26	98	352	597	727	556	1050	367	342	399	216	294	311	845	720	767
DI49_1558	SPI1	3.2	2.1	Seub_chrV:465930-466361	Seub_chrV	465930	466361	+	432	2183	3364	412	2606	2925	7050	37845	35858	46523	4766	872	3790	8391	19759	9322	31672	37160	21830
DI49_1560	UBP3	3.5	2.1	Seub_chrV:467550-470270	Seub_chrV	467550	470270	-	2721	468	535	147	58	440	524	420	355	540	656	894	820	157	208	189	444	344	369
DI49_1561	DI49_1561	3.7	2.1	Seub_chrV:470490-471824	Seub_chrV	470490	471824	-	1335	676	621	367	140	804	782	648	453	609	144	231	190	410	308	307	187	203	187
DI49_1562	PET122	3.7	2.1	Seub_chrV:471886-472668	Seub_chrV	471886	472668	-	783	48	71	5	50	117	138	104	85	81	12	15	11	62	38	50	23	32	38
DI49_1563	OXA1	3.7	2.1	Seub_chrV:472966-474174	Seub_chrV	472966	474174	+	1209	540	583	112	41	220	245	159	170	215	235	302	270	336	313	234	204	246	235
DI49_1564	BEM2	3.4	2.1	Seub_chrV:474326-480832	Seub_chrV	474326	480832	-	6507	1278	1406	151	247	520	1353	1175	772	1337	437	470	467	296	339	341	403	271	316
DI49_1565	DI49_1565	3.7	2.1	Seub_chrV:481282-482298	Seub_chrV	481282	482298	-	1017	5054	4782	1796	509	1033	1880	2304	1636	1839	914	1232	1254	944	622	786	608	779	853
DI49_1566	COG3	3.3	2.1	Seub_chrV:482749-485154	Seub_chrV	482749	485154	+	2406	629	735	109	97	134	422	476	320	594	410	469	500	80	116	120	272	204	180
DI49_1569	DI49_1569	3.2	2.1	Seub_chrV:487214-488878	Seub_chrV	487214	488878	-	1665	658	791	37	595	1020	2240	2996	2147	3400	565	493	562	340	498	437	695	847	600
DI49_1570	BUR6	2	1.1	Seub_chrV:489764-490189	Seub_chrV	489764	490189	-	426	858	878	563	94	262	435	148	144	275	1543	1920	1638	209	281	264	384	344	421
DI49_1572	SPT2	3	2.2	Seub_chrV:497785-498792	Seub_chrV	497785	498792	-	1008	1196	1229	93	200	560	1229	786	583	720	592	763	679	473	426	501	430	527	531
DI49_1573	RAD4	3.8	2.2	Seub_chrV:499074-501347	Seub_chrV	499074	501347	-	2274	309	336	169	223	448	769	410	308	486	255	233	228	244	266	256	250	244	241
DI49_1574	CHD1	2.5	2.1	Seub_chrV:503871-508271	Seub_chrV	503871	508271	+	4401	138	303	0	76	185	532	255	231	263	378	666	639	384	338	375	297	368	331
DI49_1575	PAB1	0	1.3	Seub_chrV:508882-510615	Seub_chrV	508882	510615	+	1734	20	10	0	11	38	32	19	24	15	16767	17932	18683	15814	6012	11067	7489	8357	7758
DI49_1576	DNF1	0	2	Seub_chrV:511238-515971	Seub_chrV	511238	515971	+	4734	0	0	0	0	0	0	0	0	0	634	877	794	931	1042	895	546	808	602
DI49_1577	BCK2	0	2.1	Seub_chrV:516698-519247	Seub_chrV	516698	519247	+	2550	0	0	0	0	0	0	0	0	0	937	830	890	398	246	371	819	528	687
DI49_1578	CCA1	0	2.1	Seub_chrV:519603-521243	Seub_chrV	519603	521243	-	1641	0	0	0	0	0	0	0	0	0	609	701	595	232	263	326	582	626	527
DI49_1579	RPH1	0	2.1	Seub_chrV:521958-524393	Seub_chrV	521958	524393	+	2436	0	0	0	0	0	1	1	1	1	558	639	517	857	1178	803	696	1542	819
DI49_1580	ADK2	0	2.1	Seub_chrV:524589-525296	Seub_chrV	524589	525296	+	708	0	0	0	0	0	0	0	0	0	357	396	421	138	154	138	185	288	212
DI49_1581	RAD3	0	2.1	Seub_chrV:525704-528037	Seub_chrV	525704	528037	+	2334	0	0	0	0	0	0	0	0	0	703	656	658	219	205	240	554	428	447
DI49_1582	BRR2	0	2.1	Seub_chrV:528169-534648	Seub_chrV	528169	534648	-	6480	0	0	0	0	0	0	0	0	0	517	662	552	227	197	210	280	207	202
DI49_1583	RAD24	0	2.1	Seub_chrV:534807-536909	Seub_chrV	534807	536909	+	2103	0	0	0	7	0	0	0	0	0	311	326	261	26	132	85	236	234	229
DI49_1584	TMT1	0	2.1	Seub_chrV:538100-538999	Seub_chrV	538100	538999	-	900	0	0	0	0	5	0	0	0	0	321	266	246	2620	1925	3182	1528	1375	1216
DI49_1585	ECM32	0	2.1	Seub_chrV:540184-543600	Seub_chrV	540184	543600	+	3417	0	0	0	0	0	0	0	0	0	465	509	518	115	172	152	405	219	255
DI49_1586	BMH1	0	2.1	Seub_chrV:544153-544947	Seub_chrV	544153	544947	+	795	0	0	0	0	6	0	1	3	0	11482	8130	9623	10997	10128	10962	7237	7197	7950
DI49_1587	PDA1	0	2.1	Seub_chrV:545348-546610	Seub_chrV	545348	546610	+	1263	2	0	0	3	0	0	0	1	1	5821	5368	5965	5028	6374	5791	5881	7523	7734
DI49_1588	DMC1	0	2.1	Seub_chrV:547362-548033	Seub_chrV	547362	548033	+	672	0	0	0	0	0	0	0	0	0	52	31	28	5	24	18	41	30	29
DI49_1589	ISC10	0	2.1	Seub_chrV:548213-549007	Seub_chrV	548213	549007	-	795	0	0	0	0	0	0	0	0	0	190	197	164	84	71	86	229	187	142
DI49_1590	SLO1	0	2.1	Seub_chrV:549325-549582	Seub_chrV	549325	549582	-	258	0	0	0	0	0	0	0	0	0	88	65	57	22	58	32	80	68	57
DI49_1592	FMP10	0	2.1	Seub_chrV:551195-551905	Seub_chrV	551195	551905	+	711	0	0	0	4	0	0	1	1	0	2136	2358	2446	480	1168	495	1540	3980	1425
DI49_1593	FAU1	0	2.1	Seub_chrV:551991-552626	Seub_chrV	551991	552626	-	636	0	0	0	0	0	0	0	0	0	528	532	486	260	237	253	349	453	232
DI49_1594	DI49_1594	0	2.1	Seub_chrV:555292-556692	Seub_chrV	555292	556692	-	1401	3	0	1	8	0	0	0	0	0	10894	8112	10777	1667	349	1001	1192	714	1189
DI49_1595	DI49_1595	0	1.4	Seub_chrV:557451-559127	Seub_chrV	557451	559127	+	1677	54	57	15	23	47	54	108	43	79	1234	1434	1198	306	258	216	458	440	458
DI49_1598	DI49_1598	2.1	0	Seub_chrV:566647-568404	Seub_chrV	566647	568404	+	1758	47021	59356	11890	21937	34480	62229	90949	68115	82610	12168	8932	11379	4920	6565	3730	4194	8663	6208
DI49_1599	DI49_1599	3.1	2.1	Seub_chrV:569399-571117	Seub_chrV	569399	571117	-	1719	2058	3150	489	160	151	323	408	187	267	51	55	58	227	379	305	265	405	406
DI49_1600	DI49_1600	0	1.3	Seub_chrV:572578-574347	Seub_chrV	572578	574347	+	1770	6375	7938	1956	1815	3243	5709	4965	3593	4496	203	147	128	413	469	402	306	382	431
DI49_1606	DI49_1606	2.3	2.5	Seub_chrVI:10034-11208	Seub_chrVI	10034	11208	-	1175	39	113	0	74	71	235	370	228	377	97	126	144	213	77	93	202	262	160
DI49_1607	DI49_1607	2.9	3	Seub_chrVI:14103-16664	Seub_chrVI	14103	16664	-	2562	1215	1235	141	729	1245	2717	2012	1260	1801	1808	2184	1855	1140	822	1069	1215	1083	1296
DI49_1608	SWP82	3.1	3.8	Seub_chrVI:17689-19542	Seub_chrVI	17689	19542	+	1854	509	577	117	35	263	283	351	289	414	843	848	875	206	205	199	460	444	495
DI49_1609	EMP47	3.6	3.8	Seub_chrVI:19735-21072	Seub_chrVI	19735	21072	-	1338	1437	1714	99	70	207	735	848	668	1218	1689	1555	1567	346	393	481	1060	850	876
DI49_1610	RGD2	3.5	3.6	Seub_chrVI:21270-23459	Seub_chrVI	21270	23459	+	2190	327	407	57	53	30	237	214	167	274	544	527	523	96	138	130	212	224	198
DI49_1611	FMP32	3.4	3.4	Seub_chrVI:23685-24308	Seub_chrVI	23685	24308	+	624	215	212	90	5	44	59	33	45	65	643	646	557	51	39	37	101	33	117
DI49_1612	SEC53	3.4	3.5	Seub_chrVI:24493-25257	Seub_chrVI	24493	25257	-	765	11027	11900	1184	1438	3005	5664	6929	4918	6765	7020	7107	7566	3054	1712	2444	3085	2495	2672
DI49_1613	OTU1	3.4	3.5	Seub_chrVI:25522-26547	Seub_chrVI	25522	26547	-	1026	554	808	26	483	801	1579	1714	1042	1608	599	631	636	948	821	896	763	939	1020
DI49_1614	DI49_1614	3.6	3.8	Seub_chrVI:26588-28603	Seub_chrVI	26588	28603	-	2016	1167	1403	573	1276	2277	3477	2269	1437	2049	586	520	525	1463	1407	1372	936	1067	895
DI49_1615	FET5	3.6	3.7	Seub_chrVI:29360-31855	Seub_chrVI	29360	31855	+	2496	1209	1528	125	487	956	2133	2630	1625	2614	815	960	835	984	1965	1016	1321	2037	1336
DI49_1616	DI49_1616	3	3	Seub_chrVI:32159-33781	Seub_chrVI	32159	33781	+	1623	5	8	4	0	0	14	6	3	7	24	10	7	1	3	0	3	0	6
DI49_1617	ACT1	3	3	Seub_chrVI:34070-35152	Seub_chrVI	34070	35152	-	1083	41535	46643	6271	10531	15462	33950	32456	23480	30116	25343	26914	27765	16879	15395	14514	16261	15936	16626
DI49_1618	YPT1	3	3	Seub_chrVI:36247-37002	Seub_chrVI	36247	37002	-	756	5674	5738	1196	226	731	1138	2748	2838	3621	4336	4206	5209	1112	1611	1415	2316	2029	3119
DI49_1619	TUB2	3	3	Seub_chrVI:37230-38603	Seub_chrVI	37230	38603	+	1374	11356	12454	2267	1672	2757	7036	6959	5648	7075	5195	6369	6552	2923	3039	3064	1988	2009	2470
DI49_1620	RPO41	3.2	3.3	Seub_chrVI:39614-43672	Seub_chrVI	39614	43672	+	4059	1745	2049	339	499	1026	2724	2075	1397	2175	2480	2848	2696	1846	2496	1959	2047	2714	1566
DI49_1621	MOB2	3.2	3.2	Seub_chrVI:43886-44656	Seub_chrVI	43886	44656	-	771	243	335	23	48	122	226	297	280	396	686	628	661	125	127	264	686	504	659
DI49_1622	DI49_1622	3.2	3.3	Seub_chrVI:46367-49570	Seub_chrVI	46367	49570	+	3204	638	715	93	134	361	842	440	369	533	548	491	559	202	278	292	375	315	347
DI49_1623	DI49_1623	3.3	3.3	Seub_chrVI:50070-55334	Seub_chrVI	50070	55334	-	5265	1049	1516	73	603	1278	2731	3431	2147	3983	1074	888	1018	986	1788	1296	1993	1479	1504
DI49_1624	HAC1	3.3	3.3	Seub_chrVI:56187-56879	Seub_chrVI	56187	56879	+	693	7952	9089	241	3190	6172	9638	12818	9186	11745	5498	4592	4386	8142	6823	8619	5100	5011	6912
DI49_1625	AGX1	3.6	3.6	Seub_chrVI:57716-58873	Seub_chrVI	57716	58873	+	1158	286	401	66	56	66	163	405	262	317	623	460	732	184	231	189	195	302	223
DI49_1626	CAK1	3.7	3.7	Seub_chrVI:58912-60015	Seub_chrVI	58912	60015	-	1104	491	504	294	109	307	434	255	196	251	166	295	258	285	326	294	133	211	204
DI49_1627	CAF16	3.7	3.7	Seub_chrVI:60201-61070	Seub_chrVI	60201	61070	-	870	2140	2287	533	391	777	1598	2268	1513	2173	2471	1750	2009	590	705	738	1001	1087	1000
DI49_1628	GYP8	3.7	3.7	Seub_chrVI:61273-62766	Seub_chrVI	61273	62766	-	1494	687	849	199	160	295	591	589	389	557	613	517	584	375	525	426	467	604	418
DI49_1629	BST1	3.7	3.7	Seub_chrVI:65016-68105	Seub_chrVI	65016	68105	-	3090	383	548	36	175	292	761	748	491	829	381	423	419	318	285	316	555	415	284
DI49_1630	EPL1	3.6	3.4	Seub_chrVI:68709-71261	Seub_chrVI	68709	71261	-	2553	126	231	4	33	114	268	196	184	324	726	636	716	151	72	183	393	178	382
DI49_1631	BUD27	3.6	3.4	Seub_chrVI:71905-74220	Seub_chrVI	71905	74220	+	2316	626	470	407	43	94	269	54	71	90	597	836	697	166	162	125	175	198	200
DI49_1632	FRS2	3.6	3.4	Seub_chrVI:74345-75856	Seub_chrVI	74345	75856	-	1512	5591	5830	1840	516	1194	2015	1594	1554	1656	1989	4146	3897	2540	1033	2119	1127	857	1574
DI49_1633	GAT1	2.9	2.8	Seub_chrVI:76676-78103	Seub_chrVI	76676	78103	+	1428	505	682	55	174	365	506	955	799	861	589	807	889	1314	1152	1329	938	1194	1546
DI49_1634	DI49_1634	2.1	2	Seub_chrVI:78876-79127	Seub_chrVI	78876	79127	-	252	38	55	17	12	28	35	98	86	104	13	19	8	32	40	30	46	66	24
DI49_1636	LPD1	2.4	2.3	Seub_chrVI:83007-84506	Seub_chrVI	83007	84506	-	1500	8521	10326	1529	1036	2043	5427	7473	6380	8604	9875	9265	11057	2623	2499	3452	3988	3379	4711
DI49_1637	SMX2	3.9	3.1	Seub_chrVI:85034-85267	Seub_chrVI	85034	85267	+	234	423	439	162	39	20	153	201	142	183	408	485	442	84	54	90	166	231	167
DI49_1638	GNA1	3.9	3.8	Seub_chrVI:85311-85790	Seub_chrVI	85311	85790	-	480	1596	1415	1188	124	249	585	530	458	526	2540	2774	2958	659	392	443	616	634	684
DI49_1639	MDJ1	3.9	3.8	Seub_chrVI:86040-87587	Seub_chrVI	86040	87587	-	1548	782	892	121	111	499	651	578	622	899	1124	2139	1990	505	693	401	1009	1376	881
DI49_1640	HSP12	3.9	3.8	Seub_chrVI:88604-88930	Seub_chrVI	88604	88930	+	327	1298	1999	1441	55	158	172	670	650	847	33028	8174	20187	2747	6077	2288	3253	6535	2840
DI49_1641	IES1	3.7	3.6	Seub_chrVI:89192-91315	Seub_chrVI	89192	91315	-	2124	1028	1112	144	142	445	827	388	336	514	1707	1500	1540	483	530	449	1120	1027	920
DI49_1642	DI49_1642	2.4	2.4	Seub_chrVI:92000-92668	Seub_chrVI	92000	92668	+	669	3	1	0	0	0	3	1	1	0	8	5	3	0	0	0	0	1	0
DI49_1643	DI49_1643	2	2.1	Seub_chrVI:93640-95265	Seub_chrVI	93640	95265	+	1626	1	2	0	0	22	3	2	1	6	1	0	1	3	10	3	8	7	6
DI49_1644	WWM1	2.9	2.6	Seub_chrVI:96463-97056	Seub_chrVI	96463	97056	-	594	1902	1772	776	121	307	566	1040	896	1063	552	737	681	450	620	571	785	796	989
DI49_1645	CDC4	3.2	3.1	Seub_chrVI:97461-99746	Seub_chrVI	97461	99746	+	2286	1639	2053	155	218	527	1090	1318	999	1717	929	934	895	354	356	439	905	621	659
DI49_1646	SMC2	3.4	3.1	Seub_chrVI:100254-103940	Seub_chrVI	100254	103940	+	3687	688	747	120	35	190	362	191	200	300	1326	1419	1438	105	104	103	264	171	325
DI49_1647	BLM10	3.6	3.1	Seub_chrVI:104332-110760	Seub_chrVI	104332	110760	+	6429	1740	1866	846	1270	1990	3982	3197	2308	3655	2138	1728	1718	2339	3001	2323	2009	2088	1719
DI49_1648	SEC4	3.2	3.1	Seub_chrVI:111197-111844	Seub_chrVI	111197	111844	+	648	2908	3456	253	565	1095	2225	2720	1814	2804	3205	2571	3062	1267	1231	1369	1665	1707	1725
DI49_1649	VTC2	3.2	3.1	Seub_chrVI:112696-115182	Seub_chrVI	112696	115182	+	2487	1845	2176	197	536	900	2041	2014	1210	2248	1794	1687	1616	640	876	848	1442	1058	1023
DI49_1650	MSH4	3.2	3.1	Seub_chrVI:115436-118072	Seub_chrVI	115436	118072	-	2637	77	71	17	6	37	41	77	47	87	156	165	175	62	80	61	193	169	112
DI49_1652	SPB4	3.2	3.1	Seub_chrVI:119490-121310	Seub_chrVI	119490	121310	-	1821	608	608	69	59	120	361	403	337	381	966	920	814	185	216	207	483	468	467
DI49_1653	DEG1	3.2	3.1	Seub_chrVI:121565-122893	Seub_chrVI	121565	122893	+	1329	561	573	122	23	107	134	236	195	285	928	969	872	90	81	67	421	351	319
DI49_1654	LOC1	3.2	3.1	Seub_chrVI:123518-124129	Seub_chrVI	123518	124129	+	612	749	797	245	50	67	126	111	118	174	1648	1791	1697	194	127	115	339	281	308
DI49_1655	NIC96	3.3	3.1	Seub_chrVI:124419-126938	Seub_chrVI	124419	126938	+	2520	1317	1360	271	139	289	748	809	498	980	1614	1653	1572	449	313	461	717	632	559
DI49_1656	YPI1	3.5	3.1	Seub_chrVI:127094-127561	Seub_chrVI	127094	127561	-	468	425	511	66	48	197	293	269	257	413	1707	1232	1336	317	499	394	643	571	681
DI49_1657	RPN11	3.5	3.1	Seub_chrVI:127832-128752	Seub_chrVI	127832	128752	+	921	2857	2823	1352	467	1084	2187	1492	1354	2021	2575	3434	3064	1323	1318	1592	1478	1416	1962
DI49_1658	SAD1	2.9	3.1	Seub_chrVI:128939-130288	Seub_chrVI	128939	130288	-	1350	440	476	69	116	207	344	460	211	467	441	467	386	283	369	380	370	437	334
DI49_1659	DI49_1659	2.9	3.1	Seub_chrVI:130549-132153	Seub_chrVI	130549	132153	+	1605	2272	2741	527	883	2008	3200	2713	1877	2747	1226	963	1144	1708	1657	1709	1628	1680	1515
DI49_1661	YFH7	2.9	3.1	Seub_chrVI:133145-134206	Seub_chrVI	133145	134206	+	1062	849	985	496	455	873	1749	2300	1756	2389	668	528	632	898	1550	1233	1389	1878	1611
DI49_1662	FAR7	2.8	2.9	Seub_chrVI:134380-135060	Seub_chrVI	134380	135060	+	681	376	505	18	55	161	288	273	211	400	558	533	526	237	199	227	326	319	237
DI49_1663	DI49_1663	2.6	2.5	Seub_chrVI:137265-139769	Seub_chrVI	137265	139769	+	2505	238	350	0	60	165	450	79	66	95	386	519	520	190	142	200	239	201	180
DI49_1664	DI49_1664	3	2.6	Seub_chrVI:140342-141412	Seub_chrVI	140342	141412	+	1071	731	679	520	65	240	516	97	88	136	436	678	645	257	182	295	201	195	230
DI49_1665	GSY1	3	3.2	Seub_chrVI:142064-144193	Seub_chrVI	142064	144193	+	2130	12179	16302	4425	4006	6739	14366	12541	10140	12581	3303	3264	3658	8540	6842	8011	5463	5304	5670
DI49_1666	CMK1	3.4	3.3	Seub_chrVI:144587-145915	Seub_chrVI	144587	145915	+	1329	2818	3770	575	650	1395	3089	6175	4846	7080	940	673	799	1600	2718	2218	3261	4041	4383
DI49_1667	IOC3	3.6	3.6	Seub_chrVI:146179-148602	Seub_chrVI	146179	148602	-	2424	1099	1280	247	125	272	508	389	387	524	774	781	746	103	135	176	450	243	390
DI49_1668	DCV1	3.3	3.4	Seub_chrVI:149209-150618	Seub_chrVI	149209	150618	-	1410	135	226	20	11	22	50	77	45	60	125	51	104	55	82	76	70	81	71
DI49_1670	AIM13	3.2	3.1	Seub_chrVI:151273-151785	Seub_chrVI	151273	151785	+	513	900	1324	82	58	214	281	680	691	923	3709	3439	3410	354	550	236	1088	1543	1233
DI49_1671	UBP6	3.2	3.1	Seub_chrVI:151996-153498	Seub_chrVI	151996	153498	-	1503	1741	1948	434	419	787	1814	1988	1320	2837	2620	2241	2447	736	670	742	1809	1019	1225
DI49_1672	GCN20	3.2	3.1	Seub_chrVI:153825-156083	Seub_chrVI	153825	156083	-	2259	2762	2755	819	518	1225	2406	2241	1371	1983	2460	2699	2287	1346	633	1184	1268	1145	1289
DI49_1674	IGD1	3.7	3.7	Seub_chrVI:158078-158725	Seub_chrVI	158078	158725	-	648	296	399	60	947	2702	2251	2691	2336	3386	99	122	138	3296	2709	2941	1393	1578	2095
DI49_1675	DI49_1675	3.7	3.7	Seub_chrVI:158965-160065	Seub_chrVI	158965	160065	-	1101	174	172	22	59	218	238	261	141	211	60	51	56	143	66	135	43	50	121
DI49_1676	FAB1	3.4	3.2	Seub_chrVI:160317-167213	Seub_chrVI	160317	167213	+	6897	396	399	124	85	306	618	638	503	797	296	261	292	312	394	413	334	346	347
DI49_1678	ATG18	3.3	3.1	Seub_chrVI:168323-169825	Seub_chrVI	168323	169825	+	1503	2581	3024	440	3135	5097	7940	5177	3395	4960	956	874	889	4172	3768	4054	2176	2003	2175
DI49_1679	ROG3	3.6	3.4	Seub_chrVI:170342-172516	Seub_chrVI	170342	172516	+	2175	476	570	89	2251	3420	5948	5165	3393	5624	386	359	377	2038	2399	2050	2023	1891	1598
DI49_1680	PES4	3.4	3.2	Seub_chrVI:173475-175319	Seub_chrVI	173475	175319	+	1845	37	60	7	22	36	130	173	46	161	67	43	46	35	49	16	83	20	20
DI49_1681	LSB3	3.4	3.2	Seub_chrVI:175586-176686	Seub_chrVI	175586	176686	-	1101	2480	2948	401	2239	3599	5745	5647	4528	5794	2075	1721	1807	2203	2609	2305	2168	2309	2775
DI49_1682	HIS2	3.4	3.2	Seub_chrVI:177358-178365	Seub_chrVI	177358	178365	-	1008	1001	1086	333	1415	1817	3027	1590	885	1399	801	691	757	1601	1129	1418	1051	831	807
DI49_1684	ECO1	3.4	3.2	Seub_chrVI:180355-181197	Seub_chrVI	180355	181197	+	843	133	141	2	3	68	65	97	85	139	277	253	249	41	50	40	123	153	107
DI49_1685	CDC14	3.4	3.2	Seub_chrVI:181288-182946	Seub_chrVI	181288	182946	-	1659	917	1074	77	83	158	458	424	368	548	679	826	855	148	169	210	410	357	448
DI49_1687	PTR3	3.7	3.6	Seub_chrVI:183731-185761	Seub_chrVI	183731	185761	+	2031	717	867	257	1155	1984	3250	3531	2808	3522	269	465	434	1494	1638	1220	1161	1328	1333
DI49_1688	MET10	3.7	3.5	Seub_chrVI:186056-189163	Seub_chrVI	186056	189163	+	3108	16218	20595	2372	6778	8804	29626	27297	12843	29978	4321	5666	4471	4742	4392	7048	7347	3508	5152
DI49_1689	SMC2	3.2	3.1	Seub_chrVI:189361-192873	Seub_chrVI	189361	192873	-	3513	367	407	57	10	160	264	134	128	238	653	734	748	97	81	102	216	104	112
DI49_1690	RPL2A	3	3.1	Seub_chrVI:193270-193425	Seub_chrVI	193270	193425	-	156	4561	4386	1943	492	872	2034	1935	1416	2177	5631	4534	5186	2280	1100	2205	2806	1482	2104
DI49_1691	RRT5	3	3.1	Seub_chrVI:194795-195742	Seub_chrVI	194795	195742	-	948	17	7	14	6	1	10	4	6	8	9	7	12	32	6	68	20	5	22
DI49_1692	RPL29	2.7	2.9	Seub_chrVI:195883-196062	Seub_chrVI	195883	196062	-	180	9863	10824	10671	356	1105	1702	2526	1984	3227	5936	9785	7080	3887	2041	3201	4245	2856	3907
DI49_1693	QCR6	2.7	2.9	Seub_chrVI:196853-197284	Seub_chrVI	196853	197284	-	432	7141	6141	2929	394	970	1814	1331	1714	2113	11988	11712	13790	2195	2082	1771	2314	1685	2820
DI49_1694	PHO4	2.7	2.9	Seub_chrVI:197971-198678	Seub_chrVI	197971	198678	-	708	463	464	0	107	426	618	415	373	518	199	415	428	603	588	531	326	416	475
DI49_1695	DI49_1695	2.5	2.9	Seub_chrVI:198884-199174	Seub_chrVI	198884	199174	+	291	335	328	173	63	179	161	142	122	179	99	129	120	125	235	165	105	195	123
DI49_1697	CDC26	3.1	2.9	Seub_chrVI:202128-202487	Seub_chrVI	202128	202487	+	360	451	451	169	44	160	156	192	189	200	296	350	401	208	195	176	241	361	288
DI49_1698	RSC8	3.4	3.1	Seub_chrVI:202569-204242	Seub_chrVI	202569	204242	-	1674	4057	3806	1389	437	968	2064	740	712	953	2336	2577	2439	907	666	983	630	685	825
DI49_1699	IRC5	3.7	3.6	Seub_chrVI:204414-206963	Seub_chrVI	204414	206963	+	2550	544	535	308	67	121	304	191	134	229	503	538	430	168	274	182	214	256	227
DI49_1700	DI49_1700	3.7	3.6	Seub_chrVI:207023-208534	Seub_chrVI	207023	208534	-	1512	2106	2350	501	243	312	930	1019	904	1354	695	860	696	459	390	518	918	881	857
DI49_1701	SAP155	3.7	3.6	Seub_chrVI:209217-212228	Seub_chrVI	209217	212228	+	3012	836	1348	9	326	941	1500	3416	2708	4355	914	1071	965	709	977	1211	2327	1312	1990
DI49_1702	ERJ5	3.7	3.6	Seub_chrVI:212359-213246	Seub_chrVI	212359	213246	-	888	689	806	90	12	145	135	143	149	264	1053	865	1036	113	65	75	384	109	325
DI49_1703	KEG1	3.7	3.7	Seub_chrVI:213451-214053	Seub_chrVI	213451	214053	+	603	461	541	43	163	221	433	563	310	546	416	366	387	337	264	311	490	465	274
DI49_1704	IRC6	3.7	3.7	Seub_chrVI:214088-214804	Seub_chrVI	214088	214804	-	717	254	224	34	19	49	65	102	113	175	214	188	194	18	29	57	196	201	154
DI49_1705	DUG1	3.7	3.7	Seub_chrVI:214965-216605	Seub_chrVI	214965	216605	-	1641	9032	10190	1371	6872	9489	15429	11742	7803	9715	2024	2202	2340	7542	5532	6163	3461	3274	3690
DI49_1706	DI49_1706	3.7	3.7	Seub_chrVI:217123-217980	Seub_chrVI	217123	217980	+	858	1348	1552	549	650	1259	1907	1415	1003	1456	598	673	692	1051	1425	1053	756	1231	830
DI49_1707	CNN1	3.7	3.7	Seub_chrVI:218073-219203	Seub_chrVI	218073	219203	-	1131	250	257	50	15	71	207	84	87	107	309	328	287	64	146	127	139	163	142
DI49_1708	BNA6	3.7	3.7	Seub_chrVI:219318-220205	Seub_chrVI	219318	220205	-	888	1854	1974	919	623	956	1580	1169	935	1093	1968	1429	1827	998	600	791	629	831	768
DI49_1709	RMD8	3.7	3.7	Seub_chrVI:221173-223164	Seub_chrVI	221173	223164	+	1992	819	939	98	119	318	789	683	472	673	588	648	608	278	394	368	440	600	461
DI49_1710	YMR31	3.7	3.7	Seub_chrVI:223554-223925	Seub_chrVI	223554	223925	+	372	936	944	381	30	106	181	698	470	821	1343	1049	1233	191	241	225	514	538	492
DI49_1711	PRE4	3.7	3.7	Seub_chrVI:224091-224891	Seub_chrVI	224091	224891	-	801	2474	3130	216	1057	1620	3648	5890	4103	6367	5311	4621	5200	2528	2501	2965	3921	3555	3764
DI49_1712	RET2	3.7	3.7	Seub_chrVI:225180-226817	Seub_chrVI	225180	226817	-	1638	1666	2045	386	216	858	1171	1342	1053	1436	425	682	662	1161	921	1067	512	534	795
DI49_1713	RPN12	3.7	3.4	Seub_chrVI:227514-228338	Seub_chrVI	227514	228338	+	825	2256	2269	1335	634	1572	2680	2522	2218	3165	2455	2676	2750	1569	1708	1903	1971	1860	2358
DI49_1714	HXK1	3.3	3.4	Seub_chrVI:228608-230065	Seub_chrVI	228608	230065	-	1458	71418	92885	9600	73462	126705	193345	85601	49714	91616	21932	15008	18527	116392	103344	152603	52484	48842	92092
DI49_1715	DI49_1715	3.3	3.4	Seub_chrVI:230915-231382	Seub_chrVI	230915	231382	-	468	14	8	10	5	0	7	1	4	1	10	9	15	4	6	0	2	2	14
DI49_1716	DI49_1716	2.5	2.6	Seub_chrVI:232841-233980	Seub_chrVI	232841	233980	-	1140	201	358	11	17	12	35	82	40	60	180	187	206	53	47	72	107	80	96
DI49_1717	DI49_1717	2.1	2.2	Seub_chrVI:237827-239600	Seub_chrVI	237827	239600	-	1774	23	87	14	12	0	30	43	23	29	80	79	88	57	29	48	63	65	63
DI49_1718	DI49_1718	3	3.2	Seub_chrVI:245009-245734	Seub_chrVI	245009	245734	-	726	190	273	0	174	298	302	401	229	286	224	229	182	369	607	455	800	663	410
DI49_1719	IRC7	2	2.2	Seub_chrVI:247356-248561	Seub_chrVI	247356	248561	+	1206	1139	1288	55	163	276	717	839	529	734	870	1035	801	187	136	172	279	200	335
DI49_1803	XRN1	1.4	1.2	Seub_chrVII:177507-182081	Seub_chrVII	177507	182081	-	4575	47	127	18	130	197	593	518	344	616	78	76	74	111	108	158	222	196	182
DI49_1804	NUP49	2.6	1.9	Seub_chrVII:182653-184050	Seub_chrVII	182653	184050	+	1398	1298	1321	477	223	412	877	851	655	997	614	670	688	309	337	346	366	396	318
DI49_1805	ROK1	3	2	Seub_chrVII:184318-185994	Seub_chrVII	184318	185994	+	1677	971	802	303	51	62	200	164	249	311	948	1044	985	96	92	45	220	196	251
DI49_1806	SPO74	3	2	Seub_chrVII:186154-187371	Seub_chrVII	186154	187371	-	1218	23	50	0	8	0	7	10	3	12	84	63	70	50	76	78	87	96	77
DI49_1808	SUA5	3	2	Seub_chrVII:188049-189329	Seub_chrVII	188049	189329	+	1281	1296	1285	403	101	297	513	443	482	636	302	459	411	162	137	194	323	345	252
DI49_1809	PMR1	3	2	Seub_chrVII:189622-192474	Seub_chrVII	189622	192474	-	2853	2904	4566	237	2321	3451	8304	7462	5169	8611	1211	1765	1679	1484	2576	1714	3260	4063	2899
DI49_1810	CUP2	3	2	Seub_chrVII:193153-193851	Seub_chrVII	193153	193851	+	699	1357	1690	182	744	1354	2176	1867	1420	1779	461	488	479	545	997	708	606	797	734
DI49_1811	YRB30	3	2	Seub_chrVII:193927-195291	Seub_chrVII	193927	195291	-	1365	669	755	606	30	197	215	63	94	161	623	629	599	114	114	119	134	82	137
DI49_1812	RAD54	3	2	Seub_chrVII:195718-198414	Seub_chrVII	195718	198414	-	2697	594	761	37	233	614	977	2137	1998	2586	334	359	335	189	331	269	894	940	889
DI49_1813	DI49_1813	3	2	Seub_chrVII:198565-199032	Seub_chrVII	198565	199032	+	468	2	2	0	0	0	6	1	3	1	0	2	0	0	0	3	1	0	2
DI49_1814	SUT1	3	2	Seub_chrVII:200076-201002	Seub_chrVII	200076	201002	+	927	638	996	24	110	254	388	928	807	1090	51	56	53	200	430	261	549	883	759
DI49_1815	YIP5	3	2	Seub_chrVII:201210-202148	Seub_chrVII	201210	202148	-	939	3293	3400	1179	546	945	1675	2018	1515	1983	1045	813	976	858	1062	688	656	855	748
DI49_1816	AIM14	3	2	Seub_chrVII:202566-204281	Seub_chrVII	202566	204281	+	1716	2854	3013	656	69	178	356	989	702	908	507	382	448	80	239	100	343	376	303
DI49_1817	DI49_1817	3	2	Seub_chrVII:204716-205840	Seub_chrVII	204716	205840	+	1125	724	854	180	223	550	975	1092	623	1245	483	434	400	267	327	371	665	466	420
DI49_1819	RCK1	3	2	Seub_chrVII:208673-210247	Seub_chrVII	208673	210247	+	1575	570	1042	44	4	7	16	105	43	73	98	42	123	18	13	20	24	197	49
DI49_1820	DI49_1820	3	2	Seub_chrVII:210736-211782	Seub_chrVII	210736	211782	+	1047	532	583	209	23	62	83	198	112	216	189	108	142	47	38	57	146	119	181
DI49_1821	AMS1	3	2	Seub_chrVII:212171-215422	Seub_chrVII	212171	215422	+	3252	1225	2232	115	806	1469	4350	6260	5565	8240	1026	585	726	662	1707	1062	1995	2383	2117
DI49_1822	CDC43	3	2	Seub_chrVII:215838-216968	Seub_chrVII	215838	216968	+	1131	887	1162	49	156	256	788	941	721	1240	359	415	399	241	309	370	533	532	475
DI49_1823	LYS5	3	2	Seub_chrVII:217075-217884	Seub_chrVII	217075	217884	-	810	413	555	59	47	171	140	345	217	286	228	246	229	91	105	96	152	219	135
DI49_1824	PEX14	3	2	Seub_chrVII:218071-219096	Seub_chrVII	218071	219096	+	1026	590	611	223	14	112	180	192	208	254	293	343	390	152	181	122	180	202	252
DI49_1825	NUT1	3	2	Seub_chrVII:219342-222737	Seub_chrVII	219342	222737	+	3396	912	1133	113	78	428	577	688	546	1160	576	605	552	191	281	179	761	450	403
DI49_1826	INO80	3	2	Seub_chrVII:222921-227357	Seub_chrVII	222921	227357	-	4437	1385	1595	444	335	1135	2411	1074	849	1512	1180	1011	979	956	486	849	1174	482	630
DI49_1827	ARO2	3	2	Seub_chrVII:228208-229338	Seub_chrVII	228208	229338	+	1131	10953	11310	3847	4815	9120	16312	12140	8600	10451	4681	4982	5144	9073	4923	7714	4841	3708	5264
DI49_1828	RPL9A	3	2	Seub_chrVII:229536-230111	Seub_chrVII	229536	230111	-	576	7303	8720	909	239	513	1297	2354	1903	2695	9632	9424	10195	1804	300	1182	2395	874	1891
DI49_1829	RRT6	3	2	Seub_chrVII:230521-231456	Seub_chrVII	230521	231456	-	936	293	320	18	30	74	110	394	315	371	64	66	90	177	318	182	202	387	272
DI49_1830	TIP20	3	2	Seub_chrVII:232002-234119	Seub_chrVII	232002	234119	+	2118	434	649	47	113	255	530	819	597	1105	386	414	378	127	234	173	594	417	416
DI49_1831	ROG1	3	2	Seub_chrVII:234211-236301	Seub_chrVII	234211	236301	-	2091	515	512	253	208	414	963	823	541	938	178	187	160	304	335	315	583	536	412
DI49_1832	MRF1	3	2	Seub_chrVII:236466-237707	Seub_chrVII	236466	237707	-	1242	818	781	258	56	232	449	343	405	489	635	1117	1017	280	667	333	508	1030	677
DI49_1833	GPI10	3	2	Seub_chrVII:238076-239926	Seub_chrVII	238076	239926	-	1851	417	511	17	174	428	646	687	347	671	225	201	208	224	278	200	354	325	235
DI49_1834	HUL5	3	2	Seub_chrVII:240163-242901	Seub_chrVII	240163	242901	+	2739	524	690	86	212	557	1176	1546	1002	1844	582	496	460	273	382	357	933	727	576
DI49_1835	DI49_1835	3	2	Seub_chrVII:243205-246861	Seub_chrVII	243205	246861	-	3657	2283	2503	522	877	1315	2914	2403	1321	2154	1080	1140	1078	723	786	602	673	597	477
DI49_1836	FLC3	3	2	Seub_chrVII:247572-249986	Seub_chrVII	247572	249986	+	2415	1546	2277	30	174	475	1015	1987	1350	2030	571	557	575	211	251	241	530	548	641
DI49_1837	DI49_1837	3	2	Seub_chrVII:250388-251419	Seub_chrVII	250388	251419	-	1032	4	2	0	0	0	0	3	1	0	302	274	279	36	63	40	182	177	92
DI49_1838	SEC27	3	2	Seub_chrVII:251747-254656	Seub_chrVII	251747	254656	+	2910	4114	4878	883	334	839	1615	1297	1110	1958	953	847	869	126	192	160	346	267	432
DI49_1839	MRM2	0	2	Seub_chrVII:254805-255764	Seub_chrVII	254805	255764	-	960	432	626	60	71	162	313	517	346	567	140	135	136	42	108	83	163	277	96
DI49_1840	RPL1B	0	2	Seub_chrVII:256507-257160	Seub_chrVII	256507	257160	+	654	25448	24249	9948	8164	17140	27871	13622	8974	14698	720	796	784	1106	377	659	569	257	347
DI49_1841	PCL10	2.9	2	Seub_chrVII:257596-258924	Seub_chrVII	257596	258924	+	1329	810	857	177	181	460	841	1075	699	1434	440	555	472	192	299	262	401	472	312
DI49_1842	ITC1	2.9	2	Seub_chrVII:259656-263462	Seub_chrVII	259656	263462	+	3807	767	817	141	91	202	518	283	287	420	184	212	221	42	46	47	125	101	99
DI49_1843	SNT2	2.9	2	Seub_chrVII:263615-267823	Seub_chrVII	263615	267823	-	4209	358	538	54	123	161	333	348	186	360	229	206	224	45	84	103	164	174	126
DI49_1844	CEG1	2.9	2	Seub_chrVII:268109-269485	Seub_chrVII	268109	269485	+	1377	1132	1110	679	179	257	695	644	486	744	591	651	629	330	312	358	467	419	384
DI49_1845	RSM23	2.9	2	Seub_chrVII:269670-271022	Seub_chrVII	269670	271022	-	1353	555	576	80	58	69	287	678	436	666	650	1133	1065	329	517	323	604	956	610
DI49_1846	CWC23	2.9	2	Seub_chrVII:271232-272086	Seub_chrVII	271232	272086	-	855	558	552	125	314	600	942	648	528	691	150	164	170	336	440	470	243	243	319
DI49_1847	SOH1	2.9	2	Seub_chrVII:272311-272703	Seub_chrVII	272311	272703	-	393	945	1086	608	389	826	1023	796	634	749	116	163	163	410	337	351	237	224	259
DI49_1848	SCS3	2.9	2	Seub_chrVII:272946-273684	Seub_chrVII	272946	273684	+	739	284	335	62	142	372	386	455	277	402	50	83	70	248	145	128	101	43	79
DI49_1849	MET13	2.9	2	Seub_chrVII:274652-276454	Seub_chrVII	274652	276454	+	1803	1603	2529	57	163	342	756	985	846	1213	845	1685	1470	437	175	440	510	271	588
DI49_1850	MON1	2.7	2	Seub_chrVII:276896-278830	Seub_chrVII	276896	278830	-	1935	579	688	304	272	612	1087	790	504	877	453	401	342	297	332	306	355	451	252
DI49_1851	RPS2	2.4	2	Seub_chrVII:279772-280539	Seub_chrVII	279772	280539	+	768	43731	46771	10194	10189	16165	37662	26320	16972	22425	23131	19993	22225	18901	5351	13885	12505	6472	10391
DI49_1852	NAB2	2.4	2	Seub_chrVII:281103-282644	Seub_chrVII	281103	282644	-	1542	1466	1623	57	228	637	1010	1155	855	1586	1481	1490	1472	688	500	794	737	672	671
DI49_1853	GPG1	2.7	1.8	Seub_chrVII:282927-283307	Seub_chrVII	282927	283307	-	381	524	813	327	1011	1849	2585	4044	2339	4488	3004	1108	1802	1137	1831	1898	1776	2116	1384
DI49_1854	PRP43	2.7	1.8	Seub_chrVII:283734-286034	Seub_chrVII	283734	286034	-	2301	2080	1900	291	94	280	521	898	1008	1071	1479	1868	1598	171	86	112	663	694	723
DI49_1855	COQ8	2.4	1.8	Seub_chrVII:286524-288032	Seub_chrVII	286524	288032	+	1509	1007	1069	617	100	164	426	843	741	833	640	616	595	201	246	167	369	307	295
DI49_1857	DI49_1857	2.4	1.8	Seub_chrVII:289567-290364	Seub_chrVII	289567	290364	+	798	319	391	28	1295	2847	3842	2318	1188	2844	500	516	425	919	1227	1266	1791	1424	1010
DI49_1858	CDC20	2.9	1.8	Seub_chrVII:290852-292690	Seub_chrVII	290852	292690	+	1839	1492	1735	442	135	473	884	614	563	736	660	770	651	206	174	224	361	312	456
DI49_1859	SNF4	2.9	1.8	Seub_chrVII:293070-294038	Seub_chrVII	293070	294038	+	969	1581	1973	105	253	538	892	1227	775	1495	1405	1144	1264	519	483	574	837	721	412
DI49_1860	DI49_1860	2.9	1.8	Seub_chrVII:294485-296662	Seub_chrVII	294485	296662	+	2178	1798	1814	254	714	1059	2353	2940	1682	2773	822	743	728	730	592	688	998	736	767
DI49_1861	SLD3	2.9	1.8	Seub_chrVII:296955-298964	Seub_chrVII	296955	298964	+	2010	472	567	55	48	160	426	449	368	474	425	406	336	121	162	155	262	333	270
DI49_1862	TAF6	2.9	1.8	Seub_chrVII:299176-300726	Seub_chrVII	299176	300726	-	1551	1325	1465	271	178	399	858	669	513	957	757	784	802	181	249	191	476	369	289
DI49_1863	NSA1	2.9	1.8	Seub_chrVII:300981-302363	Seub_chrVII	300981	302363	+	1383	1300	1281	275	61	123	256	384	308	528	1345	1423	1312	88	72	100	380	308	319
DI49_1864	CUE3	2.9	1.8	Seub_chrVII:302537-304408	Seub_chrVII	302537	304408	-	1872	620	689	336	47	269	489	235	224	372	547	544	497	165	144	170	380	284	288
DI49_1865	DI49_1865	2.9	1.8	Seub_chrVII:304650-305075	Seub_chrVII	304650	305075	-	426	267	335	96	37	155	201	68	72	130	465	505	540	124	123	98	130	90	166
DI49_1866	RMD9	2.9	1.8	Seub_chrVII:305356-307293	Seub_chrVII	305356	307293	-	1938	1071	1383	102	171	277	809	1631	1017	1826	1897	2323	2261	508	1133	632	1676	2420	1402
DI49_1867	MLC1	2.9	1.8	Seub_chrVII:307584-308033	Seub_chrVII	307584	308033	+	450	3107	3116	765	832	1658	2812	912	949	1293	1213	1442	1494	1263	721	968	543	560	604
DI49_1868	ARC1	2.9	1.8	Seub_chrVII:308394-309530	Seub_chrVII	308394	309530	+	1137	9440	10390	1689	1143	2686	5351	4489	3385	4687	4548	4513	4341	2526	1372	2173	1984	1833	1907
DI49_1869	VPS73	2.5	1.8	Seub_chrVII:309693-311183	Seub_chrVII	309693	311183	-	1491	232	262	62	507	708	1326	1412	945	1685	242	118	156	766	921	703	867	938	705
DI49_1870	RPL28	2.4	1.8	Seub_chrVII:311814-312797	Seub_chrVII	311814	312797	+	984	22096	21984	11810	8738	19148	28710	10600	7971	12395	12456	12850	12343	11198	3133	7845	9064	4693	6627
DI49_1871	DI49_1871	2.2	1.8	Seub_chrVII:312990-313730	Seub_chrVII	312990	313730	+	741	3241	2902	655	134	448	879	1694	1515	1535	1073	1417	1152	328	142	424	588	484	1060
DI49_1872	SEH1	2.2	1.8	Seub_chrVII:314129-315181	Seub_chrVII	314129	315181	+	1053	1680	1840	545	208	507	945	883	606	955	876	837	847	300	287	307	436	454	384
DI49_1873	LSG1	2.2	1.7	Seub_chrVII:315568-317490	Seub_chrVII	315568	317490	+	1923	1621	1516	460	116	210	619	532	465	611	1086	1361	1249	215	101	139	336	305	304
DI49_1874	USE1	2.2	1.3	Seub_chrVII:318155-319069	Seub_chrVII	318155	319069	+	915	304	391	60	36	169	188	229	187	258	315	282	240	87	71	58	275	131	166
DI49_1876	DI49_1876	2.3	1.7	Seub_chrVII:321138-322154	Seub_chrVII	321138	322154	+	1017	1087	1212	132	39	27	290	672	795	525	1869	678	1305	145	510	175	366	1293	634
DI49_1877	SRM1	2.8	1.7	Seub_chrVII:322537-323985	Seub_chrVII	322537	323985	+	1449	1563	1412	489	45	230	442	713	636	869	1211	1469	1551	149	107	172	397	335	420
DI49_1878	TOS8	2.2	1.4	Seub_chrVII:325980-326807	Seub_chrVII	325980	326807	+	828	860	932	141	326	542	1198	1038	845	1372	859	717	814	142	485	248	276	917	275
DI49_1880	VPS45	2.2	1.9	Seub_chrVII:328889-330622	Seub_chrVII	328889	330622	-	1734	749	878	140	189	360	883	1177	599	1210	786	785	743	212	300	268	602	691	421
DI49_1881	PAN2	2.8	1.9	Seub_chrVII:331135-334482	Seub_chrVII	331135	334482	-	3348	993	1263	105	119	330	869	1734	1035	2035	789	641	701	164	244	173	559	376	346
DI49_1882	SPC105	2.8	1.9	Seub_chrVII:334893-337610	Seub_chrVII	334893	337610	+	2718	244	321	55	31	124	300	296	169	267	336	407	393	54	82	88	98	104	116
DI49_1883	NBP35	2.8	1.9	Seub_chrVII:342144-343130	Seub_chrVII	342144	343130	-	987	717	836	80	286	579	1019	1224	758	968	339	348	317	302	363	359	444	573	411
DI49_1884	LIF1	2.8	1.9	Seub_chrVII:343456-344718	Seub_chrVII	343456	344718	+	1263	438	559	25	256	511	886	676	497	821	412	394	336	312	382	380	451	460	437
DI49_1885	MF(ALPHA)2	2.8	1.9	Seub_chrVII:344928-345359	Seub_chrVII	344928	345359	-	432	3	4	0	0	0	0	1	1	1	0	0	4	0	0	1	1	0	0
DI49_1886	DI49_1886	2.8	1.9	Seub_chrVII:346638-346940	Seub_chrVII	346638	346940	-	303	1039	1124	204	115	403	623	898	673	942	711	669	681	254	365	249	462	731	553
DI49_1887	MAD1	2.8	1.9	Seub_chrVII:347481-349544	Seub_chrVII	347481	349544	+	2064	215	227	113	8	10	70	75	61	142	217	282	277	65	74	48	140	47	64
DI49_1888	LCL3	2.8	1.9	Seub_chrVII:349812-350636	Seub_chrVII	349812	350636	+	825	598	719	194	142	233	694	919	808	1123	294	380	352	193	316	262	705	576	539
DI49_1889	GUP1	2.8	1.9	Seub_chrVII:350790-352472	Seub_chrVII	350790	352472	-	1683	607	849	71	141	283	630	815	504	973	373	344	343	187	217	168	559	332	377
DI49_1890	SCY1	2.8	1.9	Seub_chrVII:353218-355635	Seub_chrVII	353218	355635	+	2418	820	1052	224	303	582	1274	712	537	874	255	391	331	467	279	320	379	362	356
DI49_1891	DI49_1891	2.8	1.9	Seub_chrVII:356004-357155	Seub_chrVII	356004	357155	+	1152	2027	2198	670	550	1174	1975	1366	986	1416	578	767	781	833	711	828	733	740	800
DI49_1892	DI49_1892	2.8	1.9	Seub_chrVII:357536-358513	Seub_chrVII	357536	358513	+	978	21	16	7	4	26	24	21	17	20	46	39	37	28	67	67	66	90	62
DI49_1893	FMP37	2.8	1.9	Seub_chrVII:358806-359195	Seub_chrVII	358806	359195	+	390	1480	1875	84	77	353	324	1197	798	1431	1512	1016	1107	295	432	372	2203	1054	1273
DI49_1894	KXD1	2.8	1.9	Seub_chrVII:359618-360268	Seub_chrVII	359618	360268	+	651	319	436	20	9	70	112	234	176	352	325	321	282	15	32	39	297	178	202
DI49_1895	DBP3	2.8	1.9	Seub_chrVII:360451-362007	Seub_chrVII	360451	362007	-	1557	2032	2010	1364	239	799	1340	1717	1671	2285	1815	1845	1830	535	333	479	1870	1630	1675
DI49_1896	HNM1	2.3	1.9	Seub_chrVII:362380-364071	Seub_chrVII	362380	364071	-	1692	9888	11167	2344	301	488	1102	4737	3397	4640	4869	4681	4278	854	1049	917	2270	1825	1790
DI49_1897	MPS2	2.5	1.9	Seub_chrVII:367094-368257	Seub_chrVII	367094	368257	-	1164	307	355	38	38	144	251	226	126	343	185	245	224	92	116	114	210	97	92
DI49_1898	HSF1	2.9	1.9	Seub_chrVII:368907-371462	Seub_chrVII	368907	371462	+	2556	570	591	458	558	1479	2107	767	566	1046	237	288	294	1049	667	947	513	423	650
DI49_1899	AFT1	2.9	1.9	Seub_chrVII:372200-374284	Seub_chrVII	372200	374284	+	2085	1142	1362	157	1317	2582	5238	3495	2259	3376	980	1339	1232	2491	3550	2170	2373	3544	2379
DI49_1900	RPB9	2.9	1.9	Seub_chrVII:374722-375090	Seub_chrVII	374722	375090	-	369	902	1024	138	283	406	975	1175	736	1303	665	767	629	210	240	308	546	435	414
DI49_1901	MNP1	2.9	1.9	Seub_chrVII:375340-375951	Seub_chrVII	375340	375951	+	612	2413	2556	694	173	363	845	1574	1279	1640	2402	3093	3061	708	2116	788	1503	3961	1453
DI49_1902	NPY1	2.9	1.9	Seub_chrVII:376410-377564	Seub_chrVII	376410	377564	+	1155	1644	1843	721	6665	11505	15955	9743	5524	10349	816	657	728	5073	3389	5099	3809	2959	2916
DI49_1903	SGF73	2.9	1.9	Seub_chrVII:377923-380085	Seub_chrVII	377923	380085	+	2163	601	723	94	416	737	1696	858	711	1287	605	628	636	434	368	772	725	302	902
DI49_1904	ALG2	2.9	1.9	Seub_chrVII:380252-381766	Seub_chrVII	380252	381766	-	1515	1043	1142	293	167	321	593	1020	572	1159	635	674	637	196	175	146	494	337	316
DI49_1905	MRH4	2.9	1.9	Seub_chrVII:382029-383774	Seub_chrVII	382029	383774	-	1746	828	878	48	104	171	450	621	534	695	419	649	595	336	498	321	751	1258	762
DI49_1906	PUS2	2.9	1.9	Seub_chrVII:383932-385230	Seub_chrVII	383932	385230	+	1299	182	222	30	113	479	402	414	257	390	24	21	13	72	46	40	18	46	26
DI49_1907	PYC1	2.4	1.3	Seub_chrVII:385609-389145	Seub_chrVII	385609	389145	+	3537	9479	12574	1203	2445	4436	10530	16332	12832	17172	4600	4933	4914	2146	2464	2307	4240	4341	4458
DI49_1908	DUO1	2.8	1.8	Seub_chrVII:389367-390110	Seub_chrVII	389367	390110	-	744	277	270	202	29	160	119	81	74	127	433	403	465	57	37	46	131	77	100
DI49_1909	PKP2	2.8	1.8	Seub_chrVII:392596-394071	Seub_chrVII	392596	394071	+	1476	858	1022	405	1765	2758	6512	4758	2554	6310	738	578	581	1726	1987	3044	3519	1757	2275
DI49_1910	RAD6	2.8	1.8	Seub_chrVII:394375-394884	Seub_chrVII	394375	394884	+	510	711	784	66	71	201	358	1122	777	1420	607	595	578	177	262	222	643	498	460
DI49_1911	GEP7	2.8	1.8	Seub_chrVII:395356-396156	Seub_chrVII	395356	396156	-	801	458	729	32	49	103	221	500	344	621	515	539	549	125	242	125	349	680	319
DI49_1912	SDS23	2.7	1.7	Seub_chrVII:396395-397990	Seub_chrVII	396395	397990	-	1596	2847	3609	644	640	1220	2402	4492	3977	4690	1259	1475	1402	827	1101	963	1584	2709	2030
DI49_1913	OLE1	2.2	1.3	Seub_chrVII:398966-400483	Seub_chrVII	398966	400483	+	1518	128776	165889	6226	11270	17071	50288	153945	112964	123506	14760	7409	9386	27289	16644	30508	44994	36624	58661
DI49_1914	ERV14	2.2	1.3	Seub_chrVII:401146-401562	Seub_chrVII	401146	401562	-	417	1521	1720	210	116	249	392	1359	786	2175	1407	1329	1372	320	758	314	1850	790	646
DI49_1917	TYW3	2.2	1.6	Seub_chrVII:402867-403688	Seub_chrVII	402867	403688	+	822	413	429	49	14	58	186	287	214	360	489	500	483	72	50	46	232	212	232
DI49_1918	TIF4632	2.6	1.6	Seub_chrVII:403966-406878	Seub_chrVII	403966	406878	-	2913	1622	2030	172	93	433	1149	1151	1064	1491	1614	1625	1728	303	303	462	721	648	776
DI49_1919	RPT6	2.4	1.4	Seub_chrVII:407361-408578	Seub_chrVII	407361	408578	-	1218	4294	4816	819	1984	3891	5987	6371	4738	5966	3538	2967	3041	2215	1844	1992	1591	2063	2082
DI49_1920	ALG13	2.3	1.4	Seub_chrVII:408832-409437	Seub_chrVII	408832	409437	+	606	1654	1616	1515	1352	1893	3204	2550	1766	2555	387	422	429	919	1316	1097	560	831	977
DI49_1922	RIM8	2.5	1.7	Seub_chrVII:410856-412490	Seub_chrVII	410856	412490	+	1635	1565	2205	96	303	467	878	2269	2196	1901	476	647	600	417	374	364	281	524	824
DI49_1923	RNA15	2.7	1.7	Seub_chrVII:412901-413842	Seub_chrVII	412901	413842	-	942	780	732	144	149	359	596	447	371	505	542	569	552	351	342	313	313	336	375
DI49_1924	DST1	2.7	1.7	Seub_chrVII:414292-415224	Seub_chrVII	414292	415224	+	933	1150	1182	334	109	262	479	634	529	683	1025	1000	1058	203	267	239	376	392	480
DI49_1925	DI49_1925	2.4	1.7	Seub_chrVII:415655-416119	Seub_chrVII	415655	416119	+	465	455	650	84	21	104	153	230	212	305	690	563	634	108	82	67	173	267	151
DI49_1926	HEM2	2.2	1.6	Seub_chrVII:416364-417392	Seub_chrVII	416364	417392	-	1029	3318	3874	335	322	757	1660	2461	2518	2842	2977	2844	2869	747	493	661	1436	1369	1572
DI49_1928	DI49_1928	2.2	1.7	Seub_chrVII:419823-420875	Seub_chrVII	419823	420875	+	1053	2975	3266	547	221	462	1579	2349	1574	2819	1036	692	912	1759	965	1722	3144	1456	2003
DI49_1929	OCH1	2.7	1.9	Seub_chrVII:421313-422743	Seub_chrVII	421313	422743	-	1431	2871	3507	674	1329	2221	4514	3624	2477	3881	942	796	794	861	1056	869	1236	1295	1207
DI49_1930	PNC1	2.7	1.9	Seub_chrVII:423216-423866	Seub_chrVII	423216	423866	-	651	14088	16001	3071	5476	9253	17867	18898	14053	18998	12283	6870	9062	13486	10788	11725	8134	7071	7405
DI49_1931	DI49_1931	2.7	1.9	Seub_chrVII:424525-427170	Seub_chrVII	424525	427170	+	2646	447	685	4	87	224	419	514	408	746	459	340	430	189	213	182	503	342	318
DI49_1932	MIG1	2.7	1.9	Seub_chrVII:427359-428894	Seub_chrVII	427359	428894	-	1536	1091	1311	29	34	233	302	475	531	620	468	800	605	73	126	90	320	606	477
DI49_1934	HOP2	2.7	1.9	Seub_chrVII:430918-430980	Seub_chrVII	430918	430980	+	63	6	4	0	0	0	0	7	4	4	7	5	5	3	4	2	14	37	27
DI49_1935	AGA2	2.6	1.9	Seub_chrVII:431194-431457	Seub_chrVII	431194	431457	-	264	8	14	0	3	0	0	14	8	22	18	17	20	1	21	10	45	99	24
DI49_1936	RPL24A	2.2	1.9	Seub_chrVII:432124-432591	Seub_chrVII	432124	432591	-	468	12430	13970	4724	740	1606	5209	4398	3254	4644	15017	11532	12685	3294	1359	2904	3679	2410	3508
DI49_1937	RPL30	2.2	1.9	Seub_chrVII:434110-434247	Seub_chrVII	434110	434247	+	138	3323	2923	1832	432	994	1820	822	613	1244	4992	4817	4904	2012	692	1664	2622	1317	1670
DI49_1938	CGR1	2.2	1.9	Seub_chrVII:434686-435048	Seub_chrVII	434686	435048	+	363	582	615	56	2	100	90	50	39	60	1506	1549	1730	104	53	81	77	45	50
DI49_1940	SCW11	2.6	1.9	Seub_chrVII:436129-437685	Seub_chrVII	436129	437685	-	1557	926	1526	115	164	301	598	970	807	1289	1030	1533	1274	178	166	190	303	261	309
DI49_1941	CWH41	2.9	1.9	Seub_chrVII:438405-440906	Seub_chrVII	438405	440906	-	2502	2165	2103	1766	407	579	1836	982	682	919	1044	1020	930	493	392	427	366	395	356
DI49_1942	TRP5	2.9	1.9	Seub_chrVII:441170-443341	Seub_chrVII	441170	443341	-	2172	10077	9042	6249	11339	16984	32467	17203	9046	14587	4745	4472	4646	9152	5716	7520	5427	5016	4911
DI49_1943	PGD1	2.9	1.9	Seub_chrVII:443516-444763	Seub_chrVII	443516	444763	-	1248	905	1013	274	252	562	697	545	437	561	137	257	226	513	375	343	190	276	356
DI49_1944	PIB2	2.9	1.9	Seub_chrVII:445034-447031	Seub_chrVII	445034	447031	-	1998	802	930	73	117	428	609	232	233	417	372	698	660	349	442	484	392	484	532
DI49_1945	STT3	2.9	1.9	Seub_chrVII:447311-449467	Seub_chrVII	447311	449467	+	2157	3609	4220	242	455	975	2379	1879	1404	1869	1235	1997	1910	937	882	1108	1028	1090	1218
DI49_1946	ALK1	2.9	1.9	Seub_chrVII:449773-452004	Seub_chrVII	449773	452004	+	2232	420	664	10	40	98	238	263	261	417	562	654	599	70	39	69	205	100	174
DI49_1947	GET1	2.9	1.9	Seub_chrVII:452123-452830	Seub_chrVII	452123	452830	-	708	1926	1803	539	304	683	1531	1807	1312	2147	888	780	826	558	687	579	946	778	717
DI49_1948	CKB1	2.9	1.9	Seub_chrVII:453115-453954	Seub_chrVII	453115	453954	+	840	2633	2820	488	246	472	981	1689	1178	1627	945	988	1082	480	611	481	634	827	770
DI49_1949	JAC1	2.9	1.9	Seub_chrVII:454071-454625	Seub_chrVII	454071	454625	-	555	282	238	41	21	105	157	167	168	245	295	304	304	107	200	131	170	358	167
DI49_1950	ATE1	2.9	1.9	Seub_chrVII:454798-456309	Seub_chrVII	454798	456309	+	1512	1091	1075	493	755	954	1698	1081	675	957	462	399	407	549	425	445	302	367	304
DI49_1951	KAP122	2.9	1.9	Seub_chrVII:456622-459867	Seub_chrVII	456622	459867	+	3246	1065	1101	305	368	634	1390	1030	529	1080	579	622	564	437	389	307	443	322	275
DI49_1952	DI49_1952	2.9	1.9	Seub_chrVII:460000-460398	Seub_chrVII	460000	460398	-	399	2	3	0	0	8	9	3	3	7	9	3	5	9	0	13	3	1	8
DI49_1953	PUF4	2.9	1.9	Seub_chrVII:461133-463862	Seub_chrVII	461133	463862	+	2730	1029	1523	102	283	535	1402	1425	899	1490	438	538	576	398	525	418	536	366	374
DI49_1954	PDR1	2.9	1.9	Seub_chrVII:464095-467340	Seub_chrVII	464095	467340	-	3246	377	517	30	337	605	1377	2180	1410	2252	481	472	473	497	761	611	1282	1571	1009
DI49_1955	ERG4	2.9	1.9	Seub_chrVII:467950-469371	Seub_chrVII	467950	469371	+	1422	6090	7284	1031	2252	2938	5704	11304	6994	11003	2053	2016	2148	1150	1046	744	1702	1722	1461
DI49_1956	SCL1	2.9	1.9	Seub_chrVII:469584-470342	Seub_chrVII	469584	470342	-	759	2394	2865	171	177	553	1368	2302	1840	3124	3571	3061	3170	373	509	540	2072	1511	1753
DI49_1957	DI49_1957	2.9	1.9	Seub_chrVII:470639-471163	Seub_chrVII	470639	471163	+	525	343	444	13	18	49	57	121	130	398	294	256	285	14	65	41	429	135	97
DI49_1958	LEU1	2.5	1.5	Seub_chrVII:471433-473772	Seub_chrVII	471433	473772	-	2340	6409	8632	561	1903	3194	5711	11483	8610	9411	4823	5196	5191	3443	940	2166	3066	1944	4436
DI49_1959	PMA1	1.6	1.1	Seub_chrVII:474970-477720	Seub_chrVII	474970	477720	-	2751	19518	30809	545	5690	7310	24313	26998	17662	25534	43045	33272	44433	8661	4215	8094	6992	2810	8351
DI49_1960	DI49_1960	1.9	1.1	Seub_chrVII:478274-478810	Seub_chrVII	478274	478810	-	537	3	0	0	0	0	0	4	3	7	2	1	1	4	22	5	14	8	2
DI49_1961	PMC1	2.9	1.8	Seub_chrVII:481282-484815	Seub_chrVII	481282	484815	+	3534	2464	3206	568	2401	4074	8941	11988	7801	13229	1385	1101	1306	3003	5214	3451	10806	8851	6652
DI49_1962	COG7	2.9	1.8	Seub_chrVII:485064-485903	Seub_chrVII	485064	485903	-	840	252	362	6	28	70	120	305	184	342	349	273	269	59	77	67	239	160	112
DI49_1963	RPN14	2.9	1.8	Seub_chrVII:486049-487311	Seub_chrVII	486049	487311	-	1263	714	960	171	162	357	762	996	623	1078	498	427	424	257	281	336	304	446	448
DI49_1964	CDH1	2.9	1.8	Seub_chrVII:487735-489435	Seub_chrVII	487735	489435	-	1701	847	1061	263	903	1248	2315	1621	1054	1711	300	356	348	499	598	564	509	558	397
DI49_1965	ERP6	2.9	1.8	Seub_chrVII:489778-490428	Seub_chrVII	489778	490428	+	651	1054	1244	99	538	916	1841	1323	849	1572	591	614	622	580	578	588	783	652	374
DI49_1966	ERG26	2.9	1.8	Seub_chrVII:490758-491807	Seub_chrVII	490758	491807	-	1050	13397	12657	2859	379	1347	2574	7362	6969	7335	5127	3785	4462	833	584	758	3045	2069	3742
DI49_1967	SWC4	2.9	1.8	Seub_chrVII:493768-495192	Seub_chrVII	493768	495192	-	1425	438	575	46	74	344	524	569	402	616	455	446	431	178	167	197	310	323	316
DI49_1968	CUL3	2.9	1.8	Seub_chrVII:495342-497657	Seub_chrVII	495342	497657	+	2316	226	272	26	46	80	244	369	206	393	299	263	281	40	67	71	146	129	102
DI49_1969	PEX31	2.9	1.8	Seub_chrVII:498283-499680	Seub_chrVII	498283	499680	+	1398	1232	1247	131	109	194	485	823	698	1084	318	310	326	202	222	218	623	416	587
DI49_1970	TFG2	2.9	1.8	Seub_chrVII:500019-501221	Seub_chrVII	500019	501221	-	1203	1423	1550	600	213	556	945	999	759	1241	1521	1264	1216	510	373	505	821	524	798
DI49_1971	PRP18	2.9	1.8	Seub_chrVII:501430-502182	Seub_chrVII	501430	502182	+	753	183	227	3	63	85	244	328	205	426	136	104	118	77	60	110	199	212	149
DI49_1972	ECT1	2.9	1.8	Seub_chrVII:502343-503314	Seub_chrVII	502343	503314	+	972	1311	1450	294	158	372	905	1192	970	1613	859	980	931	305	346	321	753	807	737
DI49_1973	STF2	2.9	1.8	Seub_chrVII:503448-503702	Seub_chrVII	503448	503702	-	255	1835	2557	318	329	1309	998	1894	1796	2963	3028	1590	2140	1106	1909	1548	7554	5021	5774
DI49_1974	SEC9	2.9	1.8	Seub_chrVII:504368-506326	Seub_chrVII	504368	506326	-	1959	726	958	122	43	211	508	180	254	406	980	828	943	143	262	207	374	310	447
DI49_1975	NMA2	2.9	1.8	Seub_chrVII:506866-508053	Seub_chrVII	506866	508053	+	1188	630	952	3	37	146	287	632	443	653	526	558	518	184	209	151	295	404	300
DI49_1976	DI49_1976	2.9	1.8	Seub_chrVII:508571-509755	Seub_chrVII	508571	509755	+	1185	709	695	166	46	138	424	388	377	537	537	547	511	102	68	107	303	275	280
DI49_1977	SNU71	2.9	1.8	Seub_chrVII:509994-511826	Seub_chrVII	509994	511826	+	1833	997	970	291	455	903	1322	356	264	402	380	457	449	598	707	534	252	463	314
DI49_1978	MSB2	2.9	1.8	Seub_chrVII:512374-515736	Seub_chrVII	512374	515736	+	3363	3322	5356	391	1848	2853	5849	5760	3344	4843	1933	2522	2463	2252	1457	1546	1593	1263	1121
DI49_1979	DI49_1979	2.9	1.8	Seub_chrVII:515974-516963	Seub_chrVII	515974	516963	-	990	198	216	14	29	73	108	224	156	281	144	182	134	41	88	66	174	185	156
DI49_1980	DI49_1980	2.9	1.8	Seub_chrVII:517155-517727	Seub_chrVII	517155	517727	+	573	86	129	20	25	21	86	68	63	91	73	75	53	30	19	19	86	63	54
DI49_1981	DI49_1981	2.9	1.8	Seub_chrVII:518717-519616	Seub_chrVII	518717	519616	+	900	947	977	1060	192	484	911	917	662	1083	623	592	573	191	181	164	250	239	207
DI49_1982	UGA1	2.9	1.8	Seub_chrVII:520163-521578	Seub_chrVII	520163	521578	+	1416	670	866	134	307	637	1249	1518	1073	1506	972	498	714	1347	1287	1691	1317	2099	1508
DI49_1983	VMA7	2.9	1.8	Seub_chrVII:521891-522247	Seub_chrVII	521891	522247	-	357	6362	6909	3227	719	1768	4005	2823	2297	3148	4218	4129	4104	1943	1541	2247	2706	2842	3262
DI49_1984	DI49_1984	2.9	1.8	Seub_chrVII:522557-523429	Seub_chrVII	522557	523429	+	873	980	981	432	104	288	477	161	202	294	311	583	535	254	383	213	217	474	232
DI49_1985	MTL1	2.5	1.8	Seub_chrVII:524208-525887	Seub_chrVII	524208	525887	+	1680	599	1482	11	170	275	474	2252	1268	2291	426	319	391	593	761	519	1863	1428	817
DI49_1987	THG1	2.4	1.8	Seub_chrVII:527057-527851	Seub_chrVII	527057	527851	-	795	141	145	5	25	26	77	167	114	192	158	170	141	33	34	22	118	116	72
DI49_1988	DI49_1988	2.4	1.8	Seub_chrVII:528167-529003	Seub_chrVII	528167	529003	+	837	1732	2201	584	137	273	457	843	492	1264	1160	997	1063	311	571	358	808	529	447
DI49_1989	RPS25A	2.4	1.8	Seub_chrVII:529361-529687	Seub_chrVII	529361	529687	-	327	20999	22411	5951	5378	10022	19472	10904	7126	11203	14637	13625	13127	8480	4885	7469	9035	6708	7197
DI49_1991	MSP1	2.4	1.8	Seub_chrVII:531064-532152	Seub_chrVII	531064	532152	+	1089	1167	1490	140	44	137	305	814	531	874	870	945	969	197	292	181	650	742	416
DI49_1993	POP6	2.7	1.8	Seub_chrVII:535724-536203	Seub_chrVII	535724	536203	-	480	213	257	91	19	10	38	96	86	162	253	335	225	36	18	27	154	86	73
DI49_1994	IMO32	2.7	1.8	Seub_chrVII:536475-537497	Seub_chrVII	536475	537497	+	1023	879	992	109	437	768	1241	656	510	622	249	231	240	215	286	321	128	161	158
DI49_1995	GSC2	2.2	1.2	Seub_chrVII:538301-543988	Seub_chrVII	538301	543988	+	5688	616	906	38	1595	2468	5664	11059	6754	13789	331	275	324	512	1145	669	1959	2328	1374
DI49_1996	TIM21	2.1	1.3	Seub_chrVII:544278-545015	Seub_chrVII	544278	545015	-	738	557	695	55	17	91	145	315	296	570	612	496	568	107	233	113	517	326	307
DI49_1997	RPL26B	2.8	1.8	Seub_chrVII:545892-546773	Seub_chrVII	545892	546773	+	882	14794	15414	7725	1032	1914	7010	5216	4069	6086	10056	8859	10059	4055	1668	3741	6084	2564	4324
DI49_1998	DI49_1998	2.8	1.8	Seub_chrVII:547154-547516	Seub_chrVII	547154	547516	-	363	1248	1418	133	152	316	860	3882	3924	3411	561	442	538	466	815	496	1978	3731	2684
DI49_1999	CAX4	2.8	1.8	Seub_chrVII:548239-548958	Seub_chrVII	548239	548958	-	720	812	818	156	188	217	561	820	561	614	173	253	243	238	177	204	274	252	292
DI49_2000	ACB1	2.8	1.8	Seub_chrVII:549793-550197	Seub_chrVII	549793	550197	-	405	9377	10084	1635	1002	2481	4721	6121	4904	5567	5209	3993	4365	3248	1747	2483	3560	2549	3884
DI49_2001	ORM1	2.8	1.8	Seub_chrVII:550778-551446	Seub_chrVII	550778	551446	+	669	2217	2562	60	356	595	1376	1511	1086	1692	666	676	634	325	299	394	653	436	619
DI49_2003	KSS1	2.8	1.8	Seub_chrVII:554963-556069	Seub_chrVII	554963	556069	+	1107	823	699	615	174	305	549	355	296	407	275	450	398	163	126	146	188	203	163
DI49_2004	BUD9	2.8	1.8	Seub_chrVII:557068-558738	Seub_chrVII	557068	558738	+	1671	1209	1310	241	260	670	1120	836	585	794	443	639	478	178	203	178	150	151	149
DI49_2005	DI49_2005	2.8	1.8	Seub_chrVII:559069-559878	Seub_chrVII	559069	559878	+	810	145	141	30	30	88	195	100	82	112	143	164	140	49	45	49	84	72	75
DI49_2006	NQM1	2.8	1.8	Seub_chrVII:560012-561013	Seub_chrVII	560012	561013	-	1002	739	822	77	45	84	181	211	211	229	2935	698	2092	178	226	149	161	376	132
DI49_2007	RME1	2.8	1.8	Seub_chrVII:562506-563411	Seub_chrVII	562506	563411	-	906	4	6	0	0	4	1	14	2	9	17	3	11	8	11	12	30	17	20
DI49_2008	TAM41	2.8	1.8	Seub_chrVII:564551-565708	Seub_chrVII	564551	565708	+	1158	244	392	19	18	71	140	278	149	238	653	635	662	61	89	95	146	173	119
DI49_2009	TFC4	2.8	1.8	Seub_chrVII:566039-569113	Seub_chrVII	566039	569113	-	3075	1562	1816	87	43	148	367	836	571	874	602	656	643	65	73	88	204	199	253
DI49_2010	UFD1	2.8	1.8	Seub_chrVII:569463-570554	Seub_chrVII	569463	570554	+	1092	668	719	198	225	453	1206	1066	920	1619	898	884	865	308	402	447	742	695	682
DI49_2011	SCM4	2.8	1.8	Seub_chrVII:570974-571531	Seub_chrVII	570974	571531	+	558	13108	15147	857	180	849	1564	5450	6520	6891	4351	4589	4554	515	239	489	3106	2068	4481
DI49_2012	FMP48	2.8	1.8	Seub_chrVII:573174-574283	Seub_chrVII	573174	574283	+	1110	4549	7172	126	32	118	248	1000	678	756	833	315	710	254	128	215	191	435	573
DI49_2013	DI49_2013	2.8	1.8	Seub_chrVII:574561-575403	Seub_chrVII	574561	575403	-	843	66	115	0	33	85	125	248	190	374	197	170	217	198	1015	342	932	1252	791
DI49_2014	DI49_2014	2.8	1.8	Seub_chrVII:576281-578212	Seub_chrVII	576281	578212	+	1932	2958	3199	540	271	612	1681	1802	1588	1645	2087	2355	2183	706	578	605	941	1054	786
DI49_2015	MUP1	2.6	1.8	Seub_chrVII:579062-580792	Seub_chrVII	579062	580792	+	1731	973	1305	81	976	1404	4920	3862	2671	3394	36	18	19	702	1039	654	532	862	889
DI49_2016	RSC1	2.7	1.8	Seub_chrVII:581305-584085	Seub_chrVII	581305	584085	+	2781	560	671	119	92	258	581	637	405	747	567	632	592	152	158	188	358	374	386
DI49_2017	LST7	2.7	1.8	Seub_chrVII:584371-585093	Seub_chrVII	584371	585093	-	723	306	473	25	72	121	305	543	294	582	393	451	341	138	209	163	585	390	330
DI49_2018	PEF1	2.7	1.8	Seub_chrVII:585738-586730	Seub_chrVII	585738	586730	+	993	355	348	21	112	286	479	552	352	485	185	242	262	251	228	261	233	232	196
DI49_2019	SPR3	2.7	1.8	Seub_chrVII:587139-588674	Seub_chrVII	587139	588674	+	1536	56	45	4	6	12	41	12	12	20	110	43	76	2	20	30	133	37	163
DI49_2020	ERG25	2.4	1.4	Seub_chrVII:590032-590961	Seub_chrVII	590032	590961	+	930	50939	54697	4733	1694	3112	9634	35565	29241	28603	11191	8227	9597	2728	551	2063	7127	2952	11386
DI49_2021	ADE6	2.5	1.5	Seub_chrVII:591294-595370	Seub_chrVII	591294	595370	-	4077	8596	9008	2541	610	1102	2381	3182	2614	3554	3697	4254	3886	734	612	729	976	829	1212
DI49_2022	COX18	2.6	1.7	Seub_chrVII:595741-596691	Seub_chrVII	595741	596691	-	951	539	488	220	265	471	732	846	535	704	177	264	236	359	465	342	312	516	342
DI49_2023	SPT4	2.6	1.7	Seub_chrVII:596927-597235	Seub_chrVII	596927	597235	-	309	1656	1699	1142	418	814	1229	1096	860	1056	769	799	695	405	381	356	434	461	440
DI49_2024	VHT1	2	1.6	Seub_chrVII:597510-599288	Seub_chrVII	597510	599288	-	1779	297	342	28	35	55	142	413	373	432	181	171	165	58	52	34	109	49	92
DI49_2025	DI49_2025	2	1.5	Seub_chrVII:601766-602653	Seub_chrVII	601766	602653	-	888	35	54	0	13	66	134	113	90	163	305	123	219	66	92	85	182	373	158
DI49_2026	DI49_2026	2.8	1.8	Seub_chrVII:603234-605657	Seub_chrVII	603234	605657	-	2424	305	857	5	61	64	157	300	202	388	81	46	51	400	427	351	1373	837	803
DI49_2027	ART5	2.8	1.8	Seub_chrVII:606262-608001	Seub_chrVII	606262	608001	-	1740	892	1076	48	338	700	863	714	532	643	67	177	141	318	385	262	148	214	190
DI49_2028	ROM1	2.8	1.8	Seub_chrVII:608694-612143	Seub_chrVII	608694	612143	+	3450	628	883	114	115	258	544	883	568	981	460	346	344	255	527	391	628	575	517
DI49_2029	ENV11	2.8	1.8	Seub_chrVII:612414-615011	Seub_chrVII	612414	615011	-	2598	146	224	11	38	137	165	311	124	293	164	196	196	100	102	75	184	170	118
DI49_2030	UPF3	2.8	1.8	Seub_chrVII:615244-616416	Seub_chrVII	615244	616416	+	1173	297	304	146	59	143	150	65	75	110	544	453	452	71	101	92	103	86	123
DI49_2031	SMD1	2.8	1.8	Seub_chrVII:616633-617082	Seub_chrVII	616633	617082	+	450	687	833	30	259	420	688	797	516	779	572	660	602	268	198	265	368	346	321
DI49_2032	PRP38	2.8	1.8	Seub_chrVII:617077-617805	Seub_chrVII	617077	617805	-	729	173	217	12	52	165	223	278	178	276	109	88	86	75	110	84	108	121	79
DI49_2033	MRPL25	2.8	1.8	Seub_chrVII:618041-618514	Seub_chrVII	618041	618514	-	474	386	367	50	28	94	53	185	144	259	416	832	582	70	296	73	515	666	263
DI49_2034	PEX8	2.8	1.8	Seub_chrVII:618697-620511	Seub_chrVII	618697	620511	-	1815	519	701	183	240	332	728	1100	696	1012	171	232	247	190	240	202	277	321	331
DI49_2035	PAC10	2.8	1.8	Seub_chrVII:620683-621393	Seub_chrVII	620683	621393	-	711	2195	1913	1701	1285	2018	2856	1180	1002	1248	1012	1182	1034	1101	1025	949	558	722	654
DI49_2036	DI49_2036	2.8	1.8	Seub_chrVII:621790-622737	Seub_chrVII	621790	622737	+	948	1053	742	428	261	639	1201	3057	2828	2263	632	938	698	300	408	256	748	1870	1391
DI49_2037	TWF1	2.8	1.8	Seub_chrVII:622907-623914	Seub_chrVII	622907	623914	+	1008	2307	2700	1055	1545	2402	4937	2519	2321	2850	960	815	936	1336	1414	1455	922	905	1071
DI49_2038	SLX9	2.8	1.8	Seub_chrVII:624076-624708	Seub_chrVII	624076	624708	-	633	709	675	88	51	113	307	205	184	227	846	855	754	175	115	92	250	194	273
DI49_2039	TOM20	2.8	1.8	Seub_chrVII:624978-625529	Seub_chrVII	624978	625529	+	552	4539	5037	1220	1404	2175	3605	4062	2691	3928	2605	3244	3096	1902	2010	1595	2387	3747	1774
DI49_2040	GCD2	2.8	1.8	Seub_chrVII:625774-627726	Seub_chrVII	625774	627726	-	1953	1379	1364	277	99	463	670	523	461	766	1339	1415	1373	167	178	239	769	435	590
DI49_2041	MRP13	2.8	1.8	Seub_chrVII:628041-628979	Seub_chrVII	628041	628979	-	939	763	818	235	64	220	574	672	584	872	1422	1810	1692	337	627	402	1055	2013	977
DI49_2042	RPL11B	2.8	1.8	Seub_chrVII:629277-629801	Seub_chrVII	629277	629801	-	525	11813	12944	2854	607	1334	3494	3223	2794	3817	12273	10336	10564	3321	1033	3206	3329	1821	3038
DI49_2043	PIL1	2.8	1.8	Seub_chrVII:630661-631671	Seub_chrVII	630661	631671	-	1011	30697	39847	1161	2980	6341	12556	17971	18638	22964	17093	11647	15671	8035	9643	10452	9645	11143	12793
DI49_2044	DI49_2044	2.8	1.8	Seub_chrVII:632306-633997	Seub_chrVII	632306	633997	-	1692	58	70	19	8	3	46	19	21	40	188	42	408	646	206	318	424	78	182
DI49_2045	DI49_2045	2.8	1.8	Seub_chrVII:635341-635793	Seub_chrVII	635341	635793	-	453	4	6	0	0	8	0	1	0	2	0	0	1	0	1	4	1	4	0
DI49_2046	CTT1	2.8	1.8	Seub_chrVII:635958-637640	Seub_chrVII	635958	637640	+	1683	42946	67028	2684	1483	3031	5053	13556	9801	11458	9486	3454	7062	9525	5803	6103	6941	6326	7430
DI49_2047	NNF2	2.6	1.8	Seub_chrVII:638220-641048	Seub_chrVII	638220	641048	+	2829	1432	1568	168	263	573	1202	743	577	1419	604	619	562	260	329	332	1027	411	417
DI49_2049	UTP22	2.6	1.8	Seub_chrVII:642644-646348	Seub_chrVII	642644	646348	+	3705	1972	2141	267	76	314	690	861	734	1261	1434	1393	1396	183	120	229	709	344	320
DI49_2050	PRP31	2.8	1.8	Seub_chrVII:646594-648078	Seub_chrVII	646594	648078	+	1485	267	259	97	38	107	240	175	119	221	217	234	198	76	103	76	80	130	116
DI49_2051	DBF2	2.8	1.8	Seub_chrVII:648443-650164	Seub_chrVII	648443	650164	+	1722	842	1082	46	105	356	835	925	600	970	607	697	641	143	174	156	300	248	236
DI49_2052	DI49_2052	2.8	1.8	Seub_chrVII:650660-652177	Seub_chrVII	650660	652177	+	1518	579	576	296	146	316	444	382	240	450	547	705	591	148	147	146	249	398	217
DI49_2053	VAS1	2.8	1.8	Seub_chrVII:652437-655751	Seub_chrVII	652437	655751	+	3315	7051	7678	1579	1786	2952	8872	6285	4577	7725	3008	3392	3216	1487	1009	1743	2947	1890	2202
DI49_2054	RRP46	2.8	1.8	Seub_chrVII:655937-656608	Seub_chrVII	655937	656608	-	672	915	1006	82	44	193	404	593	544	743	704	769	725	610	313	282	1601	956	729
DI49_2055	TPC1	2.8	1.8	Seub_chrVII:656872-657816	Seub_chrVII	656872	657816	+	945	229	237	47	96	422	380	382	328	353	37	93	84	282	290	180	141	299	208
DI49_2056	ASK10	2.8	1.8	Seub_chrVII:658963-662397	Seub_chrVII	658963	662397	+	3435	1923	2643	223	981	1680	3690	3049	1785	3337	1223	1008	1081	1796	978	1233	1737	1539	1072
DI49_2057	ESP1	2.8	1.8	Seub_chrVII:662838-667724	Seub_chrVII	662838	667724	-	4887	414	475	80	85	120	418	356	247	451	263	294	325	82	69	62	142	128	89
DI49_2058	TEL2	2.8	1.8	Seub_chrVII:668158-670230	Seub_chrVII	668158	670230	+	2073	638	754	284	206	470	1066	857	434	726	536	606	526	141	160	174	234	249	228
DI49_2059	MDR1	2.8	1.8	Seub_chrVII:670520-673363	Seub_chrVII	670520	673363	+	2844	1689	2236	672	559	1298	3294	2348	1408	2433	929	838	860	776	791	919	976	1154	945
DI49_2060	PCP1	2.8	1.8	Seub_chrVII:673636-674676	Seub_chrVII	673636	674676	+	1041	2352	2814	1300	505	749	1433	1635	1069	1448	863	960	910	732	1003	657	663	1209	612
DI49_2061	GTF1	2.8	1.8	Seub_chrVII:674865-675416	Seub_chrVII	674865	675416	-	552	1283	1246	452	511	1247	1919	2399	2062	2509	671	612	671	675	1207	878	1263	2136	1287
DI49_2062	NOP7	2.8	1.8	Seub_chrVII:675702-677495	Seub_chrVII	675702	677495	+	1794	2988	2900	596	175	414	907	569	529	842	2711	2781	2457	368	212	262	817	524	587
DI49_2063	SRB5	2.8	1.8	Seub_chrVII:677708-678631	Seub_chrVII	677708	678631	-	924	227	233	38	25	110	121	237	242	528	302	310	242	56	51	55	343	262	255
DI49_2064	VMA21	2.7	1.8	Seub_chrVII:678859-679092	Seub_chrVII	678859	679092	+	234	890	1249	234	15	61	191	533	305	693	791	797	802	100	129	158	588	555	356
DI49_2065	VOA1	2.3	1.8	Seub_chrVII:679256-680053	Seub_chrVII	679256	680053	-	798	3172	3555	704	2206	2843	6019	5542	3193	7062	1796	1513	1550	2030	1852	1641	3148	1892	1479
DI49_2068	DI49_2068	2.6	1.8	Seub_chrVII:684175-685599	Seub_chrVII	684175	685599	+	1425	239	370	24	17	93	131	202	144	355	710	899	810	68	24	66	189	53	132
DI49_2069	DI49_2069	2.5	1.8	Seub_chrVII:685886-687028	Seub_chrVII	685886	687028	-	1143	12	18	0	0	0	1	13	16	22	180	146	159	7	0	2	19	6	13
DI49_2071	CLD1	2.7	1.8	Seub_chrVII:688975-690330	Seub_chrVII	688975	690330	+	1356	2012	2167	885	126	147	440	1351	1102	1049	553	375	442	186	436	192	478	642	456
DI49_2072	DI49_2072	2.7	1.8	Seub_chrVII:691010-692212	Seub_chrVII	691010	692212	+	1203	891	992	81	260	586	1145	1316	929	1280	536	467	531	628	714	618	647	688	514
DI49_2073	SHY1	2.7	1.8	Seub_chrVII:692547-693701	Seub_chrVII	692547	693701	+	1155	691	868	103	550	1368	1960	1847	1246	1890	894	984	989	1486	2734	1477	1424	3590	1769
DI49_2074	DAM1	2.7	1.8	Seub_chrVII:694046-695077	Seub_chrVII	694046	695077	+	1032	647	671	113	42	240	399	222	209	312	415	497	453	159	116	138	192	253	241
DI49_2075	SPT6	2.7	1.8	Seub_chrVII:695567-699922	Seub_chrVII	695567	699922	+	4356	1148	1263	172	93	520	1264	740	540	1045	1010	978	899	215	315	299	513	397	499
DI49_2076	DI49_2076	2.4	1.8	Seub_chrVII:700232-701659	Seub_chrVII	700232	701659	-	1428	422	462	52	81	104	281	340	213	336	427	438	401	93	91	95	217	177	199
DI49_2077	RPS23A	2.5	1.8	Seub_chrVII:702148-702936	Seub_chrVII	702148	702936	+	789	9154	10042	1582	1076	1692	5148	4160	3247	4402	10009	7585	7757	3444	1412	3055	4403	1978	3409
DI49_2078	NUP57	2.6	1.8	Seub_chrVII:703282-704913	Seub_chrVII	703282	704913	-	1632	1373	1347	314	95	282	554	233	349	488	1105	1086	980	174	123	167	346	285	452
DI49_2079	COG2	2.7	1.8	Seub_chrVII:705276-706064	Seub_chrVII	705276	706064	-	789	563	779	126	146	401	760	584	384	608	384	356	361	319	321	278	352	381	250
DI49_2081	MEP1	2.7	1.8	Seub_chrVII:706729-708213	Seub_chrVII	706729	708213	-	1485	2157	2843	445	731	813	1818	1833	1623	1608	316	514	454	545	548	368	423	766	425
DI49_2082	DI49_2082	2.6	1.8	Seub_chrVII:709263-710471	Seub_chrVII	709263	710471	+	1209	709	1044	332	163	329	653	783	630	816	292	304	253	142	229	114	409	419	333
DI49_2084	PPT1	2.4	1.8	Seub_chrVII:711479-713020	Seub_chrVII	711479	713020	-	1542	1170	1135	279	37	86	325	691	455	583	1050	959	953	94	150	118	243	292	269
DI49_2086	ASN2	2.6	1.8	Seub_chrVII:714567-716285	Seub_chrVII	714567	716285	+	1719	6204	5928	1958	4861	7593	15523	11239	6214	9703	3636	3333	3553	5239	3409	4784	4354	4349	3923
DI49_2087	DI49_2087	2.8	1.8	Seub_chrVII:716899-720009	Seub_chrVII	716899	720009	+	3111	1790	1995	144	495	756	2007	2403	1297	2376	1175	1407	1151	796	914	998	1145	814	764
DI49_2088	DI49_2088	2.8	1.8	Seub_chrVII:720409-721101	Seub_chrVII	720409	721101	+	693	310	460	4	569	807	2106	1254	650	1233	307	252	257	462	477	559	428	513	340
DI49_2089	DI49_2089	2.8	1.8	Seub_chrVII:721368-722309	Seub_chrVII	721368	722309	+	942	1869	2322	291	1403	2797	4541	5267	3373	6151	1048	716	891	2180	2814	2369	2778	2874	2298
DI49_2090	UTP8	2.8	1.8	Seub_chrVII:722594-724726	Seub_chrVII	722594	724726	-	2133	1063	1090	79	166	220	468	800	605	920	791	921	867	217	194	176	480	381	363
DI49_2091	SYF2	2.8	1.8	Seub_chrVII:725026-725661	Seub_chrVII	725026	725661	+	636	149	145	33	26	38	65	24	29	48	287	295	311	27	24	39	71	36	45
DI49_2092	DI49_2092	2.8	1.8	Seub_chrVII:726033-728504	Seub_chrVII	726033	728504	-	2472	2572	3553	219	278	995	1865	1133	1221	1906	1972	1342	1898	1517	1991	1793	1671	1037	1959
DI49_2093	FHN1	2.8	1.8	Seub_chrVII:729383-729907	Seub_chrVII	729383	729907	+	525	270	307	118	84	256	417	758	1132	1779	8	4	4	100	53	84	349	265	212
DI49_2094	PHB1	2.8	1.8	Seub_chrVII:730230-731093	Seub_chrVII	730230	731093	-	864	2614	3025	642	414	896	2429	3982	2972	4085	2430	2628	2706	1565	3019	1900	3108	5432	2610
DI49_2095	PEX4	2.8	1.8	Seub_chrVII:731529-732083	Seub_chrVII	731529	732083	+	555	277	341	108	338	589	1191	959	795	1089	231	232	242	335	487	393	414	690	424
DI49_2096	CAF130	2.8	1.8	Seub_chrVII:732409-735792	Seub_chrVII	732409	735792	+	3384	810	853	297	924	1645	2730	1663	987	1739	407	496	414	856	800	885	719	559	562
DI49_2097	PRE9	2	1.7	Seub_chrVII:736047-736823	Seub_chrVII	736047	736823	+	777	1961	2318	686	116	459	629	2079	1846	2705	3011	2642	2691	295	364	388	1347	1119	1696
DI49_2098	LSB1	2	1.3	Seub_chrVII:737092-737853	Seub_chrVII	737092	737853	+	762	532	586	75	79	144	336	422	387	547	192	404	371	176	151	179	183	128	223
DI49_2099	TPO2	2	1.3	Seub_chrVII:738486-740330	Seub_chrVII	738486	740330	-	1845	1901	1818	350	3127	3604	8869	7121	4818	8043	755	655	1244	905	820	933	761	631	852
DI49_2100	DI49_2100	2	1.3	Seub_chrVII:740851-741312	Seub_chrVII	740851	741312	+	462	1	3	0	3	0	11	4	0	2	1	0	0	3	0	0	2	3	0
DI49_2101	CBF2	2.8	1.8	Seub_chrVII:742264-745065	Seub_chrVII	742264	745065	+	2802	506	467	278	122	219	565	506	357	560	521	655	588	96	164	120	225	254	216
DI49_2102	VPS62	2.8	1.8	Seub_chrVII:745383-746798	Seub_chrVII	745383	746798	+	1416	1276	1336	495	478	841	1828	1958	1282	1696	510	413	444	573	650	488	523	567	572
DI49_2103	BTN2	2.8	1.8	Seub_chrVII:747321-748553	Seub_chrVII	747321	748553	+	1233	286	339	50	148	668	758	931	995	1854	856	801	728	618	481	424	1818	804	955
DI49_2105	SKN1	2.4	1.8	Seub_chrVII:750251-752575	Seub_chrVII	750251	752575	+	2325	1842	2546	50	1436	2287	4851	3910	1985	3785	1042	750	918	1042	1139	1327	1175	1125	877
DI49_2107	THI4	2.3	1.8	Seub_chrVII:754632-755603	Seub_chrVII	754632	755603	+	972	11	14	6	115	1818	77	13949	24685	13871	26	10	11	0	7	3	9	18	30
DI49_2108	ENP2	2.3	1.8	Seub_chrVII:756024-758150	Seub_chrVII	756024	758150	+	2127	1597	1384	555	37	111	379	89	129	188	1146	1375	1161	106	38	72	193	231	180
DI49_2109	ECL1	2.3	1.8	Seub_chrVII:758505-759143	Seub_chrVII	758505	759143	-	639	47	66	0	62	165	314	452	367	908	91	77	53	45	22	103	603	221	460
DI49_2110	DI49_2110	2.3	1.8	Seub_chrVII:759471-759929	Seub_chrVII	759471	759929	-	459	45	45	0	13	20	48	38	30	52	3	5	10	9	11	20	28	15	13
DI49_2111	NAT2	2.3	1.8	Seub_chrVII:760382-761251	Seub_chrVII	760382	761251	-	870	1404	1297	950	593	1049	2186	1187	907	1256	631	920	796	769	1197	808	946	1359	1050
DI49_2112	RPL24B	2.3	1.8	Seub_chrVII:761642-762109	Seub_chrVII	761642	762109	-	468	5497	6872	1417	215	875	1239	1810	1469	2698	9585	8684	9992	1092	702	1179	3261	1664	2966
DI49_2113	DI49_2113	2.7	1.8	Seub_chrVII:763372-764661	Seub_chrVII	763372	764661	+	1290	983	1200	93	35	85	265	663	429	704	726	466	559	227	183	164	582	364	291
DI49_2114	CCM1	2.7	1.8	Seub_chrVII:764811-767429	Seub_chrVII	764811	767429	-	2619	379	427	64	42	87	316	483	337	453	741	930	794	117	218	171	425	501	303
DI49_2116	DI49_2116	2.7	1.8	Seub_chrVII:768229-769047	Seub_chrVII	768229	769047	-	819	416	451	58	56	81	148	124	126	208	535	593	592	16	39	45	187	82	214
DI49_2117	DI49_2117	2.7	1.8	Seub_chrVII:769658-770269	Seub_chrVII	769658	770269	+	612	39	50	7	3	0	15	22	10	20	29	24	21	5	3	1	11	7	17
DI49_2118	CYS4	2.7	1.8	Seub_chrVII:771831-773354	Seub_chrVII	771831	773354	+	1524	15767	17051	615	4983	9420	23760	25281	17892	25841	4924	5443	4810	4426	3222	3471	7493	7631	6604
DI49_2119	PTI1	2.7	1.8	Seub_chrVII:773800-775083	Seub_chrVII	773800	775083	+	1284	765	850	356	140	264	522	565	470	576	461	522	517	345	272	310	467	341	434
DI49_2120	CHO2	2.7	1.8	Seub_chrVII:775669-778281	Seub_chrVII	775669	778281	+	2613	4217	4908	427	437	595	1594	4842	3980	5984	5884	6082	5333	786	1148	687	3009	2177	1634
DI49_2121	MTR3	2.7	1.8	Seub_chrVII:778507-779277	Seub_chrVII	778507	779277	-	771	644	589	75	33	98	198	324	283	405	344	521	465	69	41	86	258	191	242
DI49_2122	NSR1	2.7	1.8	Seub_chrVII:779650-780810	Seub_chrVII	779650	780810	-	1161	20394	15801	4065	2188	4095	9088	17293	13793	13393	6609	9203	7730	4575	3818	2650	4932	10557	5985
DI49_2123	RTS3	2.8	1.8	Seub_chrVII:781845-782639	Seub_chrVII	781845	782639	-	795	4765	7738	82	2072	3771	7024	11718	9273	11507	1061	1260	1142	2744	3154	3119	4094	6431	4514
DI49_2124	DI49_2124	2.8	1.8	Seub_chrVII:783052-783594	Seub_chrVII	783052	783594	-	543	6	5	0	0	0	0	0	2	4	1	0	0	0	0	2	0	0	0
DI49_2126	TIF4631	2.8	1.8	Seub_chrVII:784857-787742	Seub_chrVII	784857	787742	+	2886	3427	3872	99	633	1580	4068	1755	1653	1948	2885	3302	3020	1410	508	1099	1093	883	998
DI49_2127	GTR2	2.8	1.8	Seub_chrVII:788398-789423	Seub_chrVII	788398	789423	+	1026	450	498	71	17	153	156	231	165	309	609	490	559	72	46	90	407	209	240
DI49_2129	MRPS35	2.8	1.8	Seub_chrVII:789964-791001	Seub_chrVII	789964	791001	+	1038	1459	1650	382	444	943	1755	1715	1134	1627	1907	2410	2375	1227	1445	1171	1290	2754	1209
DI49_2130	TRS65	2.8	1.8	Seub_chrVII:791368-793032	Seub_chrVII	791368	793032	+	1665	199	301	29	15	81	122	265	120	291	286	276	312	64	84	88	169	227	136
DI49_2131	CLC1	2.8	1.8	Seub_chrVII:793276-793980	Seub_chrVII	793276	793980	+	705	2367	3082	347	138	498	750	1012	764	1306	3975	3014	3472	397	423	333	756	617	767
DI49_2132	DI49_2132	2.8	1.8	Seub_chrVII:794211-795338	Seub_chrVII	794211	795338	-	1128	179	244	19	48	75	121	269	140	368	160	211	152	62	89	78	240	163	113
DI49_2133	PUS6	2.8	1.8	Seub_chrVII:795544-796758	Seub_chrVII	795544	796758	-	1215	219	212	59	25	112	206	371	218	399	228	214	182	70	135	82	124	205	228
DI49_2134	DI49_2134	2.8	1.8	Seub_chrVII:797255-797533	Seub_chrVII	797255	797533	-	279	382	508	95	45	166	314	114	106	159	887	685	976	356	477	407	123	96	158
DI49_2135	PSD2	2.8	1.8	Seub_chrVII:798020-801451	Seub_chrVII	798020	801451	+	3432	387	454	130	92	189	439	565	355	655	641	532	646	213	263	289	386	370	346
DI49_2136	MSM1	2.8	1.8	Seub_chrVII:801736-803442	Seub_chrVII	801736	803442	-	1707	333	442	54	47	157	380	376	285	474	386	461	416	236	386	243	399	618	263
DI49_2137	YIP1	2.8	1.8	Seub_chrVII:803736-804482	Seub_chrVII	803736	804482	-	747	634	809	53	149	226	479	887	614	1042	427	409	407	233	300	246	561	449	355
DI49_2138	RBG2	2.3	1.6	Seub_chrVII:804751-805857	Seub_chrVII	804751	805857	+	1107	967	849	531	57	129	266	281	307	407	713	665	663	133	95	110	252	267	206
DI49_2140	CBP4	1.1	1.1	Seub_chrVII:813915-814355	Seub_chrVII	813915	814355	-	441	854	1139	155	56	383	341	966	1024	1283	1466	1496	1588	394	1090	459	1486	3898	1752
DI49_2141	ERG1	2.2	1.4	Seub_chrVII:814998-816488	Seub_chrVII	814998	816488	-	1491	46524	52697	1551	1053	2543	6356	35334	30209	26173	9948	7806	8267	1988	905	1769	6387	4965	10401
DI49_2142	ATF2	2.8	1.9	Seub_chrVII:816859-818496	Seub_chrVII	816859	818496	-	1638	3210	3514	874	677	1261	2543	2853	1841	2116	874	943	882	478	167	398	423	282	576
DI49_2143	PBP1	2.8	1.9	Seub_chrVII:819001-821169	Seub_chrVII	819001	821169	-	2169	3690	4238	387	405	892	2360	1749	1458	2054	1774	1866	1886	657	618	809	641	697	672
DI49_2144	OKP1	2.8	1.9	Seub_chrVII:821616-822839	Seub_chrVII	821616	822839	-	1224	251	250	22	46	133	279	131	131	204	289	322	309	91	127	100	163	184	169
DI49_2145	RNR4	2.8	1.9	Seub_chrVII:823207-824247	Seub_chrVII	823207	824247	-	1041	12868	13086	2228	9820	17241	36243	16846	10668	14392	5191	3895	4442	5733	2427	5279	3382	3372	4559
DI49_2146	DI49_2146	2.8	1.9	Seub_chrVII:824536-825105	Seub_chrVII	824536	825105	+	570	2	2	5	0	3	0	0	0	0	3	3	0	0	0	2	0	0	0
DI49_2148	TIM13	2.8	1.9	Seub_chrVII:826085-826402	Seub_chrVII	826085	826402	+	318	905	962	111	29	124	231	488	397	641	773	932	959	159	178	200	572	884	369
DI49_2149	QCR9	2.8	1.9	Seub_chrVII:826849-827070	Seub_chrVII	826849	827070	-	222	5579	6110	240	217	629	809	6040	5417	7503	5305	3454	4512	685	1915	905	4505	3048	3724
DI49_2150	UBR1	2.8	1.9	Seub_chrVII:827728-833580	Seub_chrVII	827728	833580	-	5853	2080	2283	749	407	1050	2141	2117	1352	2252	931	956	826	533	641	669	707	601	511
DI49_2151	TYS1	2.8	1.9	Seub_chrVII:834137-835321	Seub_chrVII	834137	835321	-	1185	7081	6907	1985	3164	6002	10046	7394	5066	7119	2235	2849	2819	3166	1769	2848	2845	2155	2239
DI49_2152	TFG1	2.8	1.9	Seub_chrVII:835582-837777	Seub_chrVII	835582	837777	+	2196	1912	1853	396	301	837	1657	796	695	1142	1274	1201	1340	606	573	570	824	551	862
DI49_2153	HGH1	2.8	1.9	Seub_chrVII:838045-839247	Seub_chrVII	838045	839247	-	1203	769	679	354	17	165	138	241	174	312	695	761	738	70	50	38	393	238	263
DI49_2154	BUB1	2.8	1.9	Seub_chrVII:839954-843046	Seub_chrVII	839954	843046	-	3093	351	454	24	36	83	164	243	236	382	284	348	332	22	46	38	114	105	108
DI49_2156	CRH1	2.4	1.9	Seub_chrVII:844372-845877	Seub_chrVII	844372	845877	-	1506	3253	3771	133	144	326	836	2218	1868	2325	3106	3705	3829	636	316	439	1029	556	731
DI49_2158	HIP1	2.5	1.9	Seub_chrVII:847576-849387	Seub_chrVII	847576	849387	+	1812	2537	2880	197	3400	3832	8953	9132	4752	7268	1561	1308	1483	1989	2094	1730	2087	2402	1650
DI49_2159	TDH3	2.4	1.9	Seub_chrVII:849972-850970	Seub_chrVII	849972	850970	-	999	37339	43404	16594	12235	25556	40803	28563	18843	36401	14477	11121	11574	32673	16496	22457	17635	11528	11992
DI49_2160	PDX1	2.7	1.9	Seub_chrVII:851690-852928	Seub_chrVII	851690	852928	-	1239	1084	1430	126	90	465	786	1123	974	1266	1043	1031	1133	433	369	484	674	846	717
DI49_2161	XKS1	3	1.9	Seub_chrVII:853256-854995	Seub_chrVII	853256	854995	-	1740	2427	3535	236	1090	2209	3098	1894	1529	1948	1074	961	994	1471	1533	1482	802	765	865
DI49_2162	SKI6	3	1.9	Seub_chrVII:856053-856793	Seub_chrVII	856053	856793	+	741	470	382	181	20	108	157	243	299	371	696	769	630	90	66	77	276	366	272
DI49_2163	FYV8	3	1.9	Seub_chrVII:856913-859531	Seub_chrVII	856913	859531	-	2619	792	947	364	144	359	757	281	284	474	620	707	624	253	223	272	382	382	489
DI49_2164	SNG1	3	1.9	Seub_chrVII:859905-861542	Seub_chrVII	859905	861542	-	1638	1057	1326	200	336	576	1485	2972	1987	3529	477	485	417	298	641	405	930	1100	851
DI49_2165	YPP1	3	1.9	Seub_chrVII:862040-864505	Seub_chrVII	862040	864505	+	2466	1592	1971	88	137	292	1032	1608	1206	1724	750	797	684	342	502	548	878	716	701
DI49_2166	PMT6	3	1.9	Seub_chrVII:864798-867080	Seub_chrVII	864798	867080	+	2283	2248	2500	760	496	961	1948	1558	912	1391	834	1085	884	310	329	401	351	470	362
DI49_2167	ELP2	3	1.9	Seub_chrVII:867199-869574	Seub_chrVII	867199	869574	-	2376	2450	2439	961	205	282	944	1044	823	940	954	1158	1016	289	224	213	367	438	323
DI49_2168	DI49_2168	3	1.9	Seub_chrVII:869819-870496	Seub_chrVII	869819	870496	-	678	64	69	20	146	231	212	328	252	315	185	38	125	446	1082	422	412	1134	577
DI49_2169	PCT1	3	1.9	Seub_chrVII:870806-872089	Seub_chrVII	870806	872089	-	1284	2129	2122	598	440	1319	1963	2073	2029	2988	756	1157	1147	1074	771	1336	1197	1020	1621
DI49_2170	YCH1	3	1.9	Seub_chrVII:872453-873127	Seub_chrVII	872453	873127	+	675	300	280	99	45	49	62	79	46	78	105	119	137	50	53	63	30	28	50
DI49_2171	ADE3	3	1.9	Seub_chrVII:873359-876199	Seub_chrVII	873359	876199	+	2841	11725	12186	3111	2544	4067	9667	7347	5021	6830	1729	2633	2306	1632	1087	1850	1399	816	1969
DI49_2172	TDA10	3	1.9	Seub_chrVII:876616-877491	Seub_chrVII	876616	877491	+	876	1285	2009	286	389	744	1429	2392	1627	2816	627	409	499	748	1121	1194	1085	994	1104
DI49_2173	MVB12	3	1.9	Seub_chrVII:877827-878132	Seub_chrVII	877827	878132	+	306	215	354	14	8	29	18	165	143	201	312	287	316	29	45	47	170	202	161
DI49_2174	CIR1	3	1.9	Seub_chrVII:878270-879055	Seub_chrVII	878270	879055	-	786	863	1060	45	33	136	196	372	314	545	1308	1279	1375	93	165	104	584	571	439
DI49_2175	SER2	3	1.9	Seub_chrVII:879294-880223	Seub_chrVII	879294	880223	+	930	1025	1197	219	110	190	514	414	461	663	1330	1378	1387	180	136	165	382	431	516
DI49_2176	TRX2	3	1.9	Seub_chrVII:880349-880801	Seub_chrVII	880349	880801	-	453	6830	7294	3518	1491	2085	5119	13898	10328	15801	5452	3424	4419	4161	6828	5318	6729	8647	7415
DI49_2177	DI49_2177	3	1.9	Seub_chrVII:880951-882186	Seub_chrVII	880951	882186	-	1236	1777	1594	1182	722	1242	2207	842	731	1070	597	559	567	849	927	820	530	475	500
DI49_2178	ZPR1	3	1.9	Seub_chrVII:882721-884169	Seub_chrVII	882721	884169	+	1449	2964	2645	466	1354	2260	4047	8099	6247	7162	1745	1793	1719	2802	2447	2197	2639	3440	3402
DI49_2179	SLI1	3	1.9	Seub_chrVII:884486-885889	Seub_chrVII	884486	885889	+	1404	545	700	105	316	764	1366	1008	576	1144	226	214	194	296	396	361	562	568	408
DI49_2180	RTA1	3	1.9	Seub_chrVII:885957-886907	Seub_chrVII	885957	886907	-	951	88	140	10	82	140	209	224	83	284	140	248	197	113	246	93	205	211	68
DI49_2181	RPS0A	2.9	1.9	Seub_chrVII:888116-889338	Seub_chrVII	888116	889338	+	1223	22526	21951	5776	2514	5182	11974	6432	5679	8068	10879	9676	11071	5584	2226	5304	7997	3088	5682
DI49_2182	RSM27	2.9	1.9	Seub_chrVII:889706-890038	Seub_chrVII	889706	890038	+	333	742	828	173	31	109	208	312	250	447	1024	1350	1249	90	173	112	468	592	357
DI49_2183	GPI1	2.9	1.9	Seub_chrVII:890164-891993	Seub_chrVII	890164	891993	-	1830	530	665	146	244	519	864	804	501	988	318	322	280	293	226	135	439	351	240
DI49_2184	CCH1	2.9	1.9	Seub_chrVII:892221-898355	Seub_chrVII	892221	898355	+	6135	1050	904	557	151	439	713	688	410	777	462	444	417	137	168	166	406	321	273
DI49_2186	CRM1	2.9	1.9	Seub_chrVII:899352-902606	Seub_chrVII	899352	902606	+	3255	2090	2705	342	1044	1981	3991	3746	2109	4844	1215	1210	1281	1375	1371	1607	1996	1308	1726
DI49_2187	MRPL9	2.9	1.9	Seub_chrVII:902888-903721	Seub_chrVII	902888	903721	-	834	950	1047	187	73	88	299	417	406	565	1201	1431	1482	119	194	125	596	592	514
DI49_2188	TOS2	2.9	1.9	Seub_chrVII:903956-905854	Seub_chrVII	903956	905854	-	1899	310	403	63	161	220	654	790	576	695	181	261	233	56	94	87	132	153	158
DI49_2189	PET54	2.9	1.9	Seub_chrVII:906800-907684	Seub_chrVII	906800	907684	+	885	395	414	85	134	363	532	520	301	500	295	380	370	238	299	213	225	459	191
DI49_2190	HSV2	2.9	1.9	Seub_chrVII:907751-909100	Seub_chrVII	907751	909100	-	1350	638	697	216	157	428	1063	968	807	1240	344	315	395	166	151	250	480	387	600
DI49_2191	DIE2	2.9	1.9	Seub_chrVII:912802-914379	Seub_chrVII	912802	914379	+	1578	668	925	59	190	241	725	781	434	868	534	493	509	261	367	244	543	481	280
DI49_2192	SMI1	2.9	1.9	Seub_chrVII:914695-916287	Seub_chrVII	914695	916287	-	1593	2324	2706	185	237	849	1566	532	625	896	2051	1891	2098	393	380	376	515	516	718
DI49_2193	DI49_2193	2.9	1.9	Seub_chrVII:916348-916926	Seub_chrVII	916348	916926	-	579	23	35	0	1	14	25	9	4	28	45	44	52	2	10	0	16	17	5
DI49_2194	BNS1	2.9	1.9	Seub_chrVII:917258-917713	Seub_chrVII	917258	917713	+	456	310	461	66	25	19	79	160	88	147	302	308	290	69	34	32	120	145	84
DI49_2195	PHB2	2.9	1.9	Seub_chrVII:917905-918837	Seub_chrVII	917905	918837	-	933	3311	3397	845	333	793	1520	2809	2850	4159	3523	3440	3682	669	1550	895	2716	4298	2285
DI49_2196	NAS6	2.9	1.9	Seub_chrVII:919346-920032	Seub_chrVII	919346	920032	+	687	1310	1559	215	117	207	537	1784	1686	2226	823	709	771	246	599	367	994	1126	808
DI49_2197	PHO81	2.9	1.9	Seub_chrVII:920058-923522	Seub_chrVII	920058	923522	-	3465	689	748	91	66	214	583	733	421	870	736	763	707	178	291	200	528	390	254
DI49_2198	YHB1	2.9	1.9	Seub_chrVII:925203-926402	Seub_chrVII	925203	926402	+	1200	27	17	0	3	28	168	28	16	30	3852	2230	2961	433	375	190	831	545	424
DI49_2199	MOS2	2.9	1.9	Seub_chrVII:926653-927354	Seub_chrVII	926653	927354	-	702	815	958	235	41	143	235	525	465	716	1330	1320	1333	177	368	121	577	833	501
DI49_2200	SPG1	2.9	1.9	Seub_chrVII:927816-928103	Seub_chrVII	927816	928103	-	288	10	18	0	169	294	720	5844	6102	6779	76	13	40	1996	3368	1713	7861	7103	6848
DI49_2201	DI49_2201	2.9	1.9	Seub_chrVII:928583-930946	Seub_chrVII	928583	930946	-	2364	1002	1255	120	251	710	1416	1237	1162	2161	747	537	647	628	943	848	1672	1650	1692
DI49_2202	KEL2	2.9	1.9	Seub_chrVII:931325-934009	Seub_chrVII	931325	934009	-	2685	388	559	6	49	227	370	251	273	478	514	456	525	111	224	133	459	282	396
DI49_2203	PEX21	2.9	1.9	Seub_chrVII:934518-935375	Seub_chrVII	934518	935375	-	858	950	855	362	514	886	1303	1085	822	893	448	606	474	351	294	338	260	532	456
DI49_2204	PFK1	2.4	1.3	Seub_chrVII:936131-939094	Seub_chrVII	936131	939094	-	2964	6130	8164	407	1715	2822	7858	7663	4525	7689	3714	3161	3571	2886	1515	2798	2762	2029	2041
DI49_2205	YAP1802	3.1	2	Seub_chrVII:940235-942052	Seub_chrVII	940235	942052	-	1818	1950	2562	210	111	291	704	948	657	892	1031	1025	1128	353	413	437	612	683	589
DI49_2206	FMP43	3.1	2	Seub_chrVII:942838-943275	Seub_chrVII	942838	943275	+	438	7266	8550	1323	91	284	320	2917	2886	2559	387	240	305	169	216	156	406	641	516
DI49_2207	LSC2	3.1	2	Seub_chrVII:943546-944829	Seub_chrVII	943546	944829	-	1284	12757	12237	6163	2359	4794	7651	8845	6131	7382	5961	4785	4970	2863	2051	2122	1587	2297	2328
DI49_2208	SDA1	3.1	2	Seub_chrVII:945257-947560	Seub_chrVII	945257	947560	-	2304	3139	2614	442	92	380	1026	474	658	567	1498	1864	1601	337	193	254	648	1151	811
DI49_2209	BRF1	3.1	2	Seub_chrVII:947980-949746	Seub_chrVII	947980	949746	-	1767	834	877	32	97	261	502	612	561	675	598	634	600	134	161	140	295	275	358
DI49_2210	CPD1	3.1	2	Seub_chrVII:950468-951193	Seub_chrVII	950468	951193	+	726	2215	2442	2038	578	892	1583	944	701	966	401	440	438	376	479	357	272	371	278
DI49_2211	SOL4	3.1	2	Seub_chrVII:951498-952265	Seub_chrVII	951498	952265	+	768	1211	1392	227	272	451	766	1286	1162	1358	623	308	617	1002	2396	1154	583	1316	964
DI49_2212	DI49_2212	3.1	2	Seub_chrVII:952842-953303	Seub_chrVII	952842	953303	-	462	8	6	0	0	0	0	0	0	1	0	0	2	3	0	0	0	0	0
DI49_2213	MGA1	3.1	2	Seub_chrVII:953601-955001	Seub_chrVII	953601	955001	+	1401	2556	3634	364	47	145	187	1056	1145	860	235	185	261	462	221	353	442	406	457
DI49_2214	DI49_2214	3.1	2	Seub_chrVII:956827-959169	Seub_chrVII	956827	959169	-	2343	1038	1500	212	285	634	1053	1891	1397	1622	1487	977	1274	442	473	368	569	578	423
DI49_2215	NOP19	3.1	2	Seub_chrVII:961371-961976	Seub_chrVII	961371	961976	+	606	590	627	140	86	236	345	287	264	261	444	492	483	138	115	94	190	241	205
DI49_2216	GCN5	3.1	2	Seub_chrVII:962621-963940	Seub_chrVII	962621	963940	+	1320	689	930	16	65	155	450	437	227	392	584	726	655	179	154	187	207	270	174
[truncated: 9,479 more rows]

## Sheet: Table B
CBS1538					WS 34/70
Day 2 vs min					Day 2 vs min
Gene ID	Gene Name	Log2 Fold Change	P adj		Gene ID	Gene name	Log2 Fold Change	P adj
YEL010W	YEL010W	8.50499	5.45387e-06		DI49_1406	DI49_1406	12.3818	7.26677e-25
DI49_1538	DI49_1538	7.93213	1.06984e-235		YHR028W-A	YHR028W-A	9.00526	6.35378e-12
YNL235C	YNL235C	7.33893	0.000936319		YCR021C	HSP30	8.76781	1.39256e-14
DI49_2107	THI4	7.25724	3.18372e-05		YDR046C	BAP3	8.68055	3.46153e-101
DI49_1100	DI49_1100	6.57117	1.88737e-113		DI49_1100	DI49_1100	8.52938	6.13734e-87
DI49_0774	DI49_0774	6.46268	2.94788e-161		YDR040C	ENA1	8.51325	4.95838e-11
DI49_1083	YRO2	6.45679	2.52987e-66		YER011W	TIR1	8.34941	1.92846e-17
DI49_5665	COX3	6.30666	0.00760315		YPL135C-A	YPL135C-A	7.84569	7.9102e-08
YNL228W	YNL228W	6.29252	0.00120199		DI49_0774	DI49_0774	7.73669	9.40943e-35
DI49_2200	SPG1	6.04914	4.51928e-51		DI49_2963	DI49_2963	7.64397	2.20774e-183
DI49_3556	DI49_3556	6.03204	1.64928e-28		DI49_0522	HXT3	7.46041	9.81904e-63
YNR069C	BSC5	5.80765	5.73579e-71		YDR491C	YDR491C	7.38279	9.91625e-08
DI49_0130	MOH1	5.41749	1.04465e-97		YLL047W	YLL047W	7.13904	1.75165e-17
DI49_3021	DI49_3021	5.30895	1.40795e-09		DI49_2723	RGI2	7.02308	2.01003e-50
DI49_2287	MCH4	5.30518	1.38899e-69		DI49_2200	SPG1	6.94955	7.33873e-39
DI49_2435	YHI9	5.28992	3.86483e-84		DI49_0671	GNP1	6.9473	1.52456e-99
DI49_3218	DI49_3218	5.27977	1.00514e-86		DI49_3195	DI49_3195	6.93849	1.03137e-58
YGL182C	YGL182C	5.20563	9.22882e-05		YGR204C-A	YGR204C-A	6.91213	7.56693e-07
DI49_5300	SET6	5.20409	2.04309e-27		DI49_2766	DI49_2766	6.90983	1.11183e-11
YGL183C	MND1	5.19841	2.8423e-09		YJR150C	DAN1	6.86222	7.03622e-08
DI49_2765	DI49_2765	4.95802	2.35495e-47		DI49_1538	DI49_1538	6.80202	2.53168e-65
YIL013C	PDR11	4.93947	3.14728e-66		YOR186W	YOR186W	6.68259	5.56382e-111
YMR320W	YMR320W	4.81443	1.25015e-20		YOR049C	RSB1	6.56326	6.69158e-91
DI49_2381	TAT2	4.67784	1.51656e-74		YMR082C	YMR082C	6.46823	2.52768e-17
YEL046C	GLY1	4.65364	6.20239e-64		YJR047C	ANB1	6.43087	8.81786e-36
DI49_2353	DDR2	4.62175	3.66197e-07		YDL022C-A	YDL022C-A	6.42852	0.000655455
YNR068C	YNR068C	4.52731	6.45307e-38		YPR050C	YPR050C	6.39247	4.92427e-09
YNL065W	AQR1	4.51333	2.0482e-32		DI49_5472	DI49_5472	6.3344	7.42477e-52
YEL045C	YEL045C	4.5024	2.39111e-16		YBR068C	BAP2	6.31375	5.68907e-130
DI49_5150	DI49_5150	4.48172	5.16803e-27		YDR508C	GNP1	6.24172	1.47455e-135
DI49_4060	USA1	4.40825	5.80164e-49		DI49_2412	DI49_2412	6.22506	1.21104e-17
DI49_2973	DI49_2973	4.38209	2.52653e-08		DI49_2015	MUP1	6.21175	8.80584e-77
DI49_0689	APA2	4.32574	3.22181e-49		DI49_3164	DI49_3164	6.20675	6.98283e-54
DI49_1679	ROG3	4.28503	2.56808e-66		DI49_1402	DI49_1402	6.20031	5.51823e-06
DI49_1173	ADH5	4.27787	1.20147e-58		DI49_3162	DI49_3162	6.1944	2.35594e-63
DI49_1857	DI49_1857	4.27169	6.91421e-71		DI49_5018	DI49_5018	6.15825	1.59727e-23
DI49_0163	PEP1	4.20007	2.48659e-37		DI49_3556	DI49_3556	6.10918	1.08544e-31
DI49_2813	LYS1	4.18984	5.36114e-53		DI49_3055	ANB1	6.0974	3.81828e-45
DI49_3657	DI49_3657	4.16275	3.72247e-85		DI49_4547	DI49_4547	6.09432	2.02459e-51
DI49_1902	NPY1	4.13552	1.30154e-58		DI49_3157	DI49_3157	6.06517	2.36948e-08
DI49_0695	DI49_0695	4.12505	0.00166767		YOR032W-A	YOR032W-A	6.01469	3.50985e-25
DI49_1036	YAT1	4.10148	1.96575e-63		YKL096C-B	YKL096C-B	5.97908	1.0655e-07
YKL097C	YKL097C	4.10145	0.0104653		DI49_0760	ADY2	5.93373	0.000204693
DI49_1319	DI49_1319	4.06913	6.63619e-44		DI49_4265	RGM1	5.93044	1.49259e-51
DI49_5196	DI49_5196	4.03648	1.34446e-75		YEL010W	YEL010W	5.8727	4.81622e-14
DI49_4768	DI49_4768	4.0237	6.53321e-79		DI49_4420	GIT1	5.83472	0.000278615
DI49_3249	MYO3	4.00863	1.17968e-109		DI49_1674	IGD1	5.83265	7.0914e-139
DI49_0894	DI49_0894	3.99037	0.000878327		YKL097C	YKL097C	5.73502	1.37201e-12
DI49_4151	ARG7	3.98746	7.6403e-54		YLR267W	BOP2	5.72492	7.22478e-18
DI49_4006	DI49_4006	3.98149	2.31956e-54		DI49_2765	DI49_2765	5.70061	6.86429e-21
DI49_1674	IGD1	3.9427	4.67882e-32		DI49_3477	DI49_3477	5.5377	1.61293e-13
YJL116C	NCA3	3.93687	4.20838e-23		YFL021C-A	YFL021C-A	5.4046	2.6171e-07
DI49_2963	DI49_2963	3.89679	1.37653e-51		DI49_2501	DI49_2501	5.40174	1.48375e-05
DI49_0998	IDP1	3.82204	1.49792e-42		DI49_4206	SHH3	5.39964	3.02103e-23
DI49_4841	DI49_4841	3.71895	6.59357e-63		DI49_1494	DI49_1494	5.32919	2.52227e-23
DI49_0198	GAL10	3.71078	2.35909e-50		YDR380W	ARO10	5.31562	2.94363e-27
YNL160W	YGP1	3.68692	1.8931e-37		DI49_5238	USV1	5.31131	1.95638e-76
YIL164C	NIT1	3.68245	2.63959e-22		DI49_0134	ECM13	5.30626	9.4225e-25
DI49_0718	ATG22	3.67018	2.49303e-35		YGL088W	YGL088W	5.30187	3.54435e-59
YNR064C	YNR064C	3.65469	0.0447849		DI49_5488	CSR2	5.29324	6.3551e-93
DI49_0358	DI49_0358	3.65381	3.32534e-21		YBL065W	YBL065W	5.28992	5.74716e-20
YNL093W	YPT53	3.65348	2.53903e-06		YOL101C	IZH4	5.26803	1.07506e-25
DI49_5126	MCH5	3.65293	9.45525e-25		DI49_4592	DI49_4592	5.24904	8.36292e-227
DI49_3932	DIF1	3.602	1.08841e-34		YHL002C-A	YHL002C-A	5.22999	4.5527e-13
DI49_2346	ARG1	3.56425	1.58244e-70		YIL011W	TIR3	5.22915	6.9617e-08
DI49_4627	LEU4	3.5423	1.73949e-40		DI49_1045	DI49_1045	5.22067	3.19256e-05
DI49_0404	DI49_0404	3.53657	1.90151e-13		DI49_0733	DI49_0733	5.20465	6.08785e-20
DI49_3485	DI49_3485	3.52827	4.18452e-28		YFR017C	IGD1	5.19457	4.71802e-128
YNL134C	YNL134C	3.52766	5.91534e-70		YNL277W-A	YNL277W-A	5.09736	2.75481e-14
DI49_4956	GCY1	3.51279	5.63326e-57		DI49_2093	FHN1	5.09386	7.25653e-21
YGR288W	MAL13	3.49101	6.97249e-25		DI49_1080	REG2	5.07456	1.5297e-60
DI49_1348	GLY1	3.47982	1.04119e-57		DI49_0198	GAL10	5.0719	2.01968e-74
DI49_1135	VID24	3.42496	2.2956e-46		DI49_3777	BOP2	5.05266	7.18192e-29
DI49_1995	GSC2	3.38994	5.96421e-50		YGL229C	SAP4	5.03455	1.06325e-167
YNL104C	LEU4	3.37976	4.60884e-42		YNL194C	YNL194C	5.01823	5.81418e-18
DI49_0941	LYS21	3.37763	3.95533e-71		DI49_2305	IZH4	5.01201	3.06468e-36
DI49_1454	HOM3	3.37175	6.4792e-49		YML042W	CAT2	4.97569	1.89288e-80
YNL125C	ESBP6	3.36989	1.98893e-35		DI49_3125	DI49_3125	4.97259	2.21876e-22
DI49_2425	ARG4	3.35106	4.92858e-37		YOR009W	TIR4	4.96175	3.41769e-14
DI49_0798	ARE1	3.35051	9.61481e-36		DI49_0716	GLK1	4.95148	3.81883e-53
DI49_2474	PCL5	3.34941	3.35294e-91		YPL230W	USV1	4.94035	1.17962e-76
DI49_5472	DI49_5472	3.33494	4.51928e-51		YJL052W	TDH1	4.90004	1.54925e-35
DI49_4115	DI49_4115	3.32192	1.0212e-36		YOL085W-A	YOL085W-A	4.88312	3.12746e-07
DI49_4173	DI49_4173	3.29892	1.1266e-60		YOR108C-A	YOR108C-A	4.8525	1.41187e-05
YER175C	TMT1	3.27296	1.26035e-44		YLR413W	INA1	4.83748	2.73885e-51
DI49_3477	DI49_3477	3.26597	0.0359965		YBR072W	HSP26	4.82894	7.99174e-25
YGL199C	YGL199C	3.26361	0.0009676		DI49_0557	ARO10	4.82426	5.87981e-32
DI49_1909	PKP2	3.24294	8.37908e-54		YLR178C	TFS1	4.81998	3.586e-37
DI49_1147	LYS2	3.24159	5.92176e-55		DI49_3829	TMA10	4.81896	5.13093e-93
DI49_2268	ARG8	3.23388	2.17266e-41		YMR118C	SHH3	4.81457	7.34696e-20
YIL066C	RNR3	3.21546	1.91997e-42		DI49_4479	DI49_4479	4.78839	7.5673e-07
DI49_4893	RSB1	3.2154	3.22932e-28		YIR018C-A	YIR018C-A	4.78492	1.09653e-08
YNL143C	YNL143C	3.20963	0.00773048		DI49_4006	DI49_4006	4.77851	2.37462e-17
YKL037W	AIM26	3.20868	0.000367496		YNL097W-A	YNL097W-A	4.76807	2.38255e-05
YER044C-A	MEI4	3.20198	0.0208867		DI49_1173	ADH5	4.74896	1.05017e-91
DI49_3138	STR2	3.20192	7.47347e-51		YCL025C	AGP1	4.73293	1.01647e-41
DI49_0813	SED4	3.19984	1.35617e-15		DI49_0358	DI49_0358	4.73194	2.14493e-45
DI49_0200	FUR4	3.19778	7.19798e-19		YMR206W	YMR206W	4.72692	4.04525e-91
DI49_5628	GDB1	3.19688	5.96421e-50		DI49_1099	DI49_1099	4.70249	1.55772e-48
YKL026C	GPX1	3.19134	2.6962e-35		YML083C	YML083C	4.69893	1.49902e-25
DI49_3424	YSR3	3.17573	5.47675e-44		DI49_5628	GDB1	4.6924	2.69192e-79
DI49_1869	VPS73	3.1693	3.99404e-28		DI49_5165	DI49_5165	4.66823	3.98152e-12
DI49_0775	DI49_0775	3.15264	3.78067e-27		YER150W	SPI1	4.65613	2.99936e-46
YGL229C	SAP4	3.14787	1.06676e-34		YJR115W	YJR115W	4.64102	1.09019e-85
YNR066C	YNR066C	3.14646	1.04761e-12		YNL228W	YNL228W	4.63373	1.70612e-07
DI49_4332	RKR1	3.14142	1.22071e-59		YPL017C	IRC15	4.61142	1.45429e-69
DI49_0176	PDR3	3.14091	2.82925e-37		DI49_2474	PCL5	4.6053	6.52433e-77
DI49_1494	DI49_1494	3.13787	8.79027e-13		DI49_3218	DI49_3218	4.56533	3.34754e-56
DI49_3955	DI49_3955	3.13534	1.64535e-08		YHR137W	ARO9	4.51785	5.1036e-35
DI49_2168	DI49_2168	3.13395	8.03899e-11		DI49_0730	AGP1	4.49265	6.58715e-51
YGL180W	ATG1	3.13249	7.06303e-51		DI49_1240	SDS24	4.48076	6.28703e-138
DI49_2673	SDP1	3.12587	1.00987e-11		YGL258W-A	YGL258W-A	4.47384	1.08588e-34
DI49_4152	RIM9	3.11201	1.01672e-22		DI49_4507	NAR1	4.45734	1.19592e-38
DI49_4829	APM2	3.09803	5.96421e-50		YIL013C	PDR11	4.44107	2.21125e-36
DI49_4114	PEX12	3.08646	1.73546e-38		YAL054C	ACS1	4.43885	1.99576e-25
DI49_3119	CPA2	3.07278	5.79476e-41		DI49_4346	DI49_4346	4.42093	6.63755e-74
DI49_2414	DI49_2414	3.06605	5.24879e-29		DI49_1584	TMT1	4.40667	9.78708e-61
DI49_3695	TFS1	3.05696	1.14044e-30		DI49_2287	MCH4	4.4045	5.35114e-62
YIL043C	CBR1	3.05589	5.17116e-27		DI49_2353	DDR2	4.40075	4.00108e-16
DI49_1803	XRN1	3.04606	6.35514e-13		DI49_4546	DI49_4546	4.3872	7.50038e-23
YIL113W	SDP1	3.03719	3.3532e-19		YLR081W	GAL2	4.36915	5.42381e-17
DI49_4236	DI49_4236	3.03309	4.40727e-33		YMR013W-A	YMR013W-A	4.34703	1.11216e-21
DI49_0164	FUS3	3.03021	3.66109e-07		YBR067C	TIP1	4.34433	4.02805e-53
DI49_4158	NAT4	3.01391	0.000385917		DI49_1135	VID24	4.33766	1.34212e-40
DI49_2814	DI49_2814	3.00849	3.81423e-21		DI49_1524	AVT6	4.33234	2.66237e-53
YIR034C	LYS1	3.00674	4.75307e-46		DI49_4637	DI49_4637	4.32086	3.61092e-91
DI49_0730	AGP1	3.00311	7.86936e-34		YEL011W	GLC3	4.32012	2.04589e-113
DI49_1468	VHR2	3.00177	1.19081e-44		DI49_2633	IMP2'	4.29648	1.40319e-36
DI49_4611	ESBP6	2.9997	8.32823e-21		YHR136C	SPL2	4.29593	5.62489e-28
DI49_4016	DI49_4016	2.99886	1.37653e-51		DI49_3911	DI49_3911	4.27633	2.33939e-43
DI49_4507	NAR1	2.98109	1.06676e-13		DI49_5012	GAC1	4.27582	7.58737e-74
DI49_1134	YMC2	2.97311	2.72191e-35		DI49_2453	YHK8	4.27007	1.70363e-29
YJR111C	YJR111C	2.94654	9.25955e-22		DI49_3165	DI49_3165	4.26082	1.97794e-06
DI49_4140	DI49_4140	2.93876	4.33209e-23		YJL045W	YJL045W	4.25306	1.32463e-27
DI49_3677	DI49_3677	2.93842	2.40205e-32		DI49_3463	PTR2	4.23086	8.64182e-69
DI49_0737	NFS1	2.93768	5.47836e-27		YGL259W	YPS5	4.22444	4.62347e-52
YIL165C	YIL165C	2.93178	7.44817e-12		DI49_2542	SPS100	4.21037	1.4179e-17
DI49_2324	IRA2	2.93081	1.09156e-49		YBR174C	YBR174C	4.20334	1.1627e-17
DI49_4637	DI49_4637	2.93074	7.57518e-25		DI49_4823	RIM4	4.20113	2.12836e-21
DI49_5439	IRC15	2.926	1.09961e-21		DI49_0033	FRT2	4.19397	1.0206e-41
DI49_3777	BOP2	2.9247	6.61265e-29		DI49_2218	ENO1	4.18974	1.24815e-38
DI49_2718	RNR3	2.9244	1.63701e-37		DI49_5439	IRC15	4.18692	4.20409e-84
DI49_2434	DAP2	2.92258	2.64909e-33		YPL265W	DIP5	4.18456	3.6086e-33
YJR109C	CPA2	2.91924	5.12539e-40		DI49_3282	MBR1	4.18248	8.08271e-24
DI49_4445	BXI1	2.91425	4.44993e-20		YCL042W	YCL042W	4.18106	2.0833e-24
YER073W	ALD5	2.91324	1.19813e-34		YDL085W	NDE2	4.17537	8.77268e-17
YGL202W	ARO8	2.89238	1.20526e-34		DI49_4768	DI49_4768	4.16353	1.11135e-12
DI49_0710	DI49_0710	2.88767	6.9161e-25		DI49_2381	TAT2	4.14991	1.86313e-28
DI49_2109	ECL1	2.88282	4.04041e-14		DI49_4060	USA1	4.14907	3.70037e-48
DI49_4800	DI49_4800	2.88081	1.27099e-22		DI49_1471	RGI1	4.14645	8.6118e-48
DI49_5370	SSU1	2.87784	9.50844e-32		YCR010C	ADY2	4.14153	9.66833e-11
DI49_5018	DI49_5018	2.87686	0.000120115		DI49_3943	HMG2	4.14048	1.6471e-62
DI49_2088	DI49_2088	2.87034	1.44395e-27		YMR084W	YMR084W	4.13429	2.94057e-18
DI49_0908	UGA3	2.86514	2.32683e-33		DI49_0199	GAL1	4.13279	8.07071e-40
DI49_1853	GPG1	2.86309	3.06209e-25		YGR032W	GSC2	4.12764	1.55772e-48
DI49_1461	PET117	2.86032	6.22516e-26		YMR081C	ISF1	4.12642	6.50686e-41
DI49_1157	VMA2	2.85934	6.35488e-28		DI49_0236	ENA1	4.12605	1.79742e-53
DI49_0743	ILV6	2.8582	2.52015e-19		DI49_4173	DI49_4173	4.12121	4.77905e-83
DI49_2302	NDJ1	2.85533	0.0102041		YML123C	PHO84	4.09938	9.17639e-08
DI49_3575	FRE8	2.85259	1.77743e-28		DI49_4264	DI49_4264	4.09762	7.47065e-76
YNL109W	YNL109W	2.84037	0.00705018		YHR193C-A	YHR193C-A	4.09405	5.2531e-14
DI49_2099	TPO2	2.83816	3.23836e-24		DI49_3677	DI49_3677	4.08153	3.87323e-92
DI49_0618	YHP1	2.8376	1.097e-20		DI49_1104	HSP26	4.07541	1.00892e-12
DI49_0807	DI49_0807	2.81876	9.64173e-18		DI49_4930	ECM3	4.06067	4.85402e-153
DI49_1687	PTR3	2.80267	5.93749e-32		YGR154C	GTO1	4.05718	6.4115e-91
YNR034W-A	YNR034W-A	2.79475	3.52828e-32		YJL047C-A	YJL047C-A	4.05546	5.90859e-11
DI49_5032	DED1	2.7896	1.03686e-31		YOL081W	IRA2	4.04714	5.1141e-111
YNL024C	YNL024C	2.78119	2.82992e-10		YDR111C	ALT2	4.04641	1.86895e-63
DI49_1509	SSA4	2.74934	4.44328e-27		YAR031W	PRM9	4.03698	4.20014e-08
YKL151C	YKL151C	2.73702	3.61697e-27		YMR182W-A	YMR182W-A	4.01506	3.55161e-37
DI49_4191	DI49_4191	2.73141	3.90634e-37		DI49_4829	APM2	4.01231	2.43486e-83
DI49_2725	VHR1	2.72689	7.39766e-18		DI49_5393	DI49_5393	4.0118	9.86922e-28
DI49_1104	HSP26	2.72504	5.1662e-24		YHR048W	YHK8	4.01138	6.2023e-45
DI49_2856	CPS1	2.72186	3.65188e-20		DI49_2686	SGA1	4.00618	6.04201e-20
DI49_2256	DI49_2256	2.70301	4.01755e-21		DI49_3021	DI49_3021	4.00199	3.24691e-16
DI49_1406	DI49_1406	2.70063	3.69552e-36		DI49_0894	DI49_0894	4.0017	1.6076e-08
DI49_0671	GNP1	2.69856	1.2519e-32		DI49_3289	SRX1	3.99896	1.16967e-15
DI49_0334	PEX7	2.69138	7.91771e-32		DI49_0009	ACS1	3.98595	2.63876e-39
DI49_1272	HIS7	2.69111	1.13676e-32		DI49_4290	DI49_4290	3.94819	1.64318e-55
DI49_2799	FLO11	2.68841	2.32931e-05		YBL048W	RRT1	3.93483	9.02702e-19
DI49_5245	GRE1	2.67717	0.0340027		DI49_1714	HXK1	3.9339	1.38246e-57
DI49_0884	GGC1	2.67187	1.04387e-28		YGR131W	FHN1	3.92268	2.51323e-15
DI49_2453	YHK8	2.66447	3.05375e-32		DI49_1118	DI49_1118	3.91905	3.04525e-30
DI49_4965	DI49_4965	2.66404	9.18894e-23		DI49_2026	DI49_2026	3.9132	1.21087e-45
YJR005C-A	LSO1	2.65982	0.00125098		DI49_5483	ATH1	3.90281	2.81007e-36
YNL264C	PDR17	2.6441	9.71553e-22		YCL040W	GLK1	3.90245	5.45313e-39
DI49_4944	LEU9	2.64339	4.8621e-39		DI49_3769	GSY2	3.89422	5.04446e-28
YER052C	HOM3	2.64269	1.97996e-26		YLR152C	YLR152C	3.89093	8.6449e-109
DI49_4826	SPO11	2.63611	1.53995e-13		YER066W	RRT13	3.88903	1.52925e-69
DI49_4879	AKR2	2.63411	1.27727e-22		YGR236C	SPG1	3.88075	3.44683e-08
DI49_4192	YPK2	2.62549	1.72258e-32		DI49_4335	DI49_4335	3.88064	6.80801e-28
YIR039C	YPS6	2.62036	2.20471e-10		DI49_4723	HEF3	3.86766	8.47831e-25
YMR319C	FET4	2.62036	3.85435e-30		YMR105C	PGM2	3.85506	4.76712e-32
YAL048C	GEM1	2.61865	2.89621e-16		YDR044W	HEM13	3.85456	6.81461e-19
DI49_3728	FRE1	2.61589	3.20532e-13		DI49_5245	GRE1	3.85372	0.00112492
DI49_1102	ALG14	2.61469	1.27648e-13		DI49_4827	AIM17	3.85123	5.22437e-33
DI49_1247	PCS60	2.6092	2.04309e-27		DI49_2540	SPL2	3.84809	0.000120011
YGL259W	YPS5	2.6087	4.83071e-09		DI49_2673	SDP1	3.84785	1.1607e-20
YIR038C	GTT1	2.60738	9.72513e-25		YPR030W	CSR2	3.83315	2.08933e-34
DI49_0162	PEP1	2.60147	1.50101e-22		DI49_4196	SPG4	3.8268	3.23652e-14
DI49_5333	SPO19	2.59516	0.000197171		DI49_1902	NPY1	3.82155	8.29715e-49
YIL051C	MMF1	2.58711	2.35222e-23		YIL111W	COX5B	3.81115	8.28501e-47
DI49_0877	HEM3	2.58576	6.35044e-21		YNR034W-A	YNR034W-A	3.78914	1.19816e-15
YER037W	PHM8	2.57875	7.68499e-12		DI49_1318	DI49_1318	3.78419	1.1713e-27
DI49_1318	DI49_1318	2.57456	2.98022e-18		DI49_4331	FAA4	3.7781	3.82419e-32
YJL005W	CYR1	2.571	3.713e-29		YHR071W	PCL5	3.75687	1.92105e-43
DI49_3648	DI49_3648	2.56726	7.15149e-30		YDL218W	YDL218W	3.75151	1.17776e-06
YKL005C	BYE1	2.56607	1.0693e-35		YMR057C	YMR057C	3.74986	8.07409e-15
DI49_5488	CSR2	2.55872	2.64643e-29		YCR048W	ARE1	3.74052	8.87438e-30
YNL200C	YNL200C	2.55592	2.91674e-19		DI49_1679	ROG3	3.7132	5.46786e-157
DI49_0398	UPC2	2.55422	3.31451e-39		DI49_3880	CSR1	3.69985	1.58134e-14
YJL052W	TDH1	2.55302	9.1676e-35		DI49_2973	DI49_2973	3.6976	4.96451e-18
DI49_1899	AFT1	2.54121	5.55763e-46		YCL009C	ILV6	3.68902	7.54614e-20
DI49_5199	DI49_5199	2.5399	1.30476e-19		YNL226W	YNL226W	3.68831	0.000234441
DI49_0288	DI49_0288	2.53876	2.60561e-19		YGR201C	YGR201C	3.68509	1.32378e-17
DI49_1898	HSF1	2.53738	2.34715e-27		YOR237W	HES1	3.68382	9.40697e-06
DI49_1328	DI49_1328	2.53461	1.01381e-19		DI49_2820	DI49_2820	3.68136	4.57863e-22
DI49_0150	DI49_0150	2.52288	9.7824e-17		YNL093W	YPT53	3.67365	1.39996e-18
YJL101C	GSH1	2.51022	4.6711e-20		YIL055C	YIL055C	3.66905	6.29358e-58
YER069W	ARG5,6	2.50251	1.50485e-35		DI49_4193	PGM2	3.66786	3.4378e-26
DI49_5375	YDC1	2.49027	1.95169e-24		YCL049C	YCL049C	3.66644	1.0782e-72
DI49_2095	PEX4	2.48606	3.98697e-25		DI49_5126	MCH5	3.66407	7.24001e-23
DI49_3494	ENT4	2.47887	9.40573e-19		DI49_2388	DI49_2388	3.64966	1.8351e-12
YNR058W	BIO3	2.47691	1.30218e-09		DI49_2168	DI49_2168	3.64428	1.67837e-10
DI49_4542	DI49_4542	2.47609	5.75348e-21		DI49_1599	DI49_1599	3.64325	1.17857e-49
DI49_3769	GSY2	2.46676	5.37561e-29		YNR071C	YNR071C	3.64189	5.80257e-63
YKL163W	PIR3	2.46633	1.8543e-17		DI49_1814	SUT1	3.63908	3.30012e-31
DI49_1682	HIS2	2.46502	5.99561e-16		YAL028W	FRT2	3.63786	9.0655e-15
DI49_3070	CDC8	2.46274	8.18993e-18		DI49_2940	DI49_2940	3.62863	1.94958e-10
DI49_2817	DI49_2817	2.46183	2.45304e-25		YBR105C	VID24	3.6245	1.42047e-49
YEL041W	YEF1	2.46014	2.16455e-12		YMR246W	FAA4	3.61862	3.13599e-21
YKL198C	PTK1	2.45434	5.96408e-34		YGR190C	YGR190C	3.61593	1.67143e-06
YIL045W	PIG2	2.45296	3.65042e-11		DI49_5405	LEE1	3.6129	1.53108e-21
DI49_5294	DI49_5294	2.45153	1.85948e-18		YKL091C	YKL091C	3.60853	3.20076e-84
DI49_5235	NSL1	2.44737	7.63929e-22		YMR182C	RGM1	3.59139	2.53765e-23
DI49_5121	DI49_5121	2.44458	3.89266e-13		YFL020C	PAU5	3.59041	6.3469e-16
DI49_2096	CAF130	2.43895	1.43592e-25		DI49_4627	LEU4	3.58835	1.89312e-28
DI49_4639	DI49_4639	2.43845	7.97335e-10		YAR029W	YAR029W	3.58712	1.75823e-11
DI49_1942	TRP5	2.43736	1.18312e-23		YER067W	RGI1	3.585	4.13551e-32
DI49_5410	CAM1	2.43687	7.81575e-21		YOR011W	AUS1	3.58407	5.7797e-12
DI49_3975	NAB6	2.43406	2.79708e-41		YLR377C	FBP1	3.58309	1.19284e-21
YKL091C	YKL091C	2.42527	6.62876e-16		YFR015C	GSY1	3.58004	8.8185e-38
DI49_5582	MEP3	2.42349	1.05099e-18		DI49_4800	DI49_4800	3.57466	3.70899e-23
DI49_0088	ECM21	2.41595	1.7111e-25		DI49_4749	DI49_4749	3.573	2.13358e-15
DI49_4510	YTP1	2.41526	1.0068e-11		YIL059C	YIL059C	3.56258	1.13324e-18
DI49_5290	TRE1	2.41347	7.74852e-18		YKL187C	FAT3	3.56141	4.14404e-88
DI49_3121	DI49_3121	2.40756	3.36191e-19		YNR075W	COS10	3.56072	9.92617e-14
DI49_2896	SPT10	2.40728	4.65441e-12		YOR343C	YOR343C	3.5582	2.34463e-16
DI49_4821	DI49_4821	2.40604	5.96401e-11		YMR085W	YMR085W	3.55641	4.35639e-22
DI49_5483	ATH1	2.40436	5.14077e-25		DI49_0242	DI49_0242	3.55362	3.53468e-52
DI49_0361	HSP42	2.39869	2.1932e-30		YDL079C	MRK1	3.5494	6.92445e-16
DI49_3492	SDH2	2.39368	3.01676e-14		DI49_3695	TFS1	3.53878	4.50954e-25
DI49_2597	MDM31	2.38758	1.42722e-22		DI49_0743	ILV6	3.52304	5.0533e-26
DI49_3690	DI49_3690	2.38723	1.7373e-29		YBR050C	REG2	3.52277	1.7584e-21
DI49_2158	HIP1	2.38606	4.91139e-17		DI49_5300	SET6	3.51078	4.55899e-21
DI49_4113	CSI1	2.38591	9.91884e-12		YPL250C	ICY2	3.50685	1.95572e-44
YKL146W	AVT3	2.38431	6.80585e-14		YBL049W	MOH1	3.50096	3.15362e-15
DI49_4356	DI49_4356	2.37111	2.01592e-06		DI49_3183	PTK1	3.49742	3.88853e-10
DI49_3788	DI49_3788	2.36901	8.79766e-36		YNL200C	YNL200C	3.49624	6.45452e-34
DI49_4830	DI49_4830	2.35976	4.08862e-08		DI49_0775	DI49_0775	3.49611	5.24343e-139
DI49_1101	DI49_1101	2.3596	1.9886e-14		YNR014W	YNR014W	3.49087	1.89253e-62
DI49_1678	ATG18	2.35541	4.72818e-21		DI49_3694	DI49_3694	3.48779	4.15636e-68
DI49_0230	MRH1	2.35099	4.72371e-21		DI49_4841	DI49_4841	3.48562	7.02759e-33
DI49_3817	DI49_3817	2.34947	2.80566e-22		YCR045C	RRT12	3.48106	4.95914e-26
DI49_1524	AVT6	2.33779	5.42824e-19		YIL057C	RGI2	3.47295	1.98523e-06
YJL151C	SNA3	2.32771	3.82098e-22		DI49_1468	VHR2	3.46569	4.11531e-131
DI49_3746	TOP3	2.32764	3.40212e-08		DI49_0689	APA2	3.45159	6.4495e-30
DI49_5090	VPH1	2.32756	5.00616e-25		DI49_2798	YAP5	3.44637	1.13932e-36
DI49_4936	NUP1	2.32415	2.51418e-34		YGR254W	ENO1	3.44286	1.11407e-21
DI49_3158	DI49_3158	2.31972	2.88145e-09		YOR019W	YOR019W	3.44222	2.33369e-19
DI49_0441	EXG2	2.3196	2.649e-19		DI49_0130	MOH1	3.43505	1.99267e-19
DI49_0123	SHP1	2.31846	1.59996e-30		DI49_1869	VPS73	3.39438	1.79257e-29
DI49_4820	RIM101	2.31846	1.10131e-21		DI49_3970	PHO84	3.39321	0.00451918
YJL128C	PBS2	2.31578	2.40199e-27		YOR306C	MCH5	3.39188	2.38225e-22
DI49_2416	DI49_2416	2.29944	3.13093e-16		YDR038C	ENA5	3.38423	5.36993e-11
DI49_3429	GLG1	2.29669	1.42364e-31		DI49_2863	TPK1	3.36355	1.69101e-54
DI49_5109	SNF2	2.29569	1.32385e-39		YKL151C	YKL151C	3.3618	2.97349e-25
DI49_2198	YHB1	2.29163	0.0244965		YOR178C	GAC1	3.3429	1.29303e-65
DI49_2426	DED81	2.28531	1.49716e-21		DI49_3126	TDA4	3.34129	7.34784e-16
DI49_0744	STP22	2.26901	8.13284e-11		YDR293C	SSD1	3.33892	1.50453e-34
DI49_5350	PEX25	2.26672	8.85236e-19		DI49_5410	CAM1	3.33281	7.67077e-64
DI49_0111	AAR2	2.26596	5.33651e-06		DI49_1678	ATG18	3.33153	1.51588e-92
DI49_3493	VPS13	2.26507	3.52828e-32		YLR450W	HMG2	3.32835	1.10409e-95
DI49_1352	YEF1	2.2641	1.16108e-17		YIL100C-A	YIL100C-A	3.32474	9.95446e-06
DI49_3446	ECM4	2.25855	7.78451e-11		YCR041W	YCR041W	3.31888	4.97827e-07
YEL047C	FRD1	2.25726	1.36621e-19		DI49_0509	PEX3	3.3139	7.58271e-102
DI49_3177	CBT1	2.25654	7.15472e-11		DI49_3308	DI49_3308	3.30852	0.000103159
DI49_2015	MUP1	2.25454	6.39565e-17		DI49_2320	ADH1	3.30032	3.58281e-17
DI49_1614	DI49_1614	2.25436	1.56043e-20		DI49_1247	PCS60	3.29705	1.42666e-44
DI49_0784	BPH1	2.25306	1.12734e-23		YKL093W	MBR1	3.29658	3.22949e-14
DI49_4338	DI49_4338	2.25302	2.38446e-13		DI49_2718	RNR3	3.29569	8.85053e-13
DI49_0044	PSK1	2.25042	4.11762e-20		DI49_3647	DI49_3647	3.29524	3.3259e-14
DI49_2916	GSM1	2.2429	3.32407e-09		YHL008C	YHL008C	3.28757	3.20076e-84
DI49_2787	DI49_2787	2.24205	1.54953e-21		YNL143C	YNL143C	3.2858	1.96148e-13
DI49_2670	HIS5	2.23438	1.70922e-25		YOR318C	YOR318C	3.28197	4.28632e-20
YGL178W	MPT5	2.23001	1.3491e-15		YML101C-A	YML101C-A	3.28042	4.63704e-08
DI49_1322	DI49_1322	2.22474	2.75851e-17		YMR250W	GAD1	3.27587	1.69727e-20
DI49_5598	TPO3	2.22279	4.00809e-12		YOL086C	ADH1	3.27564	5.05661e-30
DI49_0320	SWF1	2.20731	1.89929e-17		YHL021C	AIM17	3.27458	9.10442e-22
YJR120W	YJR120W	2.20723	6.63275e-09		DI49_1493	DOT6	3.27337	4.39818e-111
DI49_5218	ICY2	2.20712	2.63235e-15		YEL074W	YEL074W	3.27256	4.12019e-08
DI49_0282	AFR1	2.20459	1.61126e-31		YBR145W	ADH5	3.2659	1.80297e-37
DI49_0622	NHX1	2.20303	6.55886e-18		DI49_0762	PGK1	3.26412	1.7855e-15
DI49_2480	PPE1	2.20302	1.5621e-18		DI49_1336	DI49_1336	3.26377	3.13207e-08
YNR013C	PHO91	2.20091	5.72556e-20		YGL180W	ATG1	3.26006	4.08435e-53
DI49_3997	RAD10	2.20074	5.40921e-08		DI49_4922	LPX1	3.25039	4.08221e-32
YEL038W	UTR4	2.19689	2.60938e-11		YBR250W	SPO23	3.24551	1.30206e-09
DI49_1521	SLX8	2.19571	6.62897e-13		YOR227W	HER1	3.24332	3.3277e-140
YJR127C	RSF2	2.19085	2.66624e-24		YAL061W	BDH2	3.23114	4.55225e-10
YIL047C	SYG1	2.18848	2.7113e-15		DI49_3247	RMA1	3.22989	4.37823e-37
DI49_1460	HMF1	2.18773	4.50408e-28		DI49_0983	NDE2	3.22866	7.1485e-15
DI49_2889	DI49_2889	2.18477	2.97584e-15		YBR085W	AAC3	3.22265	4.17164e-34
DI49_3766	HAP1	2.18211	3.99826e-30		DI49_1434	EDC2	3.21699	1.26054e-48
DI49_2753	DI49_2753	2.18002	3.7535e-09		DI49_5375	YDC1	3.21081	1.64872e-43
DI49_0255	DI49_0255	2.17326	9.82872e-17		YHR199C-A	NBL1	3.2072	1.18526e-38
DI49_1496	TRP2	2.16495	8.96883e-21		DI49_2414	DI49_2414	3.20574	2.26468e-11
DI49_0199	GAL1	2.16363	1.16257e-17		DI49_4158	NAT4	3.20413	1.79716e-06
DI49_3560	RAD5	2.16148	3.92032e-28		YBR214W	SDS24	3.20347	1.4551e-43
DI49_1562	PET122	2.16105	7.73916e-06		YEL046C	GLY1	3.20088	3.83514e-63
YEL020C	YEL020C	2.15898	1.16936e-12		YHR137C-A	YHR137C-A	3.19653	4.49451e-09
YJR130C	STR2	2.1518	9.38351e-17		YLR258W	GSY2	3.19096	2.38826e-18
YIL152W	YIL152W	2.14916	1.57196e-09		DI49_0197	GAL7	3.18932	1.46882e-37
DI49_3467	PCK1	2.14583	0.0104108		DI49_2324	IRA2	3.1889	7.84599e-48
DI49_3919	DI49_3919	2.14444	5.92325e-29		YIR019C	FLO11	3.18465	1.28903e-07
DI49_0645	PHO8	2.14282	9.52348e-16		DI49_5462	ICL2	3.18365	9.98094e-36
DI49_4384	PRC1	2.14173	4.5509e-15		DI49_1562	PET122	3.18062	1.7366e-13
DI49_1961	PMC1	2.1379	1.40664e-27		DI49_1066	SCO1	3.1792	9.5858e-26
DI49_4592	DI49_4592	2.13755	7.61618e-27		YIL028W	YIL028W	3.17069	6.13642e-19
DI49_1014	STP4	2.13419	6.28766e-21		YKL026C	GPX1	3.17058	9.2724e-23
DI49_0550	DI49_0550	2.13291	0.00660508		YPL119C-A	YPL119C-A	3.16714	0.000274271
YJL016W	YJL016W	2.13242	5.50228e-20		DI49_4236	DI49_4236	3.16268	5.59395e-39
DI49_2602	DI49_2602	2.12918	2.16067e-18		DI49_5453	ULA1	3.16039	1.03521e-21
DI49_4766	ABZ1	2.12841	6.9161e-25		DI49_0186	RCR1	3.15448	5.93275e-14
DI49_0405	CRF1	2.12768	3.65745e-06		YLL056C	YLL056C	3.15399	9.31031e-48
DI49_1473	ARG5,6	2.12644	6.15948e-30		DI49_1558	SPI1	3.14877	6.05087e-08
DI49_5434	RAD1	2.12246	1.71827e-20		YOL048C	RRT8	3.14672	2.67107e-16
DI49_4095	DI49_4095	2.12199	2.25345e-17		DI49_2982	DI49_2982	3.14527	2.49455e-21
YEL063C	CAN1	2.12054	5.06921e-14		YFR022W	ROG3	3.14283	3.24549e-56
DI49_3481	DI49_3481	2.12052	1.40569e-18		YJL212C	OPT1	3.13706	3.74979e-53
YJR001W	AVT1	2.11878	1.861e-10		YNR069C	BSC5	3.13272	8.55913e-22
DI49_4264	DI49_4264	2.11818	6.77932e-12		DI49_4445	BXI1	3.13231	5.05931e-66
DI49_4346	DI49_4346	2.11637	1.84051e-12		YAR028W	YAR028W	3.12814	1.08408e-20
DI49_1261	DI49_1261	2.11282	1.40873e-13		DI49_3423	MRS4	3.12767	5.99597e-69
DI49_3019	SAG1	2.11091	2.12176e-06		DI49_3939	DI49_3939	3.12655	1.40021e-31
DI49_2927	TOK1	2.11011	2.39562e-14		YJR096W	YJR096W	3.12198	6.65149e-17
DI49_0610	SSN2	2.10992	5.09686e-23		DI49_0150	DI49_0150	3.1161	1.22409e-59
DI49_0321	ARO1	2.1072	1.29222e-22		DI49_1691	RRT5	3.116	0.000134175
DI49_3790	DI49_3790	2.10505	4.50816e-21		DI49_0240	HEM13	3.11199	2.38818e-10
YAR023C	YAR023C	2.10142	0.000904165		DI49_0361	HSP42	3.11135	8.18685e-56
DI49_1273	ARO4	2.09965	1.19938e-27		YGR288W	MAL13	3.10987	7.37466e-33
DI49_3044	HUL4	2.09953	4.99009e-15		YJR116W	TDA4	3.10953	7.27256e-10
DI49_1569	DI49_1569	2.097	8.03867e-23		DI49_2219	COQ6	3.10913	1.05952e-45
DI49_2345	GPD2	2.0918	1.4763e-14		DI49_1265	DI49_1265	3.10745	7.24064e-35
DI49_5518	UBA3	2.08963	6.81142e-11		DI49_5484	DI49_5484	3.10313	5.19961e-08
YNL230C	ELA1	2.08579	1.41713e-08		YNL045W	LAP2	3.10219	5.74068e-57
DI49_5177	DI49_5177	2.08414	4.05727e-09		YNL125C	ESBP6	3.10166	2.18356e-57
DI49_1606	DI49_1606	2.08292	0.000232559		DI49_1418	GPA2	3.09648	2.51736e-33
DI49_2489	KSP1	2.08248	1.73226e-21		DI49_2447	SRB2	3.09466	1.475e-20
DI49_1714	HXK1	2.08076	3.30791e-18		YFR052C-A	YFR052C-A	3.0926	2.24989e-24
DI49_0725	HIS4	2.07901	3.2153e-33		YAR035W	YAT1	3.09094	5.1216e-16
DI49_0994	YET3	2.07451	1.72528e-11		DI49_4151	ARG7	3.0859	9.39272e-36
DI49_1248	TDP1	2.072	2.09909e-18		YNL109W	YNL109W	3.08336	2.45295e-13
YIL119C	RPI1	2.06971	0.000790842		DI49_1687	PTR3	3.08273	6.08434e-29
DI49_2957	BIT61	2.06829	7.50517e-14		DI49_0088	ECM21	3.08168	8.05148e-32
DI49_2532	FUR1	2.06397	1.3802e-21		DI49_0018	PTA1	3.07854	1.69748e-12
YGL175C	SAE2	2.05997	0.00761186		YIL043C	CBR1	3.07457	3.29868e-68
YIL033C	BCY1	2.05708	3.89399e-12		YBR069C	TAT1	3.06968	2.0325e-30
DI49_3156	BAT2	2.05486	5.32769e-25		DI49_4826	SPO11	3.06696	2.45143e-19
DI49_2734	PIG2	2.05463	1.21835e-28		DI49_2256	DI49_2256	3.06668	1.60092e-35
DI49_0853	PTP1	2.05381	4.23455e-15		YCR012W	PGK1	3.0612	4.32e-17
DI49_1906	PUS2	2.0538	7.95374e-07		YIL045W	PIG2	3.0567	1.50125e-42
DI49_1536	PMD1	2.0538	1.25675e-19		YNR060W	FRE4	3.05362	1.42488e-15
DI49_4818	OCA5	2.05174	5.48011e-17		YHR022C	YHR022C	3.05166	2.02056e-13
DI49_0030	PRP45	2.05052	5.71296e-11		YHR199C	AIM46	3.04873	6.13734e-87
DI49_1444	MEI4	2.04883	6.3527e-13		YOR277C	YOR277C	3.04657	4.63194e-05
DI49_1398	FMP52	2.04837	1.45324e-11		YEL045C	YEL045C	3.04095	8.36464e-25
DI49_1964	CDH1	2.0482	1.11459e-13		DI49_0428	VHS1	3.03653	9.66374e-18
DI49_0509	PEX3	2.04697	3.028e-14		YMR271C	URA10	3.03634	4.92511e-12
DI49_5006	DCS2	2.04362	1.59774e-24		DI49_4171	ISF1	3.0334	2.45234e-44
DI49_2073	SHY1	2.04091	1.41426e-18		DI49_0266	FMP16	3.02962	1.17319e-08
DI49_1954	PDR1	2.03975	4.03523e-18		DI49_1036	YAT1	3.02613	8.09747e-54
DI49_2825	PEX2	2.03856	9.66277e-12		YPR015C	YPR015C	3.02556	2.74465e-17
YBR297W	MAL33	2.03693	5.5683e-16		DI49_5595	DI49_5595	3.0176	1.18951e-20
YIL003W	CFD1	2.03534	7.80203e-13		YDL182W	LYS20	3.0149	6.23109e-39
DI49_3423	MRS4	2.0339	6.29228e-10		YKR097W	PCK1	3.01382	3.28659e-10
DI49_4183	SNO1	2.02978	4.33372e-08		DI49_3992	TSL1	3.01099	5.97523e-40
DI49_2432	VMA16	2.0292	7.44121e-12		DI49_1909	PKP2	3.00973	1.53137e-30
DI49_5494	VMA13	2.02294	1.25685e-16		DI49_3566	DI49_3566	3.0069	1.37527e-11
DI49_4106	STB4	2.02102	9.47083e-21		DI49_4692	IDH1	3.00681	8.65299e-162
DI49_3619	SUL2	2.01966	1.00297e-12		YDL024C	DIA3	3.00634	0.00670554
DI49_5590	DI49_5590	2.01533	9.24878e-14		YNR002C	ATO2	3.00417	4.79438e-29
DI49_0242	DI49_0242	2.01444	2.77251e-25		YIL146C	ATG32	3.00256	4.10897e-46
DI49_2603	NBL1	2.0131	2.9814e-07		DI49_2055	TPC1	3.00211	9.61093e-14
DI49_4577	YGP1	2.01199	1.02447e-10		DI49_0744	STP22	3.00173	2.95487e-18
DI49_4122	DI49_4122	2.00854	0.000114293		DI49_3578	DI49_3578	2.99872	3.84365e-47
DI49_5608	MMS1	2.00597	2.72024e-17		DI49_1157	VMA2	2.99208	8.11072e-19
DI49_3247	RMA1	2.00403	2.90863e-13		DI49_2221	GND2	2.99147	1.23321e-10
YJL093C	TOK1	2.0024	1.54439e-12		DI49_3138	STR2	2.98441	6.55364e-36
DI49_0893	PPH22	2.00151	7.52495e-16		YCL030C	HIS4	2.98162	1.58362e-13
DI49_3943	HMG2	1.99993	4.82964e-17		YGR197C	SNG1	2.98027	7.74026e-70
DI49_2990	VPS53	1.99909	3.54667e-16		YBR132C	AGP2	2.97841	2.41857e-19
DI49_2375	LAG2	1.99737	1.54439e-12		DI49_2939	DI49_2939	2.97826	1.20867e-25
DI49_1558	SPI1	1.9935	2.41286e-11		YIL162W	SUC2	2.97755	2.15576e-47
DI49_2103	BTN2	1.99009	2.57196e-08		YGL199C	YGL199C	2.9714	1.9893e-08
DI49_0814	ATG15	1.98929	5.473e-12		YCR022C	YCR022C	2.96843	1.1356e-08
YJL078C	PRY3	1.98848	3.62223e-14		DI49_3249	MYO3	2.96578	9.82619e-43
DI49_4696	PEP1	1.98817	1.15767e-08		DI49_4334	GAD1	2.9631	1.88784e-14
DI49_2323	DI49_2323	1.9869	1.15309e-19		YJL142C	IRC9	2.96272	4.58382e-08
YGR287C	IMA1	1.97883	2.02905e-16		DI49_2773	YIA6	2.96252	5.3486e-33
DI49_2887	GLG2	1.97679	4.56487e-14		YDL123W	SNA4	2.95738	6.32709e-35
YJR121W	ATP2	1.97643	3.61739e-18		DI49_0334	PEX7	2.9519	8.86202e-88
DI49_4902	SLD7	1.9757	2.02642e-12		YOL131W	YOL131W	2.95123	4.38862e-08
DI49_2145	RNR4	1.97392	6.73621e-26		YGR161C	RTS3	2.94443	8.69163e-33
YNL006W	LST8	1.97381	7.0994e-14		YMR181C	YMR181C	2.94211	1.15306e-29
DI49_3874	STP3	1.97265	1.24698e-12		DI49_4191	DI49_4191	2.94124	3.08227e-68
YNL234W	YNL234W	1.96893	2.72287e-18		DI49_2618	DI49_2618	2.9366	2.71406e-10
DI49_5278	POS5	1.96867	1.88283e-19		DI49_3766	HAP1	2.93659	2.36258e-71
YKL176C	LST4	1.96446	2.15559e-12		YMR090W	YMR090W	2.93444	1.38518e-14
DI49_3825	CWC24	1.96306	4.93497e-18		DI49_3876	FBP1	2.93375	8.67229e-14
DI49_3045	DI49_3045	1.96284	1.54931e-13		YNL195C	YNL195C	2.92682	1.9764e-07
DI49_0777	PMP1	1.96235	3.00621e-10		DI49_3817	DI49_3817	2.92567	1.70586e-44
DI49_4823	RIM4	1.96224	4.9692e-08		DI49_2597	MDM31	2.92189	4.49895e-31
DI49_2939	DI49_2939	1.95907	2.55101e-18		DI49_1372	GLC3	2.91764	8.6956e-28
DI49_2798	YAP5	1.95784	7.37495e-12		YKL037W	AIM26	2.9171	1.23217e-08
DI49_3282	MBR1	1.95597	6.12061e-12		DI49_0884	GGC1	2.9148	3.9014e-48
YIL056W	VHR1	1.95506	1.28576e-17		DI49_2301	WSC3	2.90314	6.48205e-56
DI49_2337	RTG1	1.95039	2.27493e-06		DI49_1898	HSF1	2.90153	1.73177e-25
YJL119C	YJL119C	1.94954	0.0328858		DI49_2864	DI49_2864	2.89811	3.00953e-36
DI49_0795	DI49_0795	1.94908	0.0011844		DI49_0288	DI49_0288	2.89717	4.06856e-54
YER040W	GLN3	1.94838	5.52006e-11		DI49_0863	DI49_0863	2.89615	3.02492e-13
DI49_1437	KRE29	1.9476	2.39125e-06		YFR053C	HXK1	2.89611	3.56345e-22
DI49_2702	SDS3	1.94608	9.44167e-07		DI49_2834	PHO90	2.8929	6.93593e-10
DI49_5465	HAA1	1.94344	1.78821e-19		YMR251W	GTO3	2.88778	6.68645e-09
DI49_4478	DI49_4478	1.94099	1.39875e-24		DI49_5598	TPO3	2.88403	7.08772e-24
DI49_2086	ASN2	1.93793	3.34812e-18		DI49_3575	FRE8	2.87936	3.30896e-56
DI49_3293	VMA5	1.93483	3.58158e-18		DI49_1355	UTR4	2.87756	8.90791e-20
YGL240W	DOC1	1.93465	0.000129269		YEL070W	DSF1	2.87352	3.09622e-11
DI49_5328	ISU1	1.93253	2.18738e-16		YNL264C	PDR17	2.87097	1.20221e-81
YJL217W	REE1	1.92988	2.6049e-10		DI49_1009	MCH1	2.86697	6.25258e-52
DI49_4483	PDR17	1.92688	2.20821e-14		DI49_2577	ENO2	2.86321	1.57564e-08
DI49_2218	ENO1	1.92243	3.92993e-17		YGR287C	IMA1	2.8614	1.88029e-30
DI49_1436	PHM8	1.9203	7.58523e-09		DI49_4870	AHC1	2.85965	3.13294e-22
DI49_2221	GND2	1.91926	3.91708e-08		YMR319C	FET4	2.85938	5.14474e-68
DI49_0603	PPM1	1.91859	1.58983e-13		DI49_2993	RNR2	2.85855	1.14285e-16
DI49_3102	IME1	1.91634	7.67726e-06		DI49_3648	DI49_3648	2.85677	1.1453e-31
DI49_1681	LSB3	1.91582	2.88109e-14		DI49_4140	DI49_4140	2.8507	3.6174e-28
YJL212C	OPT1	1.91408	2.90467e-12		DI49_5604	GPH1	2.84084	3.41769e-14
DI49_0018	PTA1	1.91371	5.37669e-10		DI49_2949	MPM1	2.84027	4.0849e-24
DI49_5031	HIS3	1.91236	5.21713e-08		YLR122C	YLR122C	2.8386	0.000123337
YJR147W	HMS2	1.90999	2.87877e-07		DI49_2345	GPD2	2.83407	5.00473e-26
DI49_3587	REX2	1.90661	7.00079e-11		DI49_0601	NPL3	2.83352	3.66483e-29
YNR070W	PDR18	1.90408	9.44492e-08		YER088C-A	YER088C-A	2.82824	1.64479e-11
YKL203C	TOR2	1.90405	0.00749198		YBL016W	FUS3	2.82751	4.01162e-09
DI49_0470	SSD1	1.90118	4.55071e-14		DI49_2401	IZH2	2.82683	1.05912e-18
DI49_0623	TOM1	1.89433	9.14535e-20		DI49_0072	DI49_0072	2.82346	5.25201e-22
DI49_0033	FRT2	1.89019	2.73436e-11		YFL042C	YFL042C	2.82333	3.1372e-20
DI49_1054	NTH1	1.88546	9.18379e-23		YML100W	TSL1	2.8217	6.31844e-28
YNL274C	GOR1	1.88426	1.83052e-12		DI49_0216	DI49_0216	2.82109	2.55375e-10
YNL282W	POP3	1.88236	0.000197903		DI49_5008	ALE1	2.8194	1.51135e-23
DI49_3562	SMF3	1.88202	4.22354e-15		DI49_4601	DI49_4601	2.81875	2.55437e-26
DI49_1573	RAD4	1.87488	2.90297e-13		YFR021W	ATG18	2.81822	1.00048e-50
DI49_4668	MTQ1	1.87483	4.475e-10		DI49_3155	HMS2	2.81797	2.10494e-06
DI49_2801	SEC11	1.87453	3.41187e-11		YER096W	SHC1	2.81775	4.47453e-13
YIL059C	YIL059C	1.87302	8.05254e-06		YBR286W	APE3	2.81662	6.29228e-69
DI49_4793	DI49_4793	1.87287	3.16033e-11		YFR020W	YFR020W	2.80963	7.53038e-28
DI49_3420	FMP46	1.87251	7.38289e-08		YIL066C	RNR3	2.80932	7.18153e-12
DI49_5206	DI49_5206	1.86762	3.0436e-17		YDL187C	YDL187C	2.80794	1.9656e-11
DI49_3136	RSF2	1.86666	1.20442e-17		YLR123C	YLR123C	2.80777	5.01153e-12
DI49_3970	PHO84	1.86581	0.00522654		DI49_2295	SHR5	2.80655	6.30446e-09
DI49_4512	DI49_4512	1.86437	3.08526e-26		YLR164W	SHH4	2.80375	5.23231e-09
DI49_5393	DI49_5393	1.86001	6.65137e-10		YCR073W-A	SOL2	2.80285	4.01981e-56
YJL141C	YAK1	1.85859	3.64871e-20		DI49_5596	PIN3	2.8004	4.77331e-45
DI49_0487	GIC2	1.85728	3.13398e-07		YKR073C	YKR073C	2.79096	3.90737e-09
DI49_5289	CUP9	1.8557	5.77622e-13		YBR218C	PYC2	2.79071	2.98046e-26
DI49_3131	IBA57	1.85567	2.60098e-10		DI49_1961	PMC1	2.78969	4.3471e-33
DI49_3512	DPS1	1.85071	5.75597e-12		DI49_1829	RRT6	2.78917	2.33369e-19
DI49_3501	FRA1	1.84946	1.23814e-17		YNL115C	YNL115C	2.77876	2.82509e-15
DI49_5052	HER1	1.84677	4.53662e-18		YOL158C	ENB1	2.77533	1.91193e-28
DI49_3135	VPS70	1.84569	6.49701e-15		DI49_4879	AKR2	2.77166	7.49377e-24
DI49_2400	PFA4	1.84419	4.55359e-11		YOR092W	ECM3	2.76887	5.68575e-44
DI49_1091	AKL1	1.84343	4.13995e-22		YLL023C	POM33	2.76679	4.29677e-30
YNL128W	TEP1	1.84326	0.0273446		YBR241C	YBR241C	2.76028	8.33578e-18
DI49_3691	IDP2	1.8428	2.024e-15		DI49_3156	BAT2	2.76	4.34327e-16
DI49_0897	LYS20	1.84131	3.68251e-23		DI49_3510	KNS1	2.75627	4.20564e-27
DI49_4557	NPR1	1.84087	1.35135e-13		DI49_0938	PPH21	2.75466	1.55445e-26
DI49_5604	GPH1	1.8402	3.96922e-19		DI49_0842	DI49_0842	2.75049	2.78772e-17
YOL158C	ENB1	1.83932	6.70735e-15		DI49_1705	DUG1	2.74929	1.85622e-33
DI49_2857	DI49_2857	1.83874	6.42571e-12		YDL223C	HBT1	2.74871	0.0118547
YIL092W	YIL092W	1.83832	1.90684e-05		DI49_0044	PSK1	2.74588	2.08505e-40
DI49_3852	DI49_3852	1.8382	8.39422e-18		YOR173W	DCS2	2.7449	2.79225e-11
DI49_0885	ASF2	1.83494	1.4534e-17		DI49_2726	DI49_2726	2.74021	1.41057e-22
DI49_5493	GLN1	1.83074	1.77924e-13		DI49_0877	HEM3	2.73785	9.69575e-23
DI49_3139	MNS1	1.8306	5.89242e-10		DI49_4820	RIM101	2.73771	3.48019e-33
DI49_1445	ACA1	1.82893	9.5517e-13		DI49_2813	LYS1	2.73378	6.41193e-19
YJL216C	IMA5	1.8262	1.67412e-05		YGR066C	YGR066C	2.73311	1.48366e-12
DI49_4255	EAR1	1.82495	3.01131e-09		YGL117W	YGL117W	2.72972	4.34662e-52
YIL146C	ATG32	1.8235	2.95659e-08		YEL008C-A	YEL008C-A	2.72965	3.22099e-05
YNL240C	NAR1	1.82313	3.28466e-10		DI49_5309	PRM4	2.72565	1.58811e-33
DI49_2864	DI49_2864	1.82164	1.43837e-09		YJL141C	YAK1	2.7241	5.11662e-50
YIL067C	YIL067C	1.82053	3.38287e-11		YLR094C	GIS3	2.72155	1.77334e-20
DI49_0883	DI49_0883	1.82016	9.95095e-08		DI49_4384	PRC1	2.72111	3.55697e-22
DI49_1920	ALG13	1.81802	2.03037e-10		DI49_3854	TAL1	2.71872	1.60494e-18
DI49_1613	OTU1	1.81532	3.10425e-13		DI49_4611	ESBP6	2.71803	2.45725e-51
DI49_4546	DI49_4546	1.81525	4.67705e-13		YPL247C	YPL247C	2.71474	8.58852e-36
DI49_3254	RRN3	1.81406	5.35142e-12		DI49_2211	SOL4	2.71316	2.25718e-11
DI49_2089	DI49_2089	1.80911	4.83129e-18		DI49_2331	DI49_2331	2.71285	1.96173e-37
DI49_2994	RRN7	1.80749	1.25897e-06		YKR075W-A	YKR075W-A	2.71251	1.42496e-13
DI49_5474	DSS4	1.80511	8.82508e-12		DI49_4143	STB2	2.71078	6.53709e-23
YER066W	RRT13	1.8043	9.00702e-08		DI49_0893	PPH22	2.70999	1.17425e-55
YNL241C	ZWF1	1.80339	2.18965e-12		DI49_1303	SAF1	2.7076	8.95017e-17
YGL258W-A	YGL258W-A	1.80307	5.96257e-05		DI49_1248	TDP1	2.70581	6.44016e-56
DI49_4274	SPG5	1.8029	4.12203e-08		DI49_4223	GID8	2.70435	8.67773e-47
DI49_3939	DI49_3939	1.80269	3.1388e-09		YGL202W	ARO8	2.70415	1.17538e-22
DI49_4930	ECM3	1.79863	8.10086e-14		DI49_2707	DI49_2707	2.70222	1.70174e-30
DI49_1009	MCH1	1.79832	1.66914e-14		DI49_4115	DI49_4115	2.70191	1.98316e-21
DI49_1265	DI49_1265	1.79547	2.02563e-08		DI49_3874	STP3	2.69924	2.33862e-22
DI49_3162	DI49_3162	1.7902	1.3142e-10		DI49_0710	DI49_0710	2.69745	5.32133e-39
DI49_5596	PIN3	1.78977	1.49946e-11		DI49_3429	GLG1	2.69729	1.45619e-46
DI49_0075	DI49_0075	1.78899	2.79116e-08		YLL048C	YBT1	2.69533	7.59223e-55
DI49_4076	UBX2	1.78793	6.22135e-15		YCR091W	KIN82	2.69518	3.0125e-34
DI49_3393	ALY1	1.78733	4.44914e-14		DI49_1382	DI49_1382	2.69507	5.31481e-32
DI49_0227	RAD28	1.78623	3.37628e-10		YLR312C	YLR312C	2.69132	3.75721e-24
DI49_3513	DI49_3513	1.78591	1.86871e-10		DI49_5370	SSU1	2.691	1.68051e-22
DI49_0910	SFA1	1.78575	8.3926e-11		YMR262W	YMR262W	2.68998	2.94779e-29
DI49_4813	VMR1	1.78545	8.04554e-17		YOL119C	MCH4	2.68925	3.47568e-76
DI49_2982	DI49_2982	1.78404	0.00693714		YDR034W-B	YDR034W-B	2.68745	1.19324e-05
DI49_3590	DI49_3590	1.7824	7.24829e-11		YLR256W	HAP1	2.68672	1.79986e-59
DI49_2388	DI49_2388	1.78131	2.18738e-16		DI49_2817	DI49_2817	2.68665	5.92786e-17
DI49_3476	DI49_3476	1.77984	1.15508e-17		YMR020W	FMS1	2.68464	1.44166e-30
DI49_0584	STE14	1.77852	2.10387e-07		YGL197W	MDS3	2.68418	3.1499e-44
DI49_0085	SEA4	1.77756	3.0436e-17		YJL163C	YJL163C	2.68278	3.22047e-20
DI49_3976	ATR1	1.77742	1.01868e-19		YIR006C	PAN1	2.68019	1.28411e-64
YJR039W	YJR039W	1.77692	3.62589e-11		YER175C	TMT1	2.67787	6.21518e-57
DI49_1415	SPC25	1.77494	8.20846e-05		DI49_3932	DIF1	2.677	2.25098e-14
DI49_5118	MBF1	1.77232	1.48814e-15		DI49_4383	LCB1	2.67654	5.3915e-23
YJL149W	DAS1	1.76743	7.99871e-06		DI49_3621	GIS3	2.66934	4.87845e-41
DI49_1903	SGF73	1.76398	7.95721e-16		DI49_2815	DI49_2815	2.66581	1.30794e-25
DI49_1419	RPN3	1.761	6.65013e-20		YER054C	GIP2	2.66498	8.57115e-11
DI49_1439	GLN3	1.75885	1.45324e-11		DI49_5052	HER1	2.66289	2.06822e-65
YJL159W	HSP150	1.75728	1.6021e-09		DI49_3683	SHH4	2.66038	5.091e-06
DI49_2025	DI49_2025	1.75278	0.00665082		DI49_4356	DI49_4356	2.66009	6.41442e-20
DI49_1213	GDT1	1.75049	4.87402e-09		DI49_1415	SPC25	2.65936	1.28589e-21
DI49_1647	BLM10	1.74956	1.37754e-14		YHR194W	MDM31	2.6588	1.39653e-32
DI49_5122	CPA1	1.74899	3.95173e-17		DI49_4685	LAP2	2.65817	1.2525e-31
DI49_0105	ALG3	1.74745	6.80585e-14		DI49_2794	DI49_2794	2.65659	4.24112e-15
DI49_3741	ECM22	1.74462	1.02655e-11		DI49_4789	DI49_4789	2.65322	4.01686e-11
DI49_5450	NCR1	1.74442	3.83527e-14		DI49_1906	PUS2	2.65139	3.39523e-09
DI49_2995	APS1	1.74403	5.3302e-07		DI49_0885	ASF2	2.65134	2.59872e-46
DI49_4547	DI49_4547	1.74374	4.98079e-09		DI49_2795	RPR2	2.65103	1.23056e-18
DI49_2180	RTA1	1.74246	3.76679e-05		DI49_2089	DI49_2089	2.64997	5.7303e-40
DI49_5009	HEM15	1.74175	2.03952e-17		YKL217W	JEN1	2.64669	1.43078e-08
DI49_3705	ATG26	1.73985	6.12061e-12		YOR072W	YOR072W	2.64661	2.83987e-06
DI49_1484	DI49_1484	1.73872	6.77932e-12		YPR026W	ATH1	2.64537	1.2601e-13
DI49_2452	AAP1	1.73504	7.02342e-16		YNL065W	AQR1	2.64382	4.21898e-09
DI49_0756	DI49_0756	1.73451	7.20181e-14		DI49_0031	GIP4	2.6438	1.00751e-65
DI49_4293	DI49_4293	1.73257	5.17527e-12		DI49_4653	NIS1	2.6416	2.83704e-10
DI49_4798	DI49_4798	1.73136	0.0294554		DI49_1221	PGI1	2.63687	4.04892e-12
DI49_4021	DAK1	1.72976	1.51742e-13		YLR177W	YLR177W	2.63345	1.41541e-29
DI49_0812	DI49_0812	1.72902	4.50837e-11		YOL002C	IZH2	2.63273	1.37162e-12
DI49_1465	CEM1	1.72837	9.82433e-06		YKL152C	GPM1	2.62979	3.25892e-12
DI49_1221	PGI1	1.72729	9.54227e-14		DI49_5150	DI49_5150	2.62527	1.68808e-16
DI49_1258	DI49_1258	1.72209	4.64828e-12		DI49_0678	EMI2	2.62517	3.17277e-41
YGL197W	MDS3	1.71962	7.08728e-14		YIL012W	YIL012W	2.62348	5.89289e-10
DI49_1493	DOT6	1.71872	6.77932e-12		DI49_5328	ISU1	2.62084	1.20194e-69
DI49_4831	DI49_4831	1.71821	1.21608e-14		YOR152C	YOR152C	2.6203	2.97751e-06
DI49_3606	EMP46	1.71819	0.000184448		DI49_3493	VPS13	2.61991	2.49142e-62
DI49_2509	GRE3	1.7148	3.77579e-12		YDR133C	YDR133C	2.61763	5.99159e-35
DI49_4790	DI49_4790	1.71224	2.40497e-11		YHR161C	YAP1801	2.61257	2.29447e-61
DI49_2490	SAM35	1.71026	6.24291e-11		YGR289C	MAL11	2.61166	1.55236e-14
DI49_5600	CUR1	1.7094	2.6419e-05		YNR068C	YNR068C	2.61055	2.88551e-21
DI49_2275	GAS4	1.70889	0.00906685		DI49_0344	CPR1	2.6105	4.5533e-40
YJL210W	PEX2	1.70857	7.77707e-07		DI49_1600	DI49_1600	2.60965	7.2874e-29
DI49_0740	DI49_0740	1.70602	6.70751e-10		YOL020W	TAT2	2.60831	1.15869e-23
DI49_0738	DCC1	1.70409	8.85684e-10		DI49_1666	CMK1	2.6064	1.21959e-29
DI49_4349	DI49_4349	1.70402	1.68228e-08		DI49_1920	ALG13	2.60254	2.82007e-56
DI49_5332	RPL5	1.70324	2.93438e-12		DI49_1348	GLY1	2.6025	3.65179e-38
DI49_2748	SSM4	1.70123	1.4577e-13		YKR058W	GLG1	2.59929	2.48277e-36
DI49_2105	SKN1	1.69676	2.70724e-14		DI49_3618	GEP5	2.59632	1.0002e-14
DI49_5229	HSP82	1.69605	1.8733e-11		YJR147W	HMS2	2.59584	8.3029e-14
DI49_0781	FEN2	1.69324	1.76812e-10		DI49_5333	SPO19	2.58995	0.00105271
DI49_3618	GEP5	1.69237	1.78383e-08		YFL040W	YFL040W	2.58828	0.000161329
DI49_4960	CAT5	1.69058	4.38429e-18		DI49_1102	ALG14	2.58781	2.47934e-15
YGL224C	SDT1	1.69028	2.83366e-16		YOL157C	IMA2	2.58562	5.37354e-28
DI49_2772	NAS2	1.69024	2.61988e-08		DI49_0105	ALG3	2.58403	4.18495e-15
YJL072C	PSF2	1.6897	6.56765e-07		DI49_2602	DI49_2602	2.58326	2.3165e-44
YJL071W	ARG2	1.68934	7.53732e-10		DI49_2294	MDY2	2.5815	5.65011e-36
DI49_0416	LYS4	1.68906	4.6134e-13		DI49_0679	GRH1	2.58137	2.32236e-46
DI49_4009	TDA9	1.68903	5.54338e-17		YPR160W	GPH1	2.57311	8.83512e-10
DI49_1718	DI49_1718	1.68881	6.97954e-05		DI49_1848	SCS3	2.57042	9.23951e-11
DI49_3974	NGL3	1.68758	5.66753e-11		DI49_4502	CWC25	2.56878	1.11353e-23
YNL115C	YNL115C	1.68517	1.08873e-10		DI49_4639	DI49_4639	2.56787	4.25678e-11
DI49_1304	DUG2	1.67973	1.10933e-10		DI49_1614	DI49_1614	2.56778	9.8762e-57
DI49_2270	RTC1	1.67748	4.05423e-16		DI49_4831	DI49_4831	2.56748	5.69849e-32
DI49_4502	CWC25	1.67717	2.44845e-07		DI49_1309	APE3	2.5663	9.8007e-19
DI49_4601	DI49_4601	1.67704	2.67554e-09		YDR018C	YDR018C	2.566	1.40729e-08
DI49_2895	DI49_2895	1.67696	4.89661e-08		YOR175C	ALE1	2.5654	1.40342e-22
DI49_2613	BAT1	1.67628	7.00817e-17		DI49_1352	YEF1	2.56489	8.84967e-37
DI49_0734	DI49_0734	1.67564	9.67e-14		YEL020C	YEL020C	2.56441	4.08543e-44
DI49_3124	RSM7	1.67418	2.31068e-07		YJR103W	URA8	2.56356	1.39714e-38
DI49_2330	DI49_2330	1.6732	2.24519e-12		YCL064C	CHA1	2.56303	3.44461e-20
DI49_3183	PTK1	1.67282	0.000449565		YFR032C	RRT5	2.56294	0.00027434
DI49_5119	BUD7	1.67041	1.56459e-13		DI49_2123	RTS3	2.56178	3.11311e-78
DI49_2331	DI49_2331	1.66894	7.77023e-10		DI49_2281	MDH2	2.56132	1.6557e-08
DI49_0057	VPS8	1.66818	5.27375e-08		YIL036W	CST6	2.55855	8.96802e-52
DI49_2055	TPC1	1.66726	6.75229e-05		DI49_0170	SCT1	2.55743	2.84131e-20
DI49_0717	GID7	1.66476	1.97573e-09		YML034W	SRC1	2.55217	1.67525e-14
DI49_5309	PRM4	1.66424	6.13616e-08		DI49_0041	ATS1	2.54953	4.9458e-13
DI49_2272	PFK27	1.66403	5.48202e-12		DI49_0998	IDP1	2.54777	4.33267e-32
YIL087C	AIM19	1.65963	5.51796e-08		DI49_2013	DI49_2013	2.54747	1.2977e-06
YJL082W	IML2	1.65915	6.68194e-12		YPR154W	PIN3	2.54555	1.10178e-11
YAR003W	SWD1	1.65913	2.83449e-07		YKR076W	ECM4	2.54527	1.44937e-12
DI49_1455	PIC2	1.65743	4.04041e-14		YPL015C	HST2	2.5446	4.32521e-11
YNL262W	POL2	1.65547	3.53852e-09		DI49_1846	CWC23	2.54004	6.13019e-42
DI49_1198	NPL4	1.65509	5.42693e-15		DI49_0715	PDI1	2.53935	2.57023e-18
DI49_3810	STT4	1.65304	6.96426e-15		DI49_3124	RSM7	2.53892	1.00425e-22
YNL270C	ALP1	1.65107	0.0409388		YML007C-A	YML007C-A	2.53813	5.41492e-07
DI49_0240	HEM13	1.64806	1.06125e-14		YMR297W	PRC1	2.53707	1.29315e-18
YNL101W	AVT4	1.64514	3.2908e-09		YJR039W	YJR039W	2.53527	5.19305e-27
DI49_5578	MSS18	1.64394	4.98944e-10		DI49_1156	TPS1	2.53217	3.70457e-31
DI49_5030	MRM1	1.64264	2.03371e-11		DI49_0640	DI49_0640	2.5319	7.09899e-13
YKL044W	YKL044W	1.63732	0.0128682		DI49_1634	DI49_1634	2.53182	1.22516e-08
DI49_2179	SLI1	1.63646	1.10078e-13		DI49_0123	SHP1	2.53168	1.20994e-35
DI49_4654	APJ1	1.63533	4.34739e-15		DI49_3481	DI49_3481	2.52934	2.28025e-26
DI49_1064	PDX3	1.63504	1.09525e-14		YOR331C	YOR331C	2.52874	0.00374239
DI49_0821	FUB1	1.63161	1.10335e-07		DI49_0055	DI49_0055	2.52822	2.34933e-71
DI49_2592	PTH1	1.63005	0.043655		YHR097C	YHR097C	2.52674	1.26173e-15
DI49_0872	UGA4	1.6293	0.00136517		YNL134C	YNL134C	2.5265	2.35411e-17
DI49_0975	DI49_0975	1.62841	6.64918e-09		YHR105W	YPT35	2.51614	2.7526e-30
DI49_3336	TUL1	1.6284	7.07059e-13		YDL197C	ASF2	2.51607	2.22083e-12
DI49_0055	DI49_0055	1.62796	3.4487e-15		YOR072W-A	YOR072W-A	2.51557	6.78387e-06
DI49_1809	PMR1	1.62785	1.71266e-11		DI49_3494	ENT4	2.51451	2.05863e-14
DI49_2674	HOS4	1.62745	6.56454e-13		YMR316C-A	YMR316C-A	2.51207	4.54437e-07
DI49_5558	PIS1	1.62712	1.16269e-09		DI49_2734	PIG2	2.50988	2.3845e-21
DI49_0047	SYN8	1.62598	2.31068e-07		YJR148W	BAT2	2.50943	1.74097e-15
DI49_1005	DI49_1005	1.62524	1.06916e-09		DI49_0176	PDR3	2.50822	2.45201e-28
DI49_5184	GPB1	1.62323	5.03161e-10		DI49_2027	ART5	2.50708	5.25483e-11
DI49_3376	ECM9	1.62168	0.00906662		DI49_1847	SOH1	2.50606	3.50664e-23
YPL274W	SAM3	1.62007	1.53493e-11		DI49_3508	POM33	2.50545	8.7374e-31
DI49_5173	VTS1	1.61994	3.47602e-13		DI49_5290	TRE1	2.50261	1.08397e-43
DI49_0390	COQ4	1.61958	1.11483e-09		YLR343W	GAS2	2.50092	8.11674e-16
DI49_1607	DI49_1607	1.61783	3.83527e-14		DI49_3291	HOT13	2.49894	2.47415e-11
YIL116W	HIS5	1.61632	5.48972e-16		DI49_3501	FRA1	2.49886	5.03043e-93
DI49_4799	DI49_4799	1.61524	4.53067e-06		YNL014W	HEF3	2.49303	2.76739e-10
DI49_3152	PMT4	1.61377	1.34804e-08		DI49_2603	NBL1	2.49275	9.69344e-25
DI49_4827	AIM17	1.61286	2.10924e-10		YAL017W	PSK1	2.49092	3.04753e-07
DI49_2242	YOR1	1.61123	1.77924e-13		DI49_5385	GPI2	2.48855	5.85484e-25
DI49_1169	IRA1	1.60773	6.06721e-15		DI49_3475	DI49_3475	2.48612	1.91592e-09
DI49_3721	HRD3	1.60738	1.61951e-11		DI49_5055	WTM2	2.48245	2.67291e-31
YKL064W	MNR2	1.60676	1.57364e-13		DI49_1995	GSC2	2.48226	1.15122e-16
YER064C	VHR2	1.60667	0.00339172		DI49_2736	CBR1	2.48212	2.79635e-16
DI49_1240	SDS24	1.60545	3.85149e-09		YKR093W	PTR2	2.47786	4.04091e-33
DI49_1065	CSG2	1.60531	1.39267e-08		YNL321W	VNX1	2.47566	1.0715e-27
DI49_2932	ARG3	1.6018	6.84032e-14		YHR122W	CIA2	2.4753	5.0431e-31
DI49_3992	TSL1	1.60061	2.87823e-10		YER119C	AVT6	2.47395	1.31538e-27
DI49_1326	DI49_1326	1.60011	3.13449e-12		DI49_0318	DI49_0318	2.47313	9.30941e-05
DI49_0031	GIP4	1.59958	3.69328e-12		YCR069W	CPR4	2.47254	1.5997e-55
DI49_5411	SGF11	1.59707	5.37112e-10		YOL058W	ARG1	2.47209	5.19656e-12
DI49_0389	RAV2	1.59651	4.42485e-10		YIL077C	YIL077C	2.47115	1.57026e-26
YIL111W	COX5B	1.59539	2.31366e-10		YIL100W	YIL100W	2.46927	0.00010749
DI49_1303	SAF1	1.59371	1.16269e-09		YDL194W	SNF3	2.46448	1.06937e-13
YAL017W	PSK1	1.59343	3.14023e-10		DI49_2875	SNA3	2.46157	6.22191e-15
DI49_1705	DUG1	1.59303	1.7621e-08		YBL075C	SSA3	2.45886	1.8286e-06
DI49_3755	CDD1	1.59256	6.84483e-05		YDR406W	PDR15	2.45837	5.54838e-17
DI49_5595	DI49_5595	1.59185	2.26931e-05		DI49_2825	PEX2	2.45666	9.90856e-14
DI49_3469	BAS1	1.5918	1.34224e-09		YKL198C	PTK1	2.45632	2.27744e-66
DI49_3289	SRX1	1.59165	0.0125939		YNL305C	BXI1	2.45452	2.0459e-20
DI49_0303	TMN2	1.58993	3.69174e-09		DI49_2480	PPE1	2.45407	9.19225e-16
DI49_4910	ALG8	1.58983	1.68977e-09		DI49_4542	DI49_4542	2.45229	5.50046e-17
DI49_4943	RGS2	1.58759	1.27e-08		YJL078C	PRY3	2.45062	5.30059e-09
DI49_3041	RAV1	1.58598	5.37012e-11		YCR017C	CWH43	2.44809	2.09816e-31
DI49_5016	SER1	1.5852	1.9866e-13		YGR018C	YGR018C	2.44755	0.000293931
DI49_0961	DI49_0961	1.58517	1.95521e-09		YML132W	COS3	2.44535	7.57471e-50
DI49_0134	ECM13	1.58358	5.20312e-08		YLR438W	CAR2	2.44483	2.29779e-15
DI49_3475	DI49_3475	1.58272	1.13451e-05		YGR127W	YGR127W	2.44204	1.03448e-24
DI49_0712	POF1	1.57664	8.38527e-10		DI49_3690	DI49_3690	2.44149	1.19284e-21
DI49_0231	LYS14	1.57612	1.55206e-10		YNL240C	NAR1	2.43966	1.00705e-72
DI49_3944	LEU3	1.57391	2.28947e-12		YJL185C	ATG36	2.43847	2.65422e-12
DI49_5442	DI49_5442	1.57202	6.58753e-14		DI49_1913	OLE1	2.43777	2.96687e-11
DI49_3854	TAL1	1.57162	2.63182e-14		DI49_4813	VMR1	2.43645	2.59692e-05
DI49_2037	TWF1	1.56855	1.80843e-12		YJR109C	CPA2	2.43583	1.10854e-31
DI49_2840	RPS14B	1.56818	8.20502e-13		DI49_1162	DI49_1162	2.43502	2.69993e-12
DI49_0819	SOL2	1.56622	5.30024e-10		YHR047C	AAP1	2.43449	2.89534e-68
DI49_0300	TMS1	1.56408	1.56626e-09		YGR146C	ECL1	2.43267	1.13074e-15
DI49_2518	APE4	1.56268	6.27256e-08		YMR245W	YMR245W	2.43242	0.00457478
YER176W	ECM32	1.5609	7.88158e-12		DI49_5558	PIS1	2.43005	2.04795e-38
DI49_4475	GOR1	1.56054	6.07734e-09		DI49_0717	GID7	2.42829	2.44788e-18
DI49_2510	YPT35	1.56017	2.49355e-06		YJL119C	YJL119C	2.42728	1.73318e-05
DI49_4964	AFI1	1.55995	1.61954e-11		YDR406W-A	YDR406W-A	2.42414	1.67065e-05
YKL023W	YKL023W	1.55898	0.000104359		DI49_2434	DAP2	2.42278	1.45611e-29
YJL088W	ARG3	1.55864	2.38705e-13		DI49_4821	DI49_4821	2.42001	6.24882e-05
YJL206C	YJL206C	1.55861	1.67895e-05		DI49_5006	DCS2	2.41929	8.72264e-12
DI49_0028	FUN19	1.55669	3.79353e-10		DI49_1857	DI49_1857	2.41928	6.1621e-44
DI49_4032	NTE1	1.55437	7.58747e-09		DI49_2927	TOK1	2.41899	2.68213e-43
YGL248W	PDE1	1.55411	1.43669e-13		DI49_4478	DI49_4478	2.41898	1.11504e-27
YAL062W	GDH3	1.55233	0.00085426		YCR068W	ATG15	2.41675	1.54108e-34
DI49_5438	CTF19	1.55051	4.0855e-09		YGL055W	OLE1	2.41629	1.93773e-08
DI49_4383	LCB1	1.5477	3.49219e-09		DI49_1222	DI49_1222	2.41478	3.00456e-15
DI49_3516	PUF3	1.54761	8.89078e-12		DI49_5111	DI49_5111	2.4122	7.32828e-26
DI49_3488	YBT1	1.54419	3.58511e-15		YKR066C	CCP1	2.41128	2.54401e-22
YKR019C	IRS4	1.54331	1.47627e-07		DI49_3674	DI49_3674	2.40879	1.18834e-19
DI49_3756	ERF2	1.54119	1.55756e-09		DI49_5497	TIP41	2.40767	1.40262e-27
DI49_3460	PXL1	1.54033	6.0829e-07		DI49_3335	UGP1	2.40733	7.23123e-25
DI49_2541	DI49_2541	1.53991	1.05911e-09		YBR147W	RTC2	2.40492	3.11099e-16
YNL073W	MSK1	1.53802	4.06477e-08		DI49_3135	VPS70	2.39957	8.97665e-39
DI49_0118	PRX1	1.53397	1.23219e-09		DI49_4483	PDR17	2.3958	2.34933e-71
DI49_3390	DI49_3390	1.53311	6.01075e-12		DI49_1317	DI49_1317	2.39083	0.000419631
DI49_0762	PGK1	1.53221	1.16936e-12		YHR140W	YHR140W	2.39065	1.62155e-05
DI49_3847	DI49_3847	1.53157	0.00213432		DI49_1665	GSY1	2.38792	1.49754e-33
YIL129C	TAO3	1.53074	6.24801e-10		YGR019W	UGA1	2.38711	7.17198e-23
YNL305C	BXI1	1.53058	1.76947e-07		DI49_1899	AFT1	2.38534	2.30823e-22
YNL159C	ASI2	1.52466	3.32899e-07		YLL040C	VPS13	2.38323	2.74931e-38
DI49_4391	UBP15	1.52408	8.5982e-14		YLR439W	MRPL4	2.3823	4.10485e-12
DI49_2834	PHO90	1.52348	1.53971e-10		YMR196W	YMR196W	2.38108	5.77885e-14
DI49_4144	STV1	1.52321	8.65857e-11		YCR025C	YCR025C	2.38056	8.01145e-05
DI49_5147	VMA4	1.52225	2.28315e-12		DI49_2998	BBC1	2.37873	8.85532e-56
DI49_2665	DI49_2665	1.51945	3.50162e-05		DI49_2448	NCP1	2.37869	5.73649e-12
DI49_1821	AMS1	1.51938	4.03088e-08		DI49_0841	DI49_0841	2.37837	1.31449e-08
DI49_0776	SLM5	1.51872	6.07804e-10		YHL032C	GUT1	2.37653	4.78006e-55
DI49_0920	CMR1	1.51871	5.68909e-05		DI49_4114	PEX12	2.37551	2.64933e-23
DI49_0639	JIP4	1.5164	4.83487e-11		YNL160W	YGP1	2.36567	1.66248e-07
DI49_2230	FOL2	1.51611	6.0084e-12		YLR202C	YLR202C	2.36429	0.000159196
DI49_5174	PDE2	1.51352	2.36121e-11		DI49_3975	NAB6	2.36284	3.55083e-28
YNL321W	VNX1	1.5128	2.78654e-07		YER115C	SPR6	2.36262	2.84503e-29
YKR018C	YKR018C	1.51252	2.25971e-12		YGR069W	YGR069W	2.36253	0.00526676
DI49_2065	VOA1	1.51226	1.29197e-08		YJR111C	YJR111C	2.36068	6.3288e-21
YKR038C	KAE1	1.50977	1.0382e-09		YBR222C	PCS60	2.36052	4.7751e-28
DI49_2707	DI49_2707	1.50944	0.00156412		DI49_2323	DI49_2323	2.35865	9.68643e-30
DI49_1950	ATE1	1.50889	1.70737e-06		YOR153W	PDR5	2.3572	4.94302e-05
DI49_0785	SNT1	1.50824	5.81797e-11		YKR098C	UBP11	2.35632	1.88264e-19
DI49_4748	PHO91	1.50746	4.15032e-10		YMR122C	YMR122C	2.35516	0.00190883
YNR004W	SWM2	1.50682	0.0413953		DI49_2755	TIM44	2.35231	1.99921e-14
DI49_2637	MCM10	1.50588	0.00482385		DI49_0028	FUN19	2.34999	4.67401e-26
YJR033C	RAV1	1.50546	1.37381e-06		DI49_3565	DI49_3565	2.34635	3.30427e-23
DI49_5055	WTM2	1.50509	1.6336e-11		DI49_3877	DI49_3877	2.34569	8.9295e-13
DI49_1066	SCO1	1.50364	1.89086e-10		YOL059W	GPD2	2.34394	2.08851e-15
DI49_0707	PBN1	1.50224	6.76843e-10		DI49_1718	DI49_1718	2.34294	1.09232e-25
DI49_5197	DI49_5197	1.50191	1.72327e-05		DI49_0628	MRPL28	2.34278	1.0411e-09
DI49_5144	DI49_5144	1.50058	5.07432e-08		YNL104C	LEU4	2.34125	5.53177e-10
DI49_2732	SYG1	1.49986	9.62472e-12		DI49_5122	CPA1	2.339	7.26884e-19
DI49_1846	CWC23	1.49888	1.93816e-08		YPL119C	DBP1	2.33855	3.94214e-08
DI49_3954	DI49_3954	1.49887	2.25131e-07		DI49_2330	DI49_2330	2.33839	3.98562e-33
YIL130W	ASG1	1.49849	0.00747237		YHR174W	ENO2	2.33811	9.1014e-07
DI49_0110	ILS1	1.49828	1.78964e-12		YEL038W	UTR4	2.3381	1.03931e-35
DI49_5128	SNU66	1.49824	1.52056e-09		DI49_3041	RAV1	2.33559	1.47885e-70
DI49_0041	ATS1	1.49804	8.49433e-05		DI49_3177	CBT1	2.33247	1.49971e-13
DI49_0635	UGO1	1.49719	2.88789e-11		DI49_5009	HEM15	2.33195	3.41744e-14
DI49_1680	PES4	1.49681	0.0169294		YLR089C	ALT1	2.3309	4.2017e-53
DI49_1116	TEC1	1.49364	2.78825e-08		YNL037C	IDH1	2.33027	3.30626e-30
DI49_1355	UTR4	1.49358	2.23868e-06		YDR479C	PEX29	2.32776	1.56986e-17
YIR006C	PAN1	1.49268	1.48279e-14		YGR023W	MTL1	2.32713	3.97287e-24
YNL004W	HRB1	1.4926	4.1334e-11		DI49_2110	DI49_2110	2.3252	0.00101635
DI49_0182	NTH2	1.49157	2.08078e-10		YBR239C	ERT1	2.32474	9.58387e-39
DI49_1390	YEA6	1.49114	1.1627e-08		YHR025W	THR1	2.32363	3.77719e-12
DI49_1623	DI49_1623	1.48941	8.73361e-13		YBR126C	TPS1	2.31873	4.44878e-35
DI49_3617	XDJ1	1.48813	8.01945e-14		YGR248W	SOL4	2.31261	6.89656e-10
DI49_0767	CWH43	1.48019	2.59845e-08		DI49_1454	HOM3	2.3108	1.14961e-37
DI49_3157	DI49_3157	1.47884	6.28821e-12		DI49_0721	LSB5	2.30995	1.35645e-11
YAL043C	PTA1	1.47739	2.53247e-07		DI49_2935	TAX4	2.3099	3.14225e-38
DI49_3578	DI49_3578	1.47739	2.9621e-08		DI49_3044	HUL4	2.30946	2.01898e-24
YER004W	FMP52	1.47582	6.23071e-06		DI49_3341	MAE1	2.30633	2.63045e-10
DI49_2755	TIM44	1.47527	2.13294e-10		YGL015C	YGL015C	2.3061	0.00123702
DI49_2301	WSC3	1.47498	3.54858e-09		DI49_2876	DAS1	2.30466	3.19771e-37
DI49_3032	ILV3	1.47401	7.72829e-12		DI49_1345	DI49_1345	2.3042	2.46628e-17
YMR313C	TGL3	1.47318	5.4603e-06		DI49_4971	IDH2	2.30414	3.87742e-67
DI49_3668	ACF2	1.47317	2.49357e-08		DI49_5061	HES1	2.30034	0.00358314
YNL116W	DMA2	1.4729	5.13444e-06		YDR242W	AMD2	2.29537	9.52999e-34
YNL311C	SKP2	1.46983	0.0003303		YMR252C	YMR252C	2.29447	2.55919e-32
DI49_2466	PAN5	1.46868	1.06033e-13		YOR221C	MCT1	2.29238	2.09236e-24
DI49_1080	REG2	1.46615	1.32802e-06		YMR313C	TGL3	2.28919	8.39334e-30
YJL002C	OST1	1.46574	1.55999e-05		YBR047W	FMP23	2.28885	1.17906e-09
DI49_5599	TDA6	1.46573	0.000103962		YMR253C	YMR253C	2.28762	8.56332e-45
DI49_4865	DI49_4865	1.4656	7.76334e-10		DI49_1347	FRD1	2.281	2.72532e-19
DI49_0377	DI49_0377	1.46395	9.48228e-08		YDR435C	PPM1	2.27921	4.20626e-25
DI49_4197	ILV2	1.46315	1.99378e-13		YMR316C-B	YMR316C-B	2.27715	4.27167e-19
DI49_3547	PSR2	1.46204	1.2333e-09		YOR377W	ATF1	2.27698	1.07523e-47
DI49_1039	TSC13	1.46178	2.86388e-07		DI49_3045	DI49_3045	2.2759	2.66231e-32
DI49_3502	TPO1	1.46005	1.17767e-12		DI49_3269	DI49_3269	2.27536	2.2033e-07
DI49_5296	MEX67	1.45863	2.7073e-11		DI49_4865	DI49_4865	2.27381	6.2241e-11
DI49_3130	ATP2	1.45811	1.91327e-13		DI49_1390	YEA6	2.27223	3.25533e-19
DI49_0995	BDF2	1.458	4.91829e-05		DI49_4956	GCY1	2.27106	1.63009e-07
DI49_0159	PIM1	1.45707	2.21081e-11		DI49_0850	DI49_0850	2.27047	1.74447e-25
DI49_4208	ASI1	1.45628	7.33788e-12		DI49_2856	CPS1	2.27015	3.93346e-28
YAL015C	NTG1	1.45532	1.93727e-05		DI49_0030	PRP45	2.26908	1.77491e-42
DI49_2666	DI49_2666	1.4534	0.00024003		DI49_1319	DI49_1319	2.26866	3.28486e-08
DI49_1884	LIF1	1.45221	4.41228e-09		DI49_5121	DI49_5121	2.26686	2.0262e-19
DI49_4891	STD1	1.45123	2.1712e-08		DI49_3516	PUF3	2.26336	5.601e-13
DI49_0946	CDC48	1.45105	3.44132e-17		DI49_0400	ADR1	2.26285	6.93593e-10
YKR021W	ALY1	1.44959	1.08542e-06		DI49_4332	RKR1	2.26246	2.45778e-56
YPL273W	SAM4	1.44837	7.49994e-08		YER064C	VHR2	2.26244	3.95577e-11
DI49_4361	BUL1	1.44748	1.07744e-09		DI49_4510	YTP1	2.26224	4.07728e-09
DI49_0564	RVS167	1.44732	3.22185e-10		DI49_3587	REX2	2.25934	2.66254e-31
DI49_3409	KAE1	1.44662	1.21481e-07		YNL144C	YNL144C	2.25861	4.86657e-19
DI49_2631	UBP7	1.44632	2.98772e-05		YOR185C	GSP2	2.2586	2.57142e-20
YEL017C-A	PMP2	1.44491	2.04887e-07		DI49_4095	DI49_4095	2.25813	7.09645e-28
YKL035W	UGP1	1.44476	2.19784e-12		DI49_3947	FMP27	2.25784	1.57782e-11
DI49_3012	CYR1	1.44388	1.17767e-12		DI49_0470	SSD1	2.25747	2.4931e-54
YER027C	GAL83	1.4417	3.8134e-07		DI49_4366	CAT8	2.25519	4.06807e-10
DI49_5385	GPI2	1.4406	2.8603e-08		DI49_0886	SEC31	2.24929	1.85299e-15
DI49_3232	SDH1	1.44014	1.70932e-05		DI49_1675	DI49_1675	2.24843	1.14234e-08
YIL031W	ULP2	1.43897	0.000499562		DI49_3025	TDH2	2.24822	1.05627e-08
DI49_2035	PAC10	1.43892	2.13048e-06		YJL005W	CYR1	2.24552	4.55398e-40
DI49_0779	RHB1	1.43804	3.16887e-07		DI49_3933	CAR2	2.24267	2.95727e-16
DI49_2935	TAX4	1.43763	1.22742e-08		DI49_3336	TUL1	2.24234	1.46341e-24
DI49_0938	PPH21	1.43734	6.53506e-09		DI49_1005	DI49_1005	2.24021	1.07456e-33
DI49_1129	VPS15	1.43623	2.10774e-08		DI49_3617	XDJ1	2.23844	4.97808e-43
YJL127C	SPT10	1.43528	0.00327804		YJR131W	MNS1	2.23773	1.38923e-16
YNL268W	LYP1	1.43483	1.11482e-09		DI49_5030	MRM1	2.23679	3.38361e-12
DI49_2633	IMP2'	1.43458	0.000330279		YJL116C	NCA3	2.23613	7.84984e-05
YGR292W	MAL12	1.434	1.42879e-15		DI49_2309	COQ3	2.23464	1.65847e-40
DI49_0071	CDC15	1.43394	2.93283e-10		YCL008C	STP22	2.23437	3.01227e-23
DI49_3621	GIS3	1.43343	4.24496e-12		DI49_5350	PEX25	2.23246	9.18324e-15
YIL030C	SSM4	1.43302	2.78104e-08		YEL041W	YEF1	2.23145	4.44448e-36
DI49_4602	FYV6	1.42982	0.00312254		DI49_2746	BCY1	2.22986	5.64975e-24
DI49_1463	DI49_1463	1.42909	3.80085e-07		DI49_3468	UBP11	2.22793	4.18275e-11
DI49_1661	YFH7	1.42815	4.90696e-12		YOR298W	MUM3	2.22757	2.80446e-06
DI49_4945	INP53	1.42735	1.5774e-14		DI49_0550	DI49_0550	2.2271	3.05832e-12
DI49_5418	ISM1	1.42676	1.53583e-07		DI49_5160	PYK2	2.22406	2.2581e-21
YIL017C	VID28	1.42311	2.65393e-07		YMR095C	SNO1	2.22375	2.14068e-12
DI49_3532	SSL1	1.423	1.72783e-10		YEL059W	HHY1	2.22186	0.00107949
YAL034C	FUN19	1.42274	1.54648e-06		DI49_0023	CDC19	2.22048	7.55945e-11
DI49_4632	OCA1	1.42115	2.16082e-08		DI49_2725	VHR1	2.21994	1.71167e-18
DI49_0653	SLD5	1.42069	1.57613e-07		DI49_2489	KSP1	2.21894	4.25173e-38
YEL011W	GLC3	1.42045	1.32495e-13		YHR056W-A	YHR056W-A	2.21717	0.0358506
DI49_0444	DIN7	1.42027	0.0089896		YLL051C	FRE6	2.21648	2.64731e-25
DI49_1274	SPO23	1.41831	0.0214306		YKL038W	RGT1	2.2164	1.65121e-54
DI49_3148	HOM6	1.41646	4.10953e-09		YAL034C	FUN19	2.21508	1.9045e-07
DI49_4569	SKO1	1.41641	3.0066e-08		YGL121C	GPG1	2.21444	2.66344e-07
DI49_5512	YMC1	1.41347	8.86793e-10		DI49_3513	DI49_3513	2.21394	4.94181e-16
DI49_4086	GLO1	1.40843	2.3757e-10		YKL053W	YKL053W	2.21272	0.000150491
DI49_1392	YEA4	1.4079	1.984e-05		DI49_5046	RCN2	2.21261	3.43305e-15
DI49_1504	UBP9	1.40648	4.96776e-07		DI49_3691	IDP2	2.21169	8.93706e-13
YKL129C	MYO3	1.40569	7.08436e-07		DI49_2426	DED81	2.21157	1.4661e-11
DI49_2993	RNR2	1.40492	4.91179e-15		YNR013C	PHO91	2.20803	1.76318e-16
DI49_3850	ORM2	1.40327	2.84046e-08		YCR102C	YCR102C	2.207	2.13751e-13
YAR027W	UIP3	1.40303	9.20487e-05		YJL101C	GSH1	2.2061	1.19441e-57
DI49_4186	ATP25	1.40295	5.21817e-08		YML117W	NAB6	2.20547	5.59038e-69
DI49_0605	GPI19	1.40153	0.000270241		YEL047C	FRD1	2.20513	1.91008e-17
DI49_3419	NAP1	1.40087	1.20375e-05		DI49_4658	MSK1	2.20352	8.77043e-13
DI49_4612	NAF1	1.40028	6.87402e-06		YDR475C	JIP4	2.20319	1.82831e-37
DI49_2392	DI49_2392	1.39829	5.36469e-06		YAL005C	SSA1	2.2005	8.83872e-10
DI49_2736	CBR1	1.39734	5.29411e-07		DI49_4816	GOS1	2.19962	3.62021e-16
DI49_3751	DI49_3751	1.39382	1.42803e-10		DI49_2400	PFA4	2.196	3.00892e-20
DI49_2203	PEX21	1.39173	1.72407e-06		DI49_3037	BNA1	2.19528	2.30071e-10
DI49_3889	STE23	1.39164	2.84417e-11		DI49_0652	PAC11	2.19267	1.84245e-05
DI49_3552	UBR2	1.3914	7.75847e-09		YCR023C	YCR023C	2.19217	2.15441e-44
YNL058C	YNL058C	1.38787	0.00157664		DI49_3129	JHD2	2.1906	6.1874e-21
DI49_2517	DI49_2517	1.38688	3.07036e-10		DI49_1943	PGD1	2.18992	1.19543e-10
DI49_4859	TDA3	1.38478	2.22996e-09		DI49_5054	DI49_5054	2.18955	4.71157e-28
DI49_1077	FMP23	1.38471	0.000135035		YBR126W-B	YBR126W-B	2.18745	1.08909e-08
DI49_3425	DYN1	1.38087	7.9003e-06		YAR020C	PAU7	2.18703	0.0056206
DI49_1168	DI49_1168	1.37879	4.36926e-07		DI49_0947	HNT1	2.18491	2.11697e-10
DI49_5519	ISA2	1.37818	1.59449e-09		DI49_4770	MRPS12	2.18212	8.08093e-07
DI49_3229	DI49_3229	1.37699	4.49845e-12		YLR422W	YLR422W	2.18199	6.94546e-61
DI49_1574	CHD1	1.37627	0.00107641		YBR298C	MAL31	2.18038	5.1216e-16
DI49_2219	COQ6	1.37589	3.02996e-09		YJL210W	PEX2	2.17924	7.20461e-62
DI49_0452	DON1	1.37576	1.77544e-07		DI49_0994	YET3	2.17828	3.50878e-18
DI49_1210	DI49_1210	1.37494	0.00914158		DI49_1661	YFH7	2.17751	1.18165e-22
DI49_5497	TIP41	1.3749	2.89981e-07		DI49_0961	DI49_0961	2.17733	8.89893e-10
DI49_3233	AVT3	1.37475	1.88552e-08		DI49_4192	YPK2	2.17584	5.7587e-16
YER005W	YND1	1.37469	9.48764e-09		DI49_4508	LAP3	2.17457	1.13224e-13
DI49_0526	YPS7	1.37336	2.08494e-08		DI49_1398	FMP52	2.17332	6.63371e-29
DI49_5248	FLC1	1.37332	2.6662e-08		YJL137C	GLG2	2.17235	5.49879e-28
DI49_3816	CDC25	1.37314	1.8044e-11		DI49_1982	UGA1	2.17167	1.87526e-13
DI49_5480	EAF3	1.37295	3.9867e-08		YOL001W	PHO80	2.17051	1.03098e-36
DI49_0544	KEI1	1.37245	6.49403e-07		DI49_5404	LGE1	2.1705	8.11674e-16
DI49_1156	TPS1	1.37239	1.07084e-06		DI49_3919	DI49_3919	2.17031	3.91848e-41
YKL148C	SDH1	1.37123	2.92876e-07		DI49_5559	DI49_5559	2.16858	1.09573e-11
DI49_0151	DI49_0151	1.37078	3.38385e-05		DI49_2172	TDA10	2.16793	2.96858e-18
DI49_5490	SRO7	1.36973	1.33826e-09		YKL220C	FRE2	2.16677	1.57301e-14
DI49_4764	PPG1	1.36952	9.93342e-07		YIR016W	YIR016W	2.16542	6.46625e-18
YJL134W	LCB3	1.36925	1.55122e-05		DI49_0346	HOM2	2.1652	7.48944e-13
DI49_2365	DI49_2365	1.36912	5.88937e-11		DI49_4654	APJ1	2.16517	1.40861e-44
DI49_2815	DI49_2815	1.36892	1.44109e-06		YBR019C	GAL10	2.16489	0.000674898
DI49_4194	YKU80	1.36708	0.0053718		DI49_5494	VMA13	2.16432	1.55095e-18
YKL025C	PAN3	1.36571	2.05429e-05		DI49_4280	DI49_4280	2.16373	2.18784e-11
DI49_0947	HNT1	1.36516	3.952e-06		DI49_4076	UBX2	2.16311	1.32465e-28
DI49_3598	RGR1	1.36505	2.03936e-11		YPL003W	ULA1	2.16015	1.27228e-20
YER011W	TIR1	1.36425	1.34098e-07		DI49_2159	TDH3	2.15922	1.31179e-10
DI49_2295	SHR5	1.36387	0.00778495		YNL241C	ZWF1	2.15881	1.50445e-37
DI49_3037	BNA1	1.36377	1.10948e-07		DI49_0584	STE14	2.15862	7.58687e-46
YNL310C	ZIM17	1.36263	3.62425e-06		DI49_2073	SHY1	2.15729	1.01307e-15
DI49_3880	CSR1	1.36002	1.50227e-05		YDL183C	YDL183C	2.15698	1.29184e-17
DI49_1155	PTC4	1.35514	8.96552e-08		DI49_2952	COA3	2.15577	3.96549e-09
DI49_4073	PPZ1	1.35465	5.19408e-12		YGL096W	TOS8	2.1532	3.68601e-26
DI49_3887	REH1	1.35428	2.06231e-10		DI49_3121	DI49_3121	2.15264	1.33102e-16
DI49_2644	SSL2	1.3538	6.25908e-07		DI49_3419	NAP1	2.15249	1.17173e-12
YJR106W	ECM27	1.35331	0.000567863		DI49_4960	CAT5	2.15168	1.43565e-47
DI49_1309	APE3	1.35304	1.60457e-06		DI49_5266	YIG1	2.15143	9.86547e-06
DI49_1365	VMA3	1.35172	4.59431e-08		DI49_0639	JIP4	2.15054	1.27665e-38
YJR131W	MNS1	1.35161	0.00027681		YGR161W-C	YGR161W-C	2.14953	4.41799e-16
DI49_2431	THR1	1.3485	3.03378e-08		YLR034C	SMF3	2.14938	1.79712e-16
DI49_1158	ATG14	1.34689	1.08439e-05		DI49_5187	ALD4	2.14902	2.02178e-07
YJR016C	ILV3	1.34681	5.49189e-07		DI49_2641	ATG32	2.14875	1.41748e-23
DI49_1848	SCS3	1.34578	0.000204988		YOL073C	DSC2	2.14851	4.91939e-45
DI49_3802	DI49_3802	1.34182	0.000154672		YOR192C	THI72	2.14711	3.65079e-16
YKL157W	APE2	1.3408	1.3764e-10		DI49_3288	CYT2	2.14688	3.39428e-11
DI49_2332	THP1	1.34073	1.20127e-06		DI49_1484	DI49_1484	2.14644	1.03536e-14
DI49_3171	DOA1	1.34049	3.70241e-09		DI49_2635	DI49_2635	2.14574	3.19841e-12
DI49_4253	DI49_4253	1.34041	2.2207e-08		DI49_3026	MET3	2.14532	3.55458e-05
DI49_1222	DI49_1222	1.33959	0.000250446		DI49_2375	LAG2	2.14409	2.80486e-21
DI49_0174	SLA1	1.33958	8.00272e-10		DI49_2439	DI49_2439	2.14213	0.000146859
YJL105W	SET4	1.33914	0.00494492		DI49_2490	SAM35	2.14131	3.12221e-19
DI49_2402	PHO80	1.33692	1.54827e-07		DI49_0872	UGA4	2.14052	1.08026e-08
DI49_4087	DI49_4087	1.33579	6.75945e-08		DI49_4688	BOP3	2.14034	5.36738e-19
DI49_5217	YAH1	1.33531	0.000898808		DI49_3474	DI49_3474	2.14024	1.82034e-12
DI49_2811	DAL3	1.33458	0.00205186		DI49_3746	TOP3	2.13843	8.46888e-08
DI49_5549	COG4	1.3337	4.22895e-08		DI49_4965	DI49_4965	2.13792	1.16541e-26
DI49_1011	SLC1	1.3318	2.42651e-07		DI49_2096	CAF130	2.13635	6.82808e-32
DI49_4685	LAP2	1.33155	3.42009e-09		DI49_4830	DI49_4830	2.13521	2.37052e-10
DI49_1124	NHP6B	1.33076	1.31172e-06		YBR126W-A	YBR126W-A	2.13516	9.58984e-30
DI49_4887	WHI2	1.32977	3.10529e-09		DI49_1061	GAL3	2.13414	2.35227e-23
DI49_4666	DI49_4666	1.32952	0.0156193		DI49_5051	ISU2	2.13179	9.1454e-09
DI49_4062	YOX1	1.32749	0.000729447		YBR005W	RCR1	2.13106	5.81363e-11
YJL133C-A	YJL133C-A	1.32719	0.000111297		YIR014W	YIR014W	2.13056	2.46512e-36
DI49_5505	ATG11	1.32669	0.000114331		YDR035W	ARO3	2.12851	4.63313e-15
DI49_0170	SCT1	1.32396	1.99067e-10		DI49_2273	MED7	2.12749	4.78675e-09
DI49_3133	DI49_3133	1.32101	4.28986e-06		YDL146W	LDB17	2.12525	3.03894e-19
DI49_1191	EXO5	1.3193	7.90942e-09		DI49_0622	NHX1	2.12297	5.77305e-38
DI49_0323	SAC6	1.3191	1.41838e-07		DI49_2562	TDA11	2.12206	5.67069e-21
DI49_1850	MON1	1.31644	4.95979e-09		DI49_4421	DI49_4421	2.12183	4.01809e-11
DI49_0186	RCR1	1.31525	4.35096e-07		DI49_5582	MEP3	2.11884	3.04748e-15
YGL219C	MDM34	1.31048	1.85985e-09		YHL016C	DUR3	2.11702	1.18552e-06
DI49_0628	MRPL28	1.3089	2.84369e-05		DI49_3547	PSR2	2.11628	3.48555e-24
DI49_5622	PRP4	1.3078	1.0495e-06		YDR154C	YDR154C	2.11456	2.34871e-15
YKR013W	PRY2	1.3041	3.50057e-06		YOR267C	HRK1	2.11391	2.99265e-39
DI49_2871	SSY5	1.3012	8.07756e-06		YDR204W	COQ4	2.11337	2.44211e-42
DI49_4007	DI49_4007	1.30043	1.39267e-08		DI49_3409	KAE1	2.11122	4.16441e-16
DI49_0344	CPR1	1.30032	1.07514e-07		DI49_1496	TRP2	2.11016	3.44921e-20
DI49_3694	DI49_3694	1.29888	8.63778e-08		YML116W-A	YML116W-A	2.1097	4.44949e-18
DI49_4506	ZWF1	1.29882	3.35791e-07		DI49_0321	ARO1	2.10949	1.60889e-15
DI49_3510	KNS1	1.29787	8.75785e-07		DI49_4345	TPS3	2.10894	2.58327e-57
DI49_0061	SWD1	1.29756	1.01949e-06		DI49_4936	NUP1	2.10836	7.41617e-18
DI49_2405	YSP3	1.29701	1.78696e-07		DI49_3168	DI49_3168	2.10745	9.21005e-10
YKL004W	AUR1	1.29452	0.000847151		DI49_1168	DI49_1168	2.10508	6.12625e-17
DI49_5054	DI49_5054	1.29448	3.32899e-07		YDR516C	EMI2	2.10495	1.62101e-19
DI49_2022	COX18	1.29318	1.5418e-05		DI49_3233	AVT3	2.10366	2.65796e-11
DI49_2661	KGD1	1.29218	3.74111e-08		YJL199C	MBB1	2.10226	2.33054e-19
DI49_0716	GLK1	1.28988	9.35573e-06		YDR261C	EXG2	2.10184	3.39096e-32
DI49_5138	PMT3	1.28944	4.53751e-06		DI49_3991	DI49_3991	2.10153	1.67063e-17
DI49_0352	SEC1	1.28923	1.81367e-09		DI49_2044	DI49_2044	2.10144	0.00524383
DI49_1298	CHK1	1.2884	3.37452e-06		YDR085C	AFR1	2.10121	1.55673e-38
YNL024C-A	KSH1	1.28704	4.91813e-06		YDR093W	DNF2	2.09825	1.09702e-17
DI49_1188	CSH1	1.28676	2.57911e-06		DI49_4087	DI49_4087	2.09643	2.12245e-28
DI49_3614	CSF1	1.286	1.08816e-08		YMR317W	YMR317W	2.09561	0.000201995
DI49_3461	SRL3	1.28526	0.000356194		DI49_5518	UBA3	2.09517	3.39093e-08
DI49_2851	ATG27	1.28428	4.14097e-07		DI49_0849	GYP7	2.09116	7.95499e-29
DI49_0713	EMC1	1.28411	2.64522e-07		DI49_3717	MSS51	2.08649	5.75436e-10
DI49_2779	DI49_2779	1.28301	0.000516434		YER088C	DOT6	2.08465	5.09681e-44
YEL072W	RMD6	1.2813	0.000381742		YGR268C	HUA1	2.08327	9.05452e-19
DI49_4677	MSG5	1.28025	0.00169656		DI49_0883	DI49_0883	2.08306	3.73154e-09
YER070W	RNR1	1.27728	1.94047e-06		YOL075C	YOL075C	2.08278	9.38242e-37
DI49_2832	ACO2	1.27714	8.17713e-07		DI49_1682	HIS2	2.08172	1.85756e-18
DI49_1675	DI49_1675	1.2758	0.00275724		DI49_4208	ASI1	2.07976	8.8022e-28
DI49_4962	RGA1	1.27574	4.401e-07		DI49_2750	DI49_2750	2.07818	1.41604e-05
DI49_5224	DI49_5224	1.27558	2.79624e-06		YHR189W	PTH1	2.07745	2.27524e-22
DI49_4729	LST8	1.27353	1.16505e-06		DI49_4790	DI49_4790	2.07676	8.51915e-37
DI49_1165	MEC1	1.27317	8.80095e-07		YLR402W	YLR402W	2.0761	1.91169e-19
DI49_0674	EMI1	1.27204	3.85147e-05		YLL064C	PAU18	2.07548	5.13114e-06
DI49_0714	MGR1	1.27136	4.53079e-06		YLR141W	RRN5	2.0739	2.76025e-11
DI49_4906	RPL3	1.27021	5.31593e-07		YOR338W	YOR338W	2.06936	1.30334e-10
DI49_1834	HUL5	1.26919	3.23357e-07		DI49_3606	EMP46	2.06883	1.10475e-08
DI49_5111	DI49_5111	1.2684	2.48514e-05		DI49_2564	YAP1801	2.06712	5.26422e-31
DI49_1810	CUP2	1.2672	1.31679e-07		YLL055W	YCT1	2.06648	5.34784e-18
DI49_2693	RSM25	1.26714	2.01592e-06		YIR033W	MGA2	2.06596	5.53128e-13
YJR035W	RAD26	1.2646	0.00270542		DI49_2706	DI49_2706	2.06525	2.73963e-13
DI49_0072	DI49_0072	1.2639	0.0013255		DI49_0737	NFS1	2.06267	4.24496e-31
YJR004C	SAG1	1.26341	0.000300731		YML013W	UBX2	2.0622	1.74928e-52
DI49_2760	VID28	1.26278	7.64107e-07		DI49_3974	NGL3	2.06184	7.68303e-20
YKL106W	AAT1	1.26212	0.00198676		YOR328W	PDR10	2.06104	8.8185e-38
DI49_1306	SSH1	1.26211	4.88706e-06		DI49_2088	DI49_2088	2.06024	3.33119e-29
DI49_4057	RAD52	1.26168	3.64652e-10		DI49_0859	HBT1	2.05973	0.000222884
DI49_2875	SNA3	1.26145	2.85682e-07		DI49_4367	GPI12	2.05926	3.23193e-18
YJR126C	VPS70	1.26128	4.54401e-06		YGR068C	ART5	2.05801	2.1639e-28
DI49_2320	ADH1	1.26011	3.02425e-09		DI49_1561	DI49_1561	2.05746	2.11336e-12
DI49_2427	DI49_2427	1.26	1.74123e-07		DI49_4612	NAF1	2.05703	1.28855e-07
YNL025C	SSN8	1.25888	0.00900195		DI49_5147	VMA4	2.05599	2.18215e-17
DI49_3369	AUR1	1.25795	0.000380816		DI49_0941	LYS21	2.05591	2.5055e-09
DI49_3277	MTC2	1.25721	8.77495e-05		DI49_3850	ORM2	2.05389	2.39573e-10
YKL126W	YPK1	1.25614	1.43567e-05		DI49_2872	FBP26	2.0538	9.77253e-15
DI49_2657	TAO3	1.25535	5.81427e-08		DI49_3720	ENT2	2.05124	1.4233e-25
DI49_5077	TRE2	1.25527	9.98094e-10		DI49_1326	DI49_1326	2.0493	2.45983e-31
DI49_4504	SLA2	1.25468	1.30281e-09		YER089C	PTC2	2.04925	3.6951e-13
YIL036W	CST6	1.25264	9.48228e-08		DI49_5452	LSP1	2.04818	3.72521e-26
DI49_0703	PRD1	1.25211	1.82286e-08		DI49_0651	RIB3	2.04718	2.98146e-11
YIR014W	YIR014W	1.25093	0.0324207		YHR106W	TRR2	2.04505	1.66369e-17
DI49_0588	DI49_0588	1.24832	9.682e-10		DI49_1831	ROG1	2.04503	2.16946e-33
DI49_2278	VPS68	1.24766	4.75184e-07		YBR284W	YBR284W	2.04503	2.32666e-07
YJL020C	BBC1	1.24668	2.51828e-07		DI49_3506	DI49_3506	2.04477	4.32875e-08
DI49_5001	SWT1	1.24572	1.70483e-05		YGL162W	SUT1	2.04445	1.96474e-06
YJR096W	YJR096W	1.24564	7.90082e-05		DI49_1258	DI49_1258	2.04382	3.19151e-35
DI49_4822	SNF6	1.24196	8.86139e-07		DI49_3485	DI49_3485	2.04339	3.01e-15
DI49_2186	CRM1	1.23901	1.27293e-10		YNL230C	ELA1	2.04206	6.26387e-24
DI49_1831	ROG1	1.23883	6.49904e-07		YAL048C	GEM1	2.04151	2.48589e-06
DI49_0451	GLO2	1.23852	5.98206e-08		YKR053C	YSR3	2.0415	7.57716e-07
DI49_0113	KTI11	1.23822	0.000351409		DI49_5090	VPH1	2.0388	5.87056e-28
DI49_1965	ERP6	1.2375	3.08034e-08		DI49_5327	GIP3	2.03621	1.62446e-19
DI49_4638	APP1	1.23717	6.96503e-09		YOL015W	IRC10	2.03538	7.1717e-13
YGL179C	TOS3	1.23713	1.66559e-05		DI49_1101	DI49_1101	2.03514	1.20868e-06
YER178W	PDA1	1.23626	3.30895e-08		DI49_2494	RTC3	2.03364	6.81985e-07
DI49_2061	GTF1	1.23492	6.78859e-08		DI49_2760	VID28	2.03344	2.28123e-30
YJL084C	ALY2	1.23409	4.57215e-05		DI49_2787	DI49_2787	2.03338	3.27984e-22
DI49_3911	DI49_3911	1.23216	5.92597e-08		DI49_5109	SNF2	2.02966	1.07474e-57
DI49_1257	ARC40	1.22995	7.28028e-06		DI49_2976	MHP1	2.02931	1.34531e-14
DI49_1310	DI49_1310	1.22789	0.000132289		YKL071W	YKL071W	2.02893	0.00480356
DI49_0287	DI49_0287	1.22744	4.91305e-08		DI49_0200	FUR4	2.0287	9.74972e-27
YIL125W	KGD1	1.22654	3.19206e-05		YGL248W	PDE1	2.02807	2.31275e-14
DI49_0226	REG1	1.22523	4.91125e-10		YIL090W	ICE2	2.02785	2.29242e-35
DI49_1347	FRD1	1.22494	1.56332e-08		DI49_4618	MLS1	2.02761	1.53816e-11
DI49_1529	RSP5	1.22303	6.35154e-07		DI49_4235	IMP1	2.02649	1.22281e-26
YNL238W	KEX2	1.22227	6.89682e-07		DI49_1712	RET2	2.0257	1.33087e-13
DI49_0815	CPR4	1.22189	2.2519e-08		YBR186W	PCH2	2.02548	0.000154673
DI49_3565	DI49_3565	1.22184	9.01214e-10		YKL032C	IXR1	2.02543	6.03195e-24
YKL116C	PRR1	1.22152	2.81215e-05		DI49_5031	HIS3	2.02525	1.07874e-19
DI49_4265	RGM1	1.22096	0.0244443		YLR389C	STE23	2.02509	1.53382e-37
DI49_2459	RSC30	1.21938	8.34412e-05		DI49_5097	HEM4	2.02482	2.74044e-12
DI49_0796	IMG1	1.21931	2.4066e-05		DI49_0250	DI49_0250	2.02473	9.17257e-10
DI49_2473	TRM5	1.21856	6.1783e-06		YPR127W	YPR127W	2.02321	8.78637e-06
YJL065C	DLS1	1.2183	0.00114505		DI49_1706	DI49_1706	2.02313	1.77358e-29
DI49_3061	RAD7	1.21801	0.000245221		YLR337C	VRP1	2.02281	7.5463e-15
YNR036C	MRPS12	1.21799	6.21916e-05		DI49_5359	FMP30	2.02192	2.36683e-19
DI49_3610	EMP70	1.21703	3.06398e-05		DI49_1091	AKL1	2.01959	2.41148e-19
DI49_0346	HOM2	1.21672	1.5701e-07		YAL030W	SNC1	2.01945	3.1161e-08
DI49_1977	SNU71	1.21611	3.75578e-06		DI49_3178	EMC3	2.01853	8.17639e-37
DI49_3000	DI49_3000	1.21606	2.71174e-08		YML078W	CPR3	2.01813	1.4673e-14
DI49_1202	SWD3	1.216	1.02984e-05		YLR426W	TDA5	2.01809	2.54487e-20
DI49_2999	MPS3	1.21559	0.000566048		DI49_4152	RIM9	2.01792	1.76579e-09
DI49_2455	SMF2	1.21545	3.3361e-05		YBL017C	PEP1	2.01687	8.37299e-21
YNL261W	ORC5	1.21465	0.00347275		DI49_2812	MGA2	2.01573	9.90866e-10
DI49_3993	ARG81	1.21437	1.79135e-06		DI49_2344	MAM3	2.01497	7.02041e-20
DI49_3592	ENV10	1.2139	2.48196e-05		YOR231W	MKK1	2.01491	2.51446e-22
DI49_4023	ITT1	1.21365	0.000100384		DI49_1273	ARO4	2.01488	6.26317e-07
DI49_1120	DI49_1120	1.21355	9.31541e-09		YOR292C	YOR292C	2.01443	2.65548e-19
YEL031W	SPF1	1.2126	1.07314e-07		DI49_4633	RAS2	2.0139	7.42441e-16
YIL090W	ICE2	1.2117	1.10754e-05		DI49_3488	YBT1	2.01105	1.8158e-18
YIL112W	HOS4	1.21004	9.13004e-05		YJL077W-A	YJL077W-A	2.01084	2.34529e-09
DI49_0318	DI49_0318	1.20975	0.000714718		DI49_1147	LYS2	2.01075	6.17998e-11
DI49_4451	MON2	1.20678	2.82456e-07		DI49_3199	LOT5	2.00909	7.45798e-14
DI49_4203	DI49_4203	1.20525	1.56509e-05		DI49_2753	DI49_2753	2.00836	1.46718e-15
DI49_4520	SQS1	1.20433	8.81836e-08		DI49_0603	PPM1	2.00803	9.36899e-39
DI49_3474	DI49_3474	1.2037	5.5384e-06		DI49_0270	TPS2	2.00719	6.38656e-22
DI49_2178	ZPR1	1.2033	9.51261e-07		DI49_1158	ATG14	2.00713	1.60233e-22
DI49_4846	HSE1	1.20137	8.93353e-07		YHR139C	SPS100	2.00642	0.000384634
YIL022W	TIM44	1.20089	6.26997e-07		DI49_0047	SYN8	2.00529	1.74156e-28
DI49_5262	PGC1	1.20056	7.56025e-06		YDL195W	SEC31	2.00467	4.96492e-13
DI49_2151	TYS1	1.19964	2.35178e-08		DI49_2581	OYE2	2.00435	8.03381e-13
DI49_4331	FAA4	1.19821	1.5343e-10		DI49_0611	DI49_0611	2.00411	3.38393e-18
DI49_0446	PEX10	1.1977	0.000194976		YDR456W	NHX1	2.00381	1.64694e-21
DI49_3995	VPS9	1.19726	2.64847e-06		DI49_4255	EAR1	2.00325	6.53307e-20
DI49_0591	RAD30	1.1969	1.62544e-06		YJR127C	RSF2	2.00253	1.14112e-29
DI49_2700	AIM19	1.19628	0.000370104		DI49_0756	DI49_0756	2.0021	9.20398e-41
YAL051W	OAF1	1.19616	0.000299772		DI49_1298	CHK1	2.0016	9.16134e-32
YEL071W	DLD3	1.19504	9.32597e-09		YDR231C	COX20	2.00154	3.58762e-10
DI49_5612	NUT2	1.19267	0.00343554		YIL017C	VID28	1.99873	1.38699e-24
DI49_3341	MAE1	1.19215	8.01818e-08		YIL129C	TAO3	1.99798	3.28073e-39
DI49_4261	DI49_4261	1.19018	3.42945e-07		DI49_2634	RRD1	1.99699	2.39828e-15
DI49_1982	UGA1	1.18577	7.0432e-08		YIL101C	XBP1	1.99484	2.70584e-11
DI49_2188	TOS2	1.18569	0.000250369		DI49_3721	HRD3	1.9939	4.46933e-39
DI49_2111	NAT2	1.1843	1.7113e-07		YGR067C	YGR067C	1.99316	1.10827e-05
DI49_5276	COA2	1.18376	8.46222e-06		YBR127C	VMA2	1.99274	2.05277e-24
DI49_3612	ARP6	1.18095	1.7212e-05		YIL033C	BCY1	1.9925	5.67707e-17
YJR066W	TOR1	1.17987	1.45824e-05		YDR216W	ADR1	1.99156	9.68918e-09
DI49_5089	PAC1	1.17976	0.002815		DI49_3424	YSR3	1.99044	3.13519e-07
YAL002W	VPS8	1.17888	0.00141072		DI49_0908	UGA3	1.9904	3.43061e-31
DI49_3504	HSP104	1.17845	7.38433e-08		DI49_3390	DI49_3390	1.99027	6.93201e-20
DI49_3347	DI49_3347	1.17759	8.97325e-05		DI49_0767	CWH43	1.98911	6.76972e-19
DI49_2240	SCW4	1.17711	1.36928e-06		DI49_4893	RSB1	1.98903	8.44524e-26
DI49_3432	KTR2	1.17657	9.64002e-05		YKL005C	BYE1	1.98843	9.45455e-26
DI49_4723	HEF3	1.175	0.0170861		YHL040C	ARN1	1.98838	1.01517e-11
DI49_3625	DI49_3625	1.17492	1.71752e-05		YLR087C	CSF1	1.98759	1.60228e-12
DI49_3804	ECM38	1.1744	1.42167e-06		DI49_3210	NNK1	1.98757	1.36479e-23
DI49_5562	DI49_5562	1.17352	8.00798e-08		YNL077W	APJ1	1.98675	2.13863e-22
YNL167C	SKO1	1.17344	1.03892e-06		YHR171W	ATG7	1.98537	1.27921e-28
DI49_0277	VPS41	1.17165	8.94183e-05		YLR047C	FRE8	1.98535	2.00553e-27
DI49_1706	DI49_1706	1.17139	1.39833e-06		DI49_2431	THR1	1.98517	5.79736e-08
YIL077C	YIL077C	1.16961	3.14228e-06		YJL089W	SIP4	1.98476	3.82018e-07
DI49_2056	ASK10	1.16958	3.80363e-08		DI49_5411	SGF11	1.98424	6.38567e-28
DI49_2511	TRR2	1.16801	9.08696e-06		DI49_4512	DI49_4512	1.98197	3.03536e-42
DI49_1994	IMO32	1.16755	7.17319e-06		YHL043W	ECM34	1.9805	8.73783e-05
DI49_0483	DI49_0483	1.16724	9.79621e-05		DI49_2539	YCK1	1.9804	3.8693e-29
DI49_5244	MMT2	1.16708	7.51936e-06		DI49_0718	ATG22	1.97994	2.05597e-13
DI49_5275	NAB3	1.16599	8.31124e-06		DI49_0948	SNA4	1.97853	7.68027e-09
YMR315W	YMR315W	1.16582	1.1627e-08		YMR102C	YMR102C	1.97678	8.81788e-09
DI49_1827	ARO2	1.16436	2.88842e-09		YGR256W	GND2	1.97609	0.000852592
DI49_2183	GPI1	1.16287	2.50055e-06		DI49_3267	HAP4	1.97522	1.16988e-43
YER166W	DNF1	1.16173	2.27398e-07		YOR223W	DSC3	1.97506	2.00809e-42
DI49_2664	POG1	1.16137	9.71918e-05		DI49_4086	GLO1	1.97446	4.70033e-11
DI49_5139	LDB19	1.16029	1.58556e-08		YER084W	YER084W	1.97441	2.0197e-07
YJR137C	MET5	1.15912	1.37085e-06		YDR127W	ARO1	1.97385	2.65587e-29
DI49_0185	GPI18	1.159	0.000128423		YDR453C	TSA2	1.97378	7.32941e-09
DI49_0600	CYM1	1.1589	3.02109e-08		DI49_4338	DI49_4338	1.97316	5.64279e-37
DI49_3893	ATP10	1.15888	0.00491504		YJL130C	URA2	1.97294	2.81302e-12
DI49_0418	FMN1	1.15877	0.000393474		DI49_4778	PET494	1.97159	8.25022e-11
DI49_1519	BOI2	1.15742	4.91072e-08		YGR112W	SHY1	1.97062	3.51351e-29
DI49_4869	DI49_4869	1.15693	1.98228e-06		YKL035W	UGP1	1.96852	5.63153e-12
DI49_4521	ATG4	1.15651	1.03551e-05		DI49_0632	PKH3	1.96804	3.68772e-37
DI49_4509	KEX2	1.15541	3.81052e-06		DI49_0430	DI49_0430	1.96715	1.47672e-14
YIL023C	YKE4	1.15433	0.00352319		DI49_0623	TOM1	1.96673	3.49766e-25
DI49_2539	YCK1	1.15393	9.33737e-10		YPR006C	ICL2	1.96525	8.44293e-23
DI49_2876	DAS1	1.15345	3.24779e-08		YMR178W	YMR178W	1.96431	3.3597e-24
DI49_1194	TYR1	1.15308	1.6749e-05		DI49_2022	COX18	1.96304	1.2956e-16
DI49_5384	DI49_5384	1.15286	0.000256658		DI49_5239	DI49_5239	1.96302	2.84324e-14
DI49_4342	ROY1	1.15228	1.12826e-05		DI49_0071	CDC15	1.96246	1.56904e-20
DI49_1394	WBP1	1.15207	9.02422e-06		DI49_3239	TGL1	1.96156	1.85628e-29
DI49_4630	AVT4	1.14889	3.25215e-06		DI49_1139	AIM3	1.96004	6.31844e-28
DI49_1919	RPT6	1.14807	2.22782e-07		YGL026C	TRP5	1.95997	1.97537e-12
DI49_0014	SPC72	1.14734	0.00479265		DI49_2095	PEX4	1.95971	6.38555e-28
YJL165C	HAL5	1.14666	3.96935e-06		YPL048W	CAM1	1.95947	8.35916e-33
DI49_4731	HRB1	1.14614	1.2702e-07		YLR219W	MSC3	1.95857	4.97703e-31
DI49_2013	DI49_2013	1.14603	0.0247944		YDR273W	DON1	1.95697	2.63219e-09
YAL016W	TPD3	1.14439	2.13898e-05		YOL064C	MET22	1.95656	2.86387e-16
DI49_5679	DI49_5679	1.1402	1.34234e-10		DI49_1928	DI49_1928	1.95541	5.33145e-09
DI49_2774	EPS1	1.13936	1.50961e-07		DI49_3616	ALT1	1.95495	3.33757e-26
DI49_4355	URA10	1.13908	0.000617775		DI49_2748	SSM4	1.95428	6.78384e-18
DI49_0973	RPN6	1.13907	3.43429e-09		YLR037C	PAU23	1.95354	1.37521e-08
DI49_3876	FBP1	1.13904	0.0019929		YCL005W	LDB16	1.94959	1.79939e-36
DI49_2677	DI49_2677	1.13833	5.44732e-05		YLR203C	MSS51	1.94926	5.28124e-13
YNR051C	BRE5	1.138	8.28534e-08		YLL018C	DPS1	1.94886	7.62545e-07
DI49_2338	RIB2	1.13794	1.11276e-07		YGR255C	COQ6	1.94814	9.68792e-18
DI49_1148	TKL2	1.13744	0.000771074		YBR201C-A	YBR201C-A	1.94492	2.51125e-09
DI49_1833	GPI10	1.13686	2.91885e-05		DI49_2338	RIB2	1.9426	5.81977e-17
DI49_2894	PBS2	1.1359	5.55135e-08		YHR029C	YHI9	1.9424	5.30566e-14
DI49_4367	GPI12	1.13568	2.45251e-07		YGL003C	CDH1	1.94181	1.70391e-28
DI49_2717	DI49_2717	1.13557	0.000428084		YDR223W	CRF1	1.94078	2.9051e-05
DI49_4070	OST6	1.13546	1.37303e-05		DI49_4795	DI49_4795	1.9399	3.78527e-07
YAL022C	FUN26	1.13359	0.000476144		YPL252C	YAH1	1.93974	1.14892e-10
DI49_0601	NPL3	1.13226	5.19354e-09		YLR375W	STP3	1.93833	1.03931e-35
DI49_3563	MLH2	1.13038	0.0019747		DI49_2785	PAN1	1.9352	5.63966e-28
DI49_4223	GID8	1.12774	3.62567e-07		YDL054C	MCH1	1.93497	2.29809e-09
DI49_1379	PMP2	1.12747	8.41206e-05		DI49_0610	SSN2	1.93415	5.00634e-16
DI49_2773	YIA6	1.126	0.00147393		DI49_3562	SMF3	1.93254	5.11333e-20
DI49_4188	DI49_4188	1.12574	1.08586e-06		DI49_1463	DI49_1463	1.93203	6.86444e-25
YNL094W	APP1	1.12362	0.000153843		YJL151C	SNA3	1.93116	6.02916e-22
DI49_2542	SPS100	1.12284	6.69282e-05		YPL087W	YDC1	1.93074	3.70278e-08
DI49_2998	BBC1	1.12194	1.9733e-05		YGL208W	SIP2	1.9307	5.93603e-14
DI49_4732	PET8	1.12078	2.35553e-05		DI49_2774	EPS1	1.93018	3.54573e-21
DI49_4824	NPR3	1.1168	9.53507e-06		YDR143C	SAN1	1.92884	2.59787e-12
DI49_0058	TFC3	1.11644	6.18949e-06		YOL138C	RTC1	1.92861	1.77503e-34
DI49_3819	SPH1	1.11429	3.74942e-05		DI49_3976	ATR1	1.92655	2.00725e-35
DI49_2863	TPK1	1.11369	9.66117e-08		YBR032W	YBR032W	1.92486	1.99577e-09
YKL038W	RGT1	1.11318	5.49893e-05		YJR107W	YJR107W	1.92417	5.01477e-07
YJL079C	PRY1	1.11307	3.65811e-07		YNL073W	MSK1	1.92334	2.79833e-10
YNR006W	VPS27	1.11288	7.68092e-05		DI49_4748	PHO91	1.92213	2.7251e-16
DI49_0640	DI49_0640	1.1121	0.00367605		DI49_1633	GAT1	1.92138	4.34327e-16
YKL029C	MAE1	1.10979	5.641e-05		DI49_3511	COX19	1.92074	6.35931e-05
DI49_1812	RAD54	1.10699	7.92701e-06		YJR033C	RAV1	1.92073	3.46067e-32
DI49_1450	ISD11	1.10552	0.000125117		YKR052C	MRS4	1.91922	1.11953e-26
DI49_4480	DI49_4480	1.10534	5.62742e-05		DI49_0300	TMS1	1.91878	5.41907e-37
YNL099C	OCA1	1.10449	0.000642206		DI49_2814	DI49_2814	1.91856	8.90221e-18
DI49_0583	SIZ1	1.10371	6.83946e-05		DI49_0714	MGR1	1.9183	6.36149e-15
DI49_2370	GAS5	1.10326	4.52983e-05		DI49_3136	RSF2	1.9177	1.66018e-15
YNL172W	APC1	1.10301	0.00339871		YOR270C	VPH1	1.91686	7.71192e-14
DI49_0532	TRP4	1.10112	1.16439e-05		YJL150W	YJL150W	1.91599	0.045008
DI49_1471	RGI1	1.10031	2.96664e-07		DI49_3768	DI49_3768	1.91591	4.23055e-17
DI49_3622	IOC2	1.09909	6.33355e-07		YLR350W	ORM2	1.91538	1.03091e-22
DI49_1870	RPL28	1.09753	2.3761e-07		YER076W-A	YER076W-A	1.91453	0.00242583
DI49_2309	COQ3	1.09676	5.12876e-07		YBR196C-A	YBR196C-A	1.91423	2.1957e-06
DI49_4058	NDC1	1.09569	3.57337e-05		YOR203W	YOR203W	1.91363	0.000156572
DI49_4375	HSH155	1.0954	4.5956e-06		DI49_1694	PHO4	1.91214	1.27909e-08
DI49_3597	XYL2	1.09536	0.00105532		DI49_2242	YOR1	1.91184	5.56292e-16
DI49_0319	ECM18	1.09525	0.0220004		DI49_1098	NRG2	1.91179	5.02981e-05
DI49_5420	MET31	1.0944	0.000403004		YKR050W	TRK2	1.91022	6.80795e-28
DI49_1041	SLX5	1.0942	1.65532e-05		DI49_2179	SLI1	1.90905	9.0809e-29
DI49_2430	MAS2	1.09389	5.78663e-06		YPL248C	GAL4	1.90895	3.09602e-46
DI49_3823	MMS22	1.09336	2.92158e-05		YER153C	PET122	1.90884	6.72855e-10
DI49_3523	MMM1	1.09322	0.00786612		DI49_1803	XRN1	1.90855	2.43835e-13
DI49_4522	SSU72	1.09092	0.00267779		YGR035C	YGR035C	1.90664	4.00954e-07
YIL151C	ESL1	1.09065	2.07292e-05		DI49_1964	CDH1	1.90618	8.88059e-34
DI49_3357	PUT3	1.09059	0.00209993		YOL014W	YOL014W	1.90543	1.73741e-11
DI49_2609	MNL1	1.08892	3.03848e-06		DI49_4863	SPO13	1.90541	1.87615e-05
DI49_5205	DI49_5205	1.08768	5.38147e-06		DI49_1579	RPH1	1.90512	2.3276e-20
DI49_4901	DI49_4901	1.08507	6.49707e-08		DI49_4796	DI49_4796	1.90496	6.98401e-29
YKL034W	TUL1	1.08389	0.00390516		DI49_3890	ECM19	1.90421	9.25015e-09
DI49_0664	PLM2	1.08318	0.0197205		YER005W	YND1	1.90365	1.71576e-19
DI49_3961	DI49_3961	1.08279	3.39506e-07		DI49_4506	ZWF1	1.90178	7.54674e-26
DI49_3364	LAC1	1.0822	0.000206012		DI49_1985	MTL1	1.90155	1.89211e-17
DI49_5254	THI6	1.08018	4.54627e-06		YJL079C	PRY1	1.90013	2.78071e-15
DI49_0589	SYF1	1.07997	1.47296e-05		DI49_4554	SWT21	1.89897	2.23696e-09
DI49_2520	DMA1	1.07959	4.7436e-06		DI49_4766	ABZ1	1.89882	1.26986e-19
DI49_3228	GPM1	1.07847	2.33627e-08		YJL077W-B	YJL077W-B	1.897	2.0091e-08
DI49_4998	DDP1	1.07781	1.30895e-06		DI49_5540	ASR1	1.8963	1.85651e-24
DI49_3360	PRP40	1.0769	0.000118993		DI49_1624	HAC1	1.896	1.51457e-20
DI49_0861	CDC13	1.0769	0.012484		DI49_1320	DI49_1320	1.89531	1.96705e-06
DI49_2569	PRP8	1.07516	2.29166e-06		DI49_1942	TRP5	1.8949	6.25372e-13
DI49_2228	MES1	1.07308	1.33781e-08		DI49_1322	DI49_1322	1.89438	1.10605e-29
YGL173C	XRN1	1.07194	6.11682e-08		DI49_0866	GDH2	1.89424	7.7434e-15
DI49_3768	DI49_3768	1.07122	1.67792e-07		DI49_4545	SLZ1	1.89335	0.00194496
DI49_2642	PAN6	1.07022	3.14357e-05		DI49_2801	SEC11	1.89274	1.06627e-25
DI49_1197	SSE2	1.07002	1.32819e-07		DI49_0564	RVS167	1.89267	5.91727e-16
DI49_4468	POP3	1.06972	0.0184619		DI49_2881	DI49_2881	1.89077	5.67937e-08
DI49_0793	DI49_0793	1.06945	4.11362e-05		DI49_2894	PBS2	1.8894	1.42892e-11
DI49_3947	FMP27	1.0682	8.11184e-07		DI49_1155	PTC4	1.88854	2.77072e-21
DI49_5527	OPY2	1.06382	2.06789e-05		YOR371C	GPB1	1.88843	1.64986e-18
DI49_4177	YTA12	1.06338	5.32626e-08		YDL206W	YDL206W	1.88692	1.80412e-06
DI49_1929	OCH1	1.06198	4.74985e-07		YGL122C	NAB2	1.88611	2.4971e-12
DI49_0262	RTR2	1.06097	0.0046698		DI49_3384	DI49_3384	1.88488	6.5585e-28
DI49_2926	KHA1	1.06075	1.32528e-05		YMR062C	ARG7	1.8834	1.06189e-11
DI49_0934	RPO21	1.05999	8.76143e-08		YLR427W	MAG2	1.88235	2.05834e-21
DI49_0822	PTC6	1.0598	2.79305e-05		DI49_1016	NPC2	1.88025	3.71742e-23
DI49_5305	CDC60	1.05976	3.13195e-07		DI49_5144	DI49_5144	1.87992	5.25823e-08
DI49_5471	DI49_5471	1.0583	9.55329e-05		DI49_5426	DI49_5426	1.87989	1.41208e-08
DI49_2348	THI20	1.05763	0.00209578		YPL264C	YPL264C	1.87799	4.19003e-28
DI49_0647	KRE2	1.05753	4.4597e-07		DI49_4924	TCB1	1.87642	1.45293e-25
DI49_2919	GSH1	1.05685	2.09686e-05		DI49_3504	HSP104	1.87514	5.08263e-12
DI49_0914	CDC9	1.0564	1.14689e-06		YPL006W	NCR1	1.87441	6.97177e-13
DI49_4626	INP52	1.05636	1.94045e-05		YOR336W	KRE5	1.87311	9.04303e-25
DI49_1561	DI49_1561	1.05526	0.0123972		DI49_3840	VRP1	1.87257	1.12e-12
DI49_4571	DI49_4571	1.05275	0.00129391		YFL031W	HAC1	1.87246	6.4681e-25
DI49_2177	DI49_2177	1.05246	2.74015e-05		YER037W	PHM8	1.8719	5.52099e-07
DI49_0539	ESC2	1.05203	0.00472592		DI49_4094	DI49_4094	1.87126	0.000457155
YER053C	PIC2	1.05072	1.09613e-08		YGL154C	LYS5	1.87106	1.08217e-20
YJR015W	YJR015W	1.04967	0.0121418		DI49_1495	PTC2	1.86835	2.54428e-09
DI49_4972	SIA1	1.0496	8.04199e-06		YGL183C	MND1	1.86806	9.36254e-05
[truncated: 3,803 more rows]

## Sheet: Table C
CBS1538					WS 34/70
[truncated: 3,457 more rows]

## Sheet: Table D
WS 34/70					CBS1538
[truncated: 1,654 more rows]

[truncated: 4 more sheets: Table E, Table F, Table G, Table H]
