# Supplementary material for: Aneuploidy influences the gene expression profiles in Saccharomyces pastorianus group I and II strains during fermentation
Source: PLoS Genet. 2022 Apr 7;18(4):e1010149. doi: 10.1371/journal.pgen.1010149 (PMC9032419; doi:10.1371/journal.pgen.1010149)
Supplement: S1 Data — (TXT) [file pgen.1010149.s005.txt]

Time (days)	CBS1538 Brix	CBS1538 Brix	WS 34/70 Brix	WS 34/70 Brix
0	10.033330	0.047140	9.966667	0.047140
2	8.833333	0.047140	8.766667	0.124722
4	7.366667	0.124722	7.700000	0.163299
6	7.166667	0.094281	6.666667	0.124722
8	7.033333	0.047140	6.300000	0.081650
10	6.900000	0.081650	6.300000	0.047140
11	6.900000	0.081650	6.066667	0.047140
