# Supplementary material for: Aneuploidy influences the gene expression profiles in Saccharomyces pastorianus group I and II strains during fermentation
Source: PLoS Genet. 2022 Apr 7;18(4):e1010149. doi: 10.1371/journal.pgen.1010149 (PMC9032419; doi:10.1371/journal.pgen.1010149)
Supplement: S2 Data — Reads from de novo DNA sequencing of CBS1538, mapped against the combined genomes of the reference strains of S. cerevisiae and S. eubayanus were transformed into sorted BAM files using samtools and the data was extracted as reads/500 bp and then normalized by the size of the library (total number of reads) to give an estimated chromosome copy number. (TXT) [file pgen.1010149.s006.txt]

Length (bp)	I SC	I SE	II SC	II SE	III SC	III SE	IV SC	IV SE	V SC	V SE	VI SC	VI SE	VII SC	VII SE	VIII SC	VIII SE	IX SE	IX SE	X SC	X SE	XI SC	XI SE	XII	XII SE	XIII SC	XIII SE	XIV SC	XIV SE	XV SC	XV SE	XVI SC	XVI SE
0.00000	0.002442	0.661805
500.00000	0.194554	0.449196
1000.00000	0.862548	0.000000
1500.00000	1.822711	0.000000
2000.00000	0.606701	0.000000
2500.00000	3.100854	0.000000
3000.00000	4.578305	0.000000
3500.00000	4.779592	0.000000
4000.00000	4.583784	0.000000
4500.00000	4.301730	0.000000
5000.00000	4.147526	0.000000
5500.00000	4.793653	0.000000
6000.00000	4.257634	0.000000
6500.00000	2.685192	0.000000
7000.00000	4.029480	0.000000
7500.00000	4.414941	0.000000
8000.00000	4.664318	0.000000
8500.00000	4.551916	0.000000
9000.00000	4.497539	0.000000
9500.00000	4.163583	0.000000
10000.00000	4.165283	0.000000
10500.00000	4.518399	0.000000
11000.00000	4.646016	0.000000
11500.00000	2.716845	0.000000
12000.00000	0.730952	0.000000
12500.00000	0.998500	0.000000
13000.00000	0.121908	0.000000
13500.00000	0.000000	0.000000
14000.00000	0.000000	0.000000
14500.00000	0.000000	0.000000
15000.00000	0.000000	0.000000
15500.00000	0.000000	0.000000
16000.00000	0.000000	0.000000
16500.00000	0.000000	0.000000
17000.00000	0.000000	0.000000
17500.00000	0.000000	0.000000
18000.00000	0.000000	0.000000
18500.00000	0.000000	1.325639
19000.00000	0.000000	2.513957
19500.00000	0.000000	2.374225
20000.00000	0.000000	2.773219
20500.00000	0.000000	2.611523
21000.00000	0.000000	2.518033
21500.00000	0.000000	2.333529
22000.00000	0.000000	2.343596
22500.00000	0.000000	2.399376
23000.00000	0.000000	2.354686
23500.00000	0.000000	2.139338
24000.00000	0.103672	2.183450
24500.00000	0.719169	2.375496
25000.00000	0.172622	2.703131
25500.00000	0.000561	2.649529
26000.00000	0.002475	2.361089
26500.00000	0.001419	2.338199
27000.00000	1.949487	2.433306
27500.00000	0.686543	2.266312
28000.00000	3.296530	2.463589
28500.00000	3.611623	2.274316
29000.00000	2.352705	2.159818
29500.00000	1.410943	2.339371
30000.00000	1.187129	2.447268
30500.00000	2.653457	2.236953
31000.00000	2.404690	2.449281
31500.00000	2.975893	2.526251
32000.00000	3.838952	2.516300
32500.00000	3.787397	2.958680
33000.00000	3.523084	2.568466
33500.00000	3.693890	2.357607
34000.00000	3.806276	2.532209
34500.00000	3.856709	2.513065
35000.00000	3.412893	2.692800
35500.00000	3.761553	2.578137
36000.00000	3.633869	2.392395
36500.00000	3.813042	2.921037
37000.00000	3.566916	2.526581
37500.00000	3.708925	2.351369
38000.00000	3.542030	2.226474
38500.00000	3.459267	2.298328
39000.00000	3.275572	2.060684
39500.00000	3.193964	2.329981
40000.00000	3.348416	2.658589
40500.00000	3.550776	2.603420
41000.00000	3.661016	2.204376
41500.00000	3.199509	2.193666
42000.00000	3.265670	2.378021
42500.00000	3.045800	2.793353
43000.00000	3.940627	1.086032
43500.00000	3.855950	2.029362
44000.00000	3.990516	2.416061
44500.00000	2.427035	2.416094
45000.00000	0.935821	2.180958
45500.00000	0.962176	2.669910
46000.00000	1.164289	2.654843
46500.00000	1.125787	2.118494
47000.00000	1.333181	2.236128
47500.00000	1.235549	2.272220
48000.00000	1.135293	2.297453
48500.00000	1.174438	2.580563
49000.00000	1.116480	2.617365
49500.00000	1.083441	2.491100
50000.00000	1.051986	2.653490
50500.00000	1.018089	2.576256
51000.00000	1.061871	2.570050
51500.00000	1.184654	2.500523
52000.00000	1.164685	2.513693
52500.00000	1.184736	2.244891
53000.00000	1.219145	2.545494
53500.00000	1.152588	2.208617
54000.00000	1.192394	2.294681
54500.00000	1.165675	2.635221
55000.00000	1.149057	2.764902
55500.00000	1.030878	2.614658
56000.00000	1.186337	2.245073
56500.00000	1.067070	2.629692
57000.00000	1.266789	2.789590
57500.00000	1.155641	2.444314
58000.00000	1.042398	2.635435
58500.00000	1.188334	2.750115
59000.00000	1.218931	2.283921
59500.00000	1.399639	2.561848
60000.00000	1.274843	2.728397
60500.00000	1.411356	2.718512
61000.00000	1.271097	2.677947
61500.00000	1.252498	2.477798
62000.00000	1.232876	2.528050
62500.00000	1.221439	2.206423
63000.00000	1.370742	2.117719
63500.00000	1.166616	2.011703
64000.00000	1.034608	2.268094
64500.00000	1.215630	2.523957
65000.00000	0.958480	2.638340
65500.00000	0.941482	2.281082
66000.00000	1.044824	2.670818
66500.00000	1.062168	2.827036
67000.00000	1.291659	2.584870
67500.00000	1.172937	1.719336
68000.00000	1.152671	2.118923
68500.00000	1.275156	2.199475
69000.00000	1.264545	2.333661
69500.00000	1.011950	2.371700
70000.00000	1.091775	2.429544
70500.00000	0.910076	2.509055
71000.00000	1.171022	2.408304
71500.00000	1.144188	2.436722
72000.00000	1.287319	2.467864
72500.00000	1.337043	2.592874
73000.00000	1.181815	1.924155
73500.00000	1.149651	2.252549
74000.00000	1.213831	2.290109
74500.00000	0.971088	1.927901
75000.00000	0.995133	2.350956
75500.00000	1.239625	2.465933
76000.00000	1.183614	2.452978
76500.00000	1.116001	2.376420
77000.00000	1.360989	2.518429
77500.00000	1.383746	2.470719
78000.00000	1.123147	2.468111
78500.00000	1.110803	2.572130
79000.00000	1.292996	2.396785
79500.00000	1.281708	2.417727
80000.00000	1.168877	2.674069
80500.00000	1.239444	2.518379
81000.00000	1.137257	2.706101
81500.00000	1.153199	2.590333
82000.00000	1.229641	2.467022
82500.00000	1.128345	2.794162
83000.00000	1.187278	2.454199
83500.00000	1.418518	2.075289
84000.00000	1.341416	2.317802
84500.00000	1.369257	2.416242
85000.00000	1.350608	2.514138
85500.00000	1.270172	2.813536
86000.00000	1.194968	2.818834
86500.00000	1.226109	2.618487
87000.00000	1.225994	2.573450
87500.00000	1.238371	2.539833
88000.00000	1.126035	2.546121
88500.00000	1.195711	2.751650
89000.00000	1.223749	2.924668
89500.00000	1.282038	2.403287
90000.00000	1.299003	2.633736
90500.00000	1.250649	2.508577
91000.00000	1.239873	2.305408
91500.00000	1.267961	2.204954
92000.00000	1.139518	2.378318
92500.00000	1.127223	2.622563
93000.00000	1.242282	2.385216
93500.00000	1.295884	2.417826
94000.00000	1.094762	2.351369
94500.00000	1.135805	2.529024
95000.00000	1.226720	2.411324
95500.00000	1.113377	2.298278
96000.00000	1.254297	2.428652
96500.00000	1.221043	2.418074
97000.00000	1.389093	2.321399
97500.00000	1.194506	2.268870
98000.00000	1.167788	2.593914
98500.00000	1.233618	2.488129
99000.00000	1.256789	2.645189
99500.00000	1.197361	2.151517
100000.00000	1.156846	2.421111
100500.00000	1.234674	2.654430
101000.00000	0.884266	2.446327
101500.00000	1.167293	2.643060
102000.00000	1.134336	2.611622
102500.00000	1.096643	2.533876
103000.00000	1.210514	2.580018
103500.00000	1.204127	2.583566
104000.00000	1.126926	2.684515
104500.00000	1.260650	2.262945
105000.00000	1.126761	2.398996
105500.00000	1.296693	2.267022
106000.00000	1.251210	2.423454
106500.00000	1.526267	2.808074
107000.00000	1.328230	2.375364
107500.00000	1.386486	2.537770
108000.00000	1.399985	2.386256
108500.00000	1.210844	2.029692
109000.00000	1.282616	2.318561
109500.00000	1.166022	2.118742
110000.00000	1.109912	2.276858
110500.00000	1.171039	2.376305
111000.00000	1.253999	2.611143
111500.00000	1.208220	2.100572
112000.00000	1.153364	2.055684
112500.00000	1.281180	2.146153
113000.00000	1.315886	1.507899
113500.00000	1.689184	1.155113
114000.00000	1.514879	1.734238
114500.00000	1.285718	2.151352
115000.00000	1.268638	1.538594
115500.00000	1.347918	2.491909
116000.00000	1.285091	2.683344
116500.00000	1.332158	2.402908
117000.00000	1.118493	2.444759
117500.00000	1.092666	2.685258
118000.00000	0.950740	2.329172
118500.00000	1.127207	2.250205
119000.00000	1.019871	2.432118
119500.00000	0.968580	2.295060
120000.00000	1.253983	2.401274
120500.00000	1.270783	2.223190
121000.00000	1.190529	2.295225
121500.00000	1.265634	2.442597
122000.00000	1.152720	2.241805
122500.00000	1.096627	2.472732
123000.00000	1.060204	2.398551
123500.00000	1.237893	2.418487
124000.00000	1.039196	2.402957
124500.00000	1.118048	2.300077
125000.00000	1.177921	2.233834
125500.00000	1.220449	2.172113
126000.00000	1.194341	2.279448
126500.00000	1.017660	2.403749
127000.00000	1.287831	2.352243
127500.00000	1.417693	2.412975
128000.00000	1.249247	2.380827
128500.00000	1.413782	2.413750
129000.00000	1.298954	2.799872
129500.00000	1.267284	2.689054
130000.00000	1.324253	2.179176
130500.00000	1.366633	2.309550
131000.00000	1.424129	2.525756
131500.00000	1.224641	2.448423
132000.00000	1.218138	2.494582
132500.00000	1.206735	2.478228
133000.00000	1.199919	2.202627
133500.00000	1.312057	2.170149
134000.00000	1.299548	2.118098
134500.00000	1.181254	2.416308
135000.00000	1.213815	2.426375
135500.00000	1.216851	0.296972
136000.00000	1.198566	2.152887
136500.00000	1.280487	2.233983
137000.00000	1.006289	2.024147
137500.00000	1.153678	2.263358
138000.00000	1.226274	2.309302
138500.00000	0.983053	2.244611
139000.00000	1.061855	2.113940
139500.00000	1.146185	2.564604
140000.00000	1.164438	2.353976
140500.00000	0.315175	1.429113
141000.00000	1.211059	2.230649
141500.00000	1.282451	2.235567
142000.00000	1.105538	1.626110
142500.00000	1.170197	0.158776
143000.00000	1.129204	1.454808
143500.00000	1.142703	1.749784
144000.00000	1.096676	2.152342
144500.00000	1.128692	2.478095
145000.00000	1.150261	2.634363
145500.00000	1.206042	2.516317
146000.00000	1.157094	2.141021
146500.00000	1.364157	2.366931
147000.00000	1.089431	2.542688
147500.00000	1.225053	2.435369
148000.00000	1.215217	2.416539
148500.00000	1.258307	2.292865
149000.00000	1.222413	2.178978
149500.00000	1.202890	2.442069
150000.00000	1.168283	2.478409
150500.00000	1.068439	2.414460
151000.00000	1.087154	2.606456
151500.00000	0.838552	2.572526
152000.00000	1.026654	2.686050
152500.00000	1.304202	2.250915
153000.00000	1.313592	2.602330
153500.00000	1.224855	2.547986
154000.00000	1.155724	2.418718
154500.00000	1.141729	2.813767
155000.00000	1.236836	3.344092
155500.00000	1.192047	0.710159
156000.00000	1.076476	0.000000
156500.00000	1.351549	0.000000
157000.00000	1.465717	0.000000
157500.00000	1.360609	0.643404
158000.00000	1.327025	2.892553
158500.00000	1.181865	2.046195
159000.00000	1.086989	3.182247
159500.00000	0.916034	3.927920
160000.00000	0.186550	1.892485
160500.00000	0.020579	0.636770
161000.00000	0.000000	4.883231
161500.00000	0.000000	4.522359
162000.00000	0.000000	1.879365
162500.00000	0.031488	1.740377
163000.00000	0.097120	0.614788
163500.00000	0.081954	1.251953
164000.00000	0.092087	1.344651
164500.00000	0.170938	0.605364
165000.00000	0.237776	2.392890
165500.00000	0.023269	2.628603
166000.00000	0.444014	2.622002
166500.00000	1.371600	2.434957
167000.00000	1.172640	2.345378
167500.00000	1.462235	2.461708
168000.00000	1.234328	2.480587
168500.00000	1.162754	2.411473
169000.00000	1.046540	2.635650
169500.00000	1.171055	2.289845
170000.00000	1.254214	2.139651
170500.00000	1.140376	2.356881
171000.00000	1.119912	2.344173
171500.00000	1.080272	1.968614
172000.00000	1.187740	0.935722
172500.00000	1.240863	1.649264
173000.00000	1.153942	0.040630
173500.00000	1.487732	0.016041
174000.00000	1.364982	1.310473
174500.00000	1.454181	2.332390
175000.00000	1.162243
175500.00000	1.148248
176000.00000	0.993598
176500.00000	1.046094
177000.00000	1.322091
177500.00000	1.272466
178000.00000	1.239526
178500.00000	1.306133
179000.00000	1.172078
179500.00000	1.338578
180000.00000	1.170890
180500.00000	1.072120
181000.00000	0.580626
181500.00000	1.364042
182000.00000	1.138594
182500.00000	0.107402
183000.00000	0.780527
183500.00000	1.027033
184000.00000	1.198302
184500.00000	1.211669
185000.00000	1.252580
185500.00000	1.201223
186000.00000	1.117618
186500.00000	1.443801
187000.00000	1.027891
187500.00000	0.509432
188000.00000	0.985099
188500.00000	0.760806
189000.00000	0.830482
189500.00000	1.196882
190000.00000	1.226654
190500.00000	1.296495
191000.00000	1.172524
191500.00000	1.305654
192000.00000	1.162028
192500.00000	1.263934
193000.00000	1.415762
193500.00000	1.210167
194000.00000	1.194902
194500.00000	1.204061
195000.00000	1.317520
195500.00000	1.370527
196000.00000	1.270189
196500.00000	1.075437
197000.00000	1.095834
197500.00000	1.118873
198000.00000	1.207428
198500.00000	0.271805
199000.00000	0.000000
199500.00000	0.000000
200000.00000	0.000000
200500.00000	0.000000
201000.00000	0.000000
201500.00000	0.000000
202000.00000	0.000000
202500.00000	0.479067
203000.00000	1.088870
203500.00000	0.061606
204000.00000	0.000000
204500.00000	0.000000
205000.00000	0.007525
205500.00000	0.000000
206000.00000	0.000000
206500.00000	0.444938
207000.00000	0.680899
207500.00000	0.107715
208000.00000	0.000000
208500.00000	0.000000
209000.00000	0.000000
209500.00000	0.000000
210000.00000	0.000000
210500.00000	0.000000
211000.00000	0.000000
211500.00000	0.000000
212000.00000	0.000000
212500.00000	0.000000
213000.00000	0.000000
213500.00000	0.000000
214000.00000	0.000000
214500.00000	0.000000
215000.00000	0.000000
215500.00000	0.000000
216000.00000	0.000000
216500.00000	0.000000
217000.00000	0.000000
217500.00000	0.000000
218000.00000	0.000000
218500.00000			0.560311	1.183631
219000.00000			3.679681	3.966323
219500.00000			2.936319	7.004861
220000.00000			2.419559	1.209557
220500.00000			0.971038	0.000000
221000.00000			1.470618	0.000000
221500.00000			2.130822	0.000000
222000.00000			1.814674	0.000000
222500.00000			0.971121	0.000000
223000.00000			0.275568	0.000000
223500.00000			0.212345	0.000000
224000.00000			0.002277	0.000000
224500.00000			0.248519	0.000000
225000.00000			2.392527	0.000000
225500.00000			2.213172	0.000000
226000.00000			5.789066	0.000000
226500.00000			0.766599	0.000000
227000.00000			0.000000	0.000000
227500.00000			0.012064	0.000000
228000.00000			0.000000	0.000000
228500.00000			0.000000	0.000000
229000.00000			0.000000	0.065286
229500.00000			0.000000	2.726351
230000.00000			0.000000	3.160859
230500.00000			0.000000	1.025961
231000.00000			0.000000	0.413995
231500.00000			0.000000	0.033897
232000.00000			0.000000	0.378844
232500.00000			0.000000	2.998981
233000.00000			0.000000	0.880849
233500.00000			0.000000	0.000000
234000.00000			0.000000	0.000000
234500.00000			0.000000	0.000000
235000.00000			0.000000	0.000000
235500.00000			0.000000	0.000000
236000.00000			0.000000	0.000000
236500.00000			0.000000	0.000000
237000.00000			0.000000	1.780793
237500.00000			0.000000	2.698576
238000.00000			0.000000	1.077978
238500.00000			0.000000	2.470950
239000.00000			0.000000	3.331616
239500.00000			0.000000	3.607926
240000.00000			0.000000	3.738812
240500.00000			0.000000	3.616986
241000.00000			0.000000	3.647253
241500.00000			0.000000	3.797909
242000.00000			0.000000	3.877751
242500.00000			0.000000	3.328282
243000.00000			0.000000	3.588370
243500.00000			0.000000	3.374342
244000.00000			0.000000	3.797579
244500.00000			0.000000	2.907471
245000.00000			0.000000	3.077420
245500.00000			0.000000	3.754655
246000.00000			0.000000	3.712011
246500.00000			0.000000	3.128975
247000.00000			0.000000	2.954324
247500.00000			0.000000	3.533597
248000.00000			0.000000	3.831130
248500.00000			0.000215	3.198964
249000.00000			0.502517	3.254530
249500.00000			0.596667	3.884583
250000.00000			0.133955	3.296052
250500.00000			0.480667	3.295623
251000.00000			1.023584	3.652550
251500.00000			0.073389	3.698940
252000.00000			0.009011	3.586043
252500.00000			0.014638	3.616854
253000.00000			0.040399	3.543218
253500.00000			0.000000	3.312076
254000.00000			0.005347	3.625040
254500.00000			0.012559	3.821987
255000.00000			0.000000	3.718117
255500.00000			0.000000	3.747162
256000.00000			0.000000	4.248194
256500.00000			0.000000	3.499221
257000.00000			0.000000	3.515806
257500.00000			0.000000	3.561767
258000.00000			0.000000	1.738116
258500.00000			0.000000	3.379145
259000.00000			0.000000	3.922127
259500.00000			0.000000	3.947625
260000.00000			0.000000	3.999758
260500.00000			0.000000	3.074383
261000.00000			0.000000	3.249134
261500.00000			0.000000	3.651412
262000.00000			0.000000	3.684830
262500.00000			0.000000	3.216342
263000.00000			0.000000	3.842665
263500.00000			0.000000	3.723299
264000.00000			0.000000	3.750463
264500.00000			0.000000	3.681860
265000.00000			0.000000	3.667799
265500.00000			0.000000	3.704337
266000.00000			0.000000	3.928415
266500.00000			0.000000	4.008735
267000.00000			0.000000	3.423340
267500.00000			0.000000	3.582825
268000.00000			0.000000	3.621178
268500.00000			0.000000	3.592842
269000.00000			0.000000	3.516334
269500.00000			0.000000	3.828341
270000.00000			0.000000	3.841279
270500.00000			0.000000	3.539719
271000.00000			0.000000	3.454530
271500.00000			0.000000	3.382198
272000.00000			0.000000	3.212728
272500.00000			0.000000	3.442962
273000.00000			0.000000	3.385597
273500.00000			0.000000	3.346221
274000.00000			0.000000	3.512390
274500.00000			0.000000	3.200532
275000.00000			0.000000	3.260290
275500.00000			0.001436	3.597694
276000.00000			0.003449	3.342541
276500.00000			0.000000	3.619907
277000.00000			0.000000	3.613042
277500.00000			0.000000	3.307274
278000.00000			0.000000	3.083856
278500.00000			0.000000	3.505855
279000.00000			0.000000	3.672552
279500.00000			0.000000	3.521566
280000.00000			0.000000	3.431806
280500.00000			0.000000	3.664003
281000.00000			0.000000	3.659911
281500.00000			0.000000	3.186208
282000.00000			0.000000	3.338118
282500.00000			0.000000	3.430453
283000.00000			0.000000	3.529718
283500.00000			0.000000	3.726418
284000.00000			0.000000	3.579673
284500.00000			0.000000	3.745330
285000.00000			0.000000	3.419445
285500.00000			0.000000	3.639381
286000.00000			0.000000	3.757328
286500.00000			0.000000	3.676909
287000.00000			0.000000	3.577495
287500.00000			0.000000	3.557773
288000.00000			0.000000	3.733811
288500.00000			0.000000	3.562543
289000.00000			0.000000	2.838984
289500.00000			0.000000	3.426129
290000.00000			0.000000	3.507934
290500.00000			0.000000	3.339768
291000.00000			0.000000	3.284846
291500.00000			0.000000	3.129965
292000.00000			0.000000	3.574062
292500.00000			0.000000	3.370860
293000.00000			0.000000	3.536270
293500.00000			0.000000	3.746255
294000.00000			0.000000	3.348152
294500.00000			0.000000	3.408949
295000.00000			0.000000	3.202628
295500.00000			0.000000	3.422185
296000.00000			0.000000	3.428951
296500.00000			0.000000	3.452798
297000.00000			0.000000	3.187643
297500.00000			0.000000	3.487966
298000.00000			0.000000	3.587000
298500.00000			0.000000	3.513430
299000.00000			0.000000	3.268162
299500.00000			0.000000	3.433374
300000.00000			0.000000	3.164539
300500.00000			0.000000	3.338927
301000.00000			0.000000	3.281727
301500.00000			0.000000	3.060058
302000.00000			0.000000	2.851790
302500.00000			0.000000	3.380597
303000.00000			0.000000	3.386191
303500.00000			0.000000	3.338135
304000.00000			0.000000	3.455735
304500.00000			0.000000	3.473047
305000.00000			0.000000	3.474648
305500.00000			0.000000	3.495062
306000.00000			0.000000	3.254712
306500.00000			0.000000	3.709634
307000.00000			0.000000	3.906895
307500.00000			0.000000	3.641526
308000.00000			0.000000	3.341848
308500.00000			0.000000	3.277106
309000.00000			0.000000	3.302983
309500.00000			0.000000	3.294715
310000.00000			0.000000	3.121598
310500.00000			0.000000	3.288939
311000.00000			0.000000	3.650273
311500.00000			0.000000	3.233010
312000.00000			0.000000	3.401605
312500.00000			0.000000	3.463591
313000.00000			0.000000	3.532045
313500.00000			0.000000	3.415352
314000.00000			0.000000	3.131137
314500.00000			0.000000	3.070323
315000.00000			0.000000	3.487702
315500.00000			0.000000	3.310228
316000.00000			0.000000	3.433473
316500.00000			0.000000	3.541947
317000.00000			0.000000	3.438622
317500.00000			0.000000	3.284912
318000.00000			0.000000	3.147310
318500.00000			0.000000	3.090408
319000.00000			0.000000	3.479978
319500.00000			0.000000	3.528926
320000.00000			0.003697	3.283807
320500.00000			0.001089	3.136682
321000.00000			0.000000	3.197760
321500.00000			0.000000	3.586868
322000.00000			0.000000	3.506449
322500.00000			0.000000	3.310228
323000.00000			0.000000	3.407678
323500.00000			0.000000	3.309188
324000.00000			0.000000	3.406969
324500.00000			0.000000	3.361585
325000.00000			0.000000	3.435965
325500.00000			0.000000	3.072386
326000.00000			0.000000	3.160942
326500.00000			0.000000	3.215269
327000.00000			0.000000	3.176438
327500.00000			0.000000	3.427069
328000.00000			0.000000	3.546007
328500.00000			0.000000	3.417201
329000.00000			0.000000	3.252434
329500.00000			0.000000	3.089615
330000.00000			0.000000	3.109733
330500.00000			0.000000	3.375514
331000.00000			0.000000	3.215022
331500.00000			0.000000	3.345676
332000.00000			0.000000	3.508182
332500.00000			0.000000	3.220435
333000.00000			0.004835	3.171883
333500.00000			0.000000	3.514668
334000.00000			0.000000	3.512489
334500.00000			0.000000	3.401820
335000.00000			0.000000	2.572328
335500.00000			0.000000	3.253028
336000.00000			0.000000	3.358565
336500.00000			0.000000	3.281249
337000.00000			0.000000	3.238176
337500.00000			0.000000	3.052632
338000.00000			0.000000	3.448424
338500.00000			0.000000	3.360579
339000.00000			0.000000	3.337144
339500.00000			0.000000	3.285325
340000.00000			0.000000	3.192231
340500.00000			0.000000	3.400202
341000.00000			0.000000	3.127985
341500.00000			0.000000	3.395103
342000.00000			0.000000	3.305954
342500.00000			0.000000	2.960133
343000.00000			0.000000	3.398255
343500.00000			0.000000	3.091761
344000.00000			0.000000	3.033934
344500.00000			0.000000	2.608304
345000.00000			0.000000	2.849810
345500.00000			0.000000	3.077403
346000.00000			0.000000	3.080654
346500.00000			0.000000	3.155925
347000.00000			0.000000	3.304287
347500.00000			0.000000	3.318595
348000.00000			0.000000	3.246609
348500.00000			0.000000	2.942260
349000.00000			0.000000	3.137540
349500.00000			0.000000	3.431179
350000.00000			0.000000	2.496183
350500.00000			0.000000	2.866181
351000.00000			0.000000	3.317687
351500.00000			0.000000	3.355232
352000.00000			0.000000	3.462699
352500.00000			0.000000	3.590664
353000.00000			0.000000	3.344307
353500.00000			0.000000	2.970794
354000.00000			0.000000	3.486084
354500.00000			0.000000	3.436328
355000.00000			0.000000	3.346436
355500.00000			0.000000	3.525890
356000.00000			0.000000	2.966024
356500.00000			0.000000	2.796852
357000.00000			0.000000	3.554786
357500.00000			0.000000	3.405582
358000.00000			0.000000	2.978616
358500.00000			0.000000	2.992413
359000.00000			0.000000	2.994954
359500.00000			0.000000	2.532473
360000.00000			0.002426	0.816768
360500.00000			0.002492	3.017085
361000.00000			0.000000	3.245256
361500.00000			0.000000	3.023240
362000.00000			0.000000	3.235865
362500.00000			0.000000	3.273525
363000.00000			0.000000	3.008552
363500.00000			0.000000	3.442170
364000.00000			0.000000	3.153598
364500.00000			0.000000	3.132556
365000.00000			0.000000	3.206902
365500.00000			0.000000	3.377098
366000.00000			0.000000	3.388386
366500.00000			0.000000	3.038093
367000.00000			0.000000	3.442120
367500.00000			0.000000	3.550149
368000.00000			0.004439	2.992115
368500.00000			0.000446	2.829412
369000.00000			0.000000	3.137936
369500.00000			0.000000	3.414973
370000.00000			0.000000	3.212860
370500.00000			0.000000	2.969902
371000.00000			0.000000	3.105458
371500.00000			0.000000	2.867683
372000.00000			0.000000	3.017761
372500.00000			0.000000	3.147673
373000.00000			0.000000	3.147789
373500.00000			0.000000	2.880902
374000.00000			0.000000	3.219577
374500.00000			0.000000	3.233885
375000.00000			0.000000	3.023306
375500.00000			0.000000	3.174358
376000.00000			0.000000	3.198733
376500.00000			0.000000	2.973104
377000.00000			0.000000	3.040750
377500.00000			0.000000	3.087272
378000.00000			0.000000	3.282486
378500.00000			0.000000	2.963895
379000.00000			0.000000	3.219857
379500.00000			0.000000	3.021359
380000.00000			0.000000	2.862748
380500.00000			0.000000	3.205417
381000.00000			0.000000	3.220501
381500.00000			0.000000	3.177824
382000.00000			0.000000	3.283328
382500.00000			0.000000	3.121615
383000.00000			0.000000	3.153598
383500.00000			0.000000	3.323645
384000.00000			0.000000	3.443044
384500.00000			0.000000	2.973186
385000.00000			0.000000	3.731699
385500.00000			0.000000	3.434974
386000.00000			0.000000	3.049744
386500.00000			0.000000	3.058441
387000.00000			0.002393	3.370794
387500.00000			0.002459	2.772757
388000.00000			0.000000	3.414692
388500.00000			0.000000	3.040552
389000.00000			0.000000	3.159786
389500.00000			0.000000	3.486315
390000.00000			0.000000	3.289335
390500.00000			0.000000	2.478822
391000.00000			0.000000	2.520591
391500.00000			0.000000	3.063838
392000.00000			0.000000	3.205797
392500.00000			0.000000	2.975827
393000.00000			0.000000	3.028703
393500.00000			0.000000	3.214576
394000.00000			0.000000	2.915079
394500.00000			0.000000	3.258788
395000.00000			0.000000	3.281447
395500.00000			0.000000	3.060719
396000.00000			0.000000	2.995334
396500.00000			0.000000	3.040849
397000.00000			0.000000	2.766337
397500.00000			0.000000	3.299980
398000.00000			0.000000	3.355133
398500.00000			0.000000	3.327441
399000.00000			0.000000	2.457714
399500.00000			0.000000	3.385861
400000.00000			0.000000	3.019444
400500.00000			0.000000	3.189888
401000.00000			0.000000	3.226244
401500.00000			0.000000	3.403586
402000.00000			0.000000	3.150132
402500.00000			0.000000	3.197578
403000.00000			0.000000	3.293593
403500.00000			0.000000	3.013833
404000.00000			0.000000	3.354522
404500.00000			0.000000	3.351915
405000.00000			0.000000	3.335626
405500.00000			0.000000	3.084186
406000.00000			0.000000	3.151007
406500.00000			0.000000	3.430717
407000.00000			0.000000	3.491497
407500.00000			0.000000	3.316928
408000.00000			0.000000	3.087833
408500.00000			0.000000	2.922291
409000.00000			0.000000	3.520559
409500.00000			0.000000	3.168566
410000.00000			0.000000	3.264977
410500.00000			0.000000	3.128133
411000.00000			0.000000	2.291100
411500.00000			0.000000	3.003073
412000.00000			0.000000	0.691807
412500.00000			0.000000	0.000000
413000.00000			0.000000	0.541960
413500.00000			0.000000	2.743002
414000.00000			0.000000	3.113000
414500.00000			0.000000	2.901811
415000.00000			0.000000	3.326483
415500.00000			0.000000	3.472354
416000.00000			0.029111	3.343548
416500.00000			0.005859	2.748250
417000.00000			0.000000	3.615633
417500.00000			0.000000	3.675473
418000.00000			0.000000	3.300376
418500.00000			0.000000	3.016144
419000.00000			0.000000	3.240107
419500.00000			0.000000	3.060207
420000.00000			0.000000	1.622562
420500.00000			0.000000	0.325044
421000.00000			0.000000	2.356765
421500.00000			0.000000	3.114238
422000.00000			0.000000	3.153350
422500.00000			0.000000	3.219131
423000.00000			0.000000	3.323496
423500.00000			0.000000	3.533101
424000.00000			0.000000	3.398998
424500.00000			0.000000	1.731894
425000.00000			0.000000	1.683491
425500.00000			0.000000	3.299699
426000.00000			0.000000	3.572560
426500.00000			0.000000	3.455735
427000.00000			0.000000	3.385498
427500.00000			0.000000	3.265983
428000.00000			0.000000	3.071726
428500.00000			0.000000	3.111053
429000.00000			0.000000	3.146864
429500.00000			0.000000	3.291365
430000.00000			0.000000	3.158252
430500.00000			0.000000	2.969820
431000.00000			0.000000	3.073079
431500.00000			0.000000	2.916895
432000.00000			0.000000	3.216309
432500.00000			0.000000	3.163532
433000.00000			0.000000	3.058128
433500.00000			0.000000	3.188898
434000.00000			0.000000	3.124981
434500.00000			0.000000	3.050800
435000.00000			0.000000	2.235303
435500.00000			0.000000	2.686859
436000.00000			0.000000	3.086760
436500.00000			0.000000	3.367791
437000.00000			0.000000	3.304650
437500.00000			0.000000	3.144141
438000.00000			0.000000	3.211226
438500.00000			0.000000	3.185201
439000.00000			0.000000	3.231574
439500.00000			0.000000	2.096644
440000.00000			0.000000	2.791604
440500.00000			0.000000	3.080654
441000.00000			0.066524	2.847912
441500.00000			0.192128	2.862963
442000.00000			0.183035	2.785960
442500.00000			0.456061	1.782839
443000.00000			0.377078	2.329057
443500.00000			0.182260	2.636541
444000.00000			0.882483	2.607875
444500.00000			0.184586	2.730295
445000.00000			0.030102	3.012926
445500.00000			0.000000	3.094484
446000.00000			0.000000	2.830402
446500.00000			0.000000	2.932540
447000.00000			0.000000	2.958004
447500.00000			0.000000	3.107703
448000.00000			0.000000	2.775612
448500.00000			0.000000	2.657566
449000.00000			0.000000	2.877007
449500.00000			0.000000	2.935873
450000.00000			0.000000	3.244694
450500.00000			0.000000	2.975992
451000.00000			0.000000	3.020369
451500.00000			0.000000	2.873772
452000.00000			0.000000	2.663573
452500.00000			0.000000	2.891480
453000.00000			0.000000	3.011672
453500.00000			0.000000	2.930048
454000.00000			0.000000	2.892140
454500.00000			0.000000	3.045189
455000.00000			0.000000	3.046278
455500.00000			0.000000	2.390184
456000.00000			0.000000	2.321168
456500.00000			0.000000	2.790977
457000.00000			0.000000	2.843770
457500.00000			0.000000	2.755544
458000.00000			0.000000	3.076925
458500.00000			0.000000	3.252005
459000.00000			0.000000	2.991818
459500.00000			0.000000	3.236822
460000.00000			0.000000	3.201539
460500.00000			0.000000	2.861098
461000.00000			0.000000	3.163252
461500.00000			0.000000	3.055949
462000.00000			0.000000	2.869234
462500.00000			0.000000	3.012579
463000.00000			0.000000	3.005615
463500.00000			0.000000	2.813916
464000.00000			0.000000	2.959968
464500.00000			0.000000	2.838324
465000.00000			0.000000	2.924635
465500.00000			0.000000	3.206688
466000.00000			0.000000	2.816028
466500.00000			0.000000	2.642284
467000.00000			0.000000	2.843423
467500.00000			0.000000	2.942012
468000.00000			0.000000	3.100194
468500.00000			0.000000	3.083344
469000.00000			0.000000	2.972477
469500.00000			0.000000	2.667418
470000.00000			0.000000	2.737193
470500.00000			0.000000	3.200730
471000.00000			0.000000	2.982346
471500.00000			0.000000	2.841954
472000.00000			0.000000	3.075786
472500.00000			0.000000	2.941567
473000.00000			0.000000	3.009691
473500.00000			0.000000	2.919948
474000.00000			0.000000	2.655157
474500.00000			0.000000	2.999740
475000.00000			0.000000	2.818140
475500.00000			0.000000	2.906729
476000.00000			0.000000	2.949257
476500.00000			0.000000	3.046592
477000.00000			0.000000	3.236162
477500.00000			0.000000	3.454729
478000.00000			0.162439	2.881149
478500.00000			0.255599	2.948696
479000.00000			0.141002	3.043968
479500.00000			0.281822	3.088790
480000.00000			0.436274	2.921466
480500.00000			0.158710	2.947475
481000.00000			0.145029	3.028802
481500.00000			0.075864	2.877122
482000.00000			0.028484	3.025732
482500.00000			0.016635	3.022002
483000.00000			0.693655	2.816094
483500.00000			0.100702	2.730641
484000.00000			0.000033	3.080572
484500.00000			0.000000	3.001588
485000.00000			0.000000	2.917274
485500.00000			0.000000	2.757657
486000.00000			0.000000	3.036179
486500.00000			0.000000	3.189789
487000.00000			0.000000	3.290870
487500.00000			0.000000	3.003618
488000.00000			0.000000	2.935395
488500.00000			0.000000	2.615912
489000.00000			0.000000	3.413603
489500.00000			0.000000	3.343185
490000.00000			0.000000	2.919403
490500.00000			0.000000	3.229924
491000.00000			0.000000	2.769242
491500.00000			0.000000	2.888806
492000.00000			0.000000	2.747442
492500.00000			0.000000	2.986884
493000.00000			0.000000	3.263013
493500.00000			0.000000	3.055273
494000.00000			0.000000	2.741599
494500.00000			0.000000	2.700292
495000.00000			0.000000	2.742804
495500.00000			0.000000	2.901134
496000.00000			0.000000	2.930592
496500.00000			0.000000	3.279136
497000.00000			0.000000	2.730757
497500.00000			0.000000	3.128117
498000.00000			0.000000	2.623256
498500.00000			0.000000	2.037531
499000.00000			0.000000	2.912967
499500.00000			0.000000	3.023603
500000.00000			0.000000	2.866560
500500.00000			0.000000	2.885126
501000.00000			0.000000	2.711217
501500.00000			0.000000	2.857302
502000.00000			0.000000	2.964390
502500.00000			0.000000	3.001275
503000.00000			0.000000	2.505359
503500.00000			0.000000	2.763218
504000.00000			0.000000	2.774705
504500.00000			0.000000	2.249545
505000.00000			0.000000	2.071032
505500.00000			0.000000	2.889698
506000.00000			0.000000	3.225435
506500.00000			0.000000	2.986372
507000.00000			0.000000	3.083212
507500.00000			0.000000	2.807166
508000.00000			0.000000	2.909534
508500.00000			0.000000	2.935659
509000.00000			0.000000	3.268822
509500.00000			0.000000	3.453557
510000.00000			0.000000	2.974804
510500.00000			0.000000	2.956634
511000.00000			0.000000	2.827217
511500.00000			0.000000	2.647169
512000.00000			0.000000	2.719469
512500.00000			0.000000	2.649876
513000.00000			0.000000	2.420318
513500.00000			0.000000	2.645156
514000.00000			0.000000	2.730196
514500.00000			0.000000	3.160512
515000.00000			0.000000	3.010335
515500.00000			0.000000	2.973715
516000.00000			0.000000	2.711927
516500.00000			0.000000	2.747557
517000.00000			0.000000	2.797726
517500.00000			0.000000	2.759225
518000.00000			0.000000	2.732836
518500.00000			0.000000	3.069515
519000.00000			0.000000	3.027151
519500.00000			0.000000	2.734949
520000.00000			0.000000	2.865983
520500.00000			0.000000	2.650767
521000.00000			0.000000	2.766370
521500.00000			0.000000	3.007166
522000.00000			0.000000	3.040288
522500.00000			0.000000	2.712868
523000.00000			0.000000	2.962872
523500.00000			0.000000	2.767130
524000.00000			0.000000	2.864398
524500.00000			0.000000	2.774242
525000.00000			0.000000	2.711217
525500.00000			0.000000	2.825121
526000.00000			0.000000	2.556782
526500.00000			0.000000	2.481957
527000.00000			0.000000	2.698081
527500.00000			0.000000	2.786719
528000.00000			0.000000	3.084879
528500.00000			0.000000	2.954571
529000.00000			0.000000	3.156304
529500.00000			0.000000	2.928925
530000.00000			0.000000	2.962740
530500.00000			0.000000	2.853837
531000.00000			0.000000	2.717109
531500.00000			0.000000	2.864349
532000.00000			0.000000	2.828026
532500.00000			0.000000	2.782642
533000.00000			0.000000	2.835551
533500.00000			0.000000	2.592181
534000.00000			0.000000	3.019164
534500.00000			0.000000	3.197842
535000.00000			0.000000	2.810335
535500.00000			0.000000	2.784623
536000.00000			0.000000	2.666890
536500.00000			0.000000	2.807100
537000.00000			0.000000	2.726202
537500.00000			0.000000	2.545890
538000.00000			0.000000	2.566073
538500.00000			0.000000	2.591702
539000.00000			0.000000	2.783336
539500.00000			0.000000	2.822580
540000.00000			0.000000	2.869828
540500.00000			0.000000	2.569077
541000.00000			0.000000	2.528265
541500.00000			0.000000	2.635749
542000.00000			0.000000	2.668821
542500.00000			0.000000	2.761915
543000.00000			0.000000	2.784540
543500.00000			0.000000	2.953795
544000.00000			0.000000	2.606324
544500.00000			0.000000	1.609095
545000.00000			0.000000	2.694318
545500.00000			0.000000	2.920624
546000.00000			0.000000	2.723677
546500.00000			0.000000	2.786999
547000.00000			0.000000	2.616473
547500.00000			0.000000	2.398534
548000.00000			0.000000	2.570595
548500.00000			0.000000	2.431491
549000.00000			0.000000	2.706299
549500.00000			0.000000	2.875175
550000.00000			0.000000	2.703824
550500.00000			0.000000	1.933743
551000.00000			0.000000	0.018599
551500.00000			0.000000	0.000000
552000.00000			0.000000	0.000000
552500.00000			0.000000	0.009803
553000.00000			0.000000	1.827760
553500.00000			0.000000	2.814559
554000.00000			0.000000	2.637977
554500.00000			0.000000	2.759043
555000.00000			0.000000	2.646740
555500.00000			0.000000	2.378516
556000.00000			0.002277	2.816309
556500.00000			0.002442	2.768021
557000.00000			0.000000	2.742392
557500.00000			0.000000	2.732968
558000.00000			0.000000	2.946716
558500.00000			0.000000	2.534965
559000.00000			0.000000	1.147736
559500.00000			0.000000	2.439033
560000.00000			0.000000	2.934289
560500.00000			0.000000	2.940626
561000.00000			0.000000	3.068029
561500.00000			0.000000	3.018751
562000.00000			0.000000	2.963136
562500.00000			0.000000	2.742210
563000.00000			0.000000	2.348415
563500.00000			0.000000	2.376156
564000.00000			0.000000	2.908874
564500.00000			0.000000	3.037878
565000.00000			0.000000	2.561254
565500.00000			0.000000	2.676099
566000.00000			0.000000	2.227183
566500.00000			0.000000	1.145443
567000.00000			0.000000	2.591537
567500.00000			0.000000	2.672303
568000.00000			0.000000	2.970364
568500.00000			0.000000	3.162905
569000.00000			0.000000	2.925047
569500.00000			0.000000	2.753432
570000.00000			0.000000	2.558977
570500.00000			0.000000	2.833026
571000.00000			0.000000	2.843027
571500.00000			0.000000	2.851576
572000.00000			0.000000	2.765017
572500.00000			0.000000	2.595152
573000.00000			0.000000	2.690126
573500.00000			0.000000	2.660553
574000.00000			0.000000	2.835551
574500.00000			0.000000	2.827778
575000.00000			0.000000	2.752475
575500.00000			0.000000	3.363599
576000.00000			0.000000	2.754967
576500.00000			0.000000	2.984376
577000.00000			0.000000	2.677386
577500.00000			0.000000	2.528595
578000.00000			0.000000	2.784590
578500.00000			0.000000	2.657186
579000.00000			0.000000	2.765050
579500.00000			0.000000	2.754950
580000.00000			0.000000	2.457186
580500.00000			0.000000	2.791010
581000.00000			0.000000	2.425649
581500.00000			0.000000	2.522274
582000.00000			0.000000	2.627431
582500.00000			0.000000	1.913791
583000.00000			0.000000	2.327472
583500.00000			0.000000	2.787841
584000.00000			0.000000	2.571602
584500.00000			0.000000	2.731747
585000.00000			0.000000	2.608899
585500.00000			0.000000	1.624361
586000.00000			0.000000	2.461576
586500.00000			0.000000	2.602677
587000.00000			0.000000	2.404195
587500.00000			0.000000	2.851196
588000.00000			0.000000	2.857368
588500.00000			0.000000	2.840865
589000.00000			0.010942	2.946386
589500.00000			0.003614	2.923710
590000.00000			0.000000	2.658028
590500.00000			0.000000	2.634330
591000.00000			0.000000	2.663243
591500.00000			0.000000	2.941039
592000.00000			0.000000	2.639380
592500.00000			0.000000	2.541055
593000.00000			0.000000	3.044975
593500.00000			0.000000	2.496843
594000.00000			0.000000	2.570479
594500.00000			0.000000	2.687568
595000.00000			0.000000	2.761898
595500.00000			0.000000	2.495820
596000.00000			0.000000	2.892025
596500.00000			0.000000	2.713363
597000.00000			0.000000	2.809493
597500.00000			0.000000	2.648390
598000.00000			0.000000	2.667682
598500.00000			0.000000	2.633422
599000.00000			0.000000	2.492849
599500.00000			0.000000	2.769919
600000.00000			0.000000	2.639215
600500.00000			0.000000	2.884499
601000.00000			0.000000	2.782494
601500.00000			0.000000	2.548728
602000.00000			0.000000	2.686133
602500.00000			0.000000	2.474118
603000.00000			0.000000	2.347094
603500.00000			0.000000	2.660107
604000.00000			0.000000	2.364126
604500.00000			0.000000	2.430880
605000.00000			0.000000	2.443852
605500.00000			0.000000	2.438389
606000.00000			0.000000	2.587659
606500.00000			0.000000	2.456361
607000.00000			0.000000	2.397792
607500.00000			0.000000	2.351732
608000.00000			0.000000	2.691942
608500.00000			0.000000	2.824115
609000.00000			0.000000	2.669696
609500.00000			0.000000	2.748250
610000.00000			0.000000	2.637779
610500.00000			0.000000	2.833604
611000.00000			0.000000	2.646575
611500.00000			0.000000	2.741170
612000.00000			0.000000	2.518264
612500.00000			0.000000	2.430385
613000.00000			0.000000	2.716036
613500.00000			0.000000	2.807034
614000.00000			0.000000	2.763928
614500.00000			0.000000	2.468689
615000.00000			0.000000	2.793683
615500.00000			0.000000	2.863243
616000.00000			0.000000	2.887255
616500.00000			0.000000	2.702652
617000.00000			0.000000	2.836475
617500.00000			0.000000	1.850304
618000.00000			0.000000	2.530971
618500.00000			0.000000	2.912571
619000.00000			0.000000	2.993716
619500.00000			0.000000	2.827069
620000.00000			0.000000	2.885770
620500.00000			0.000000	3.119370
621000.00000			0.000000	2.524898
621500.00000			0.000000	2.512125
622000.00000			0.000000	2.491265
622500.00000			0.000000	2.474564
623000.00000			0.000000	2.527506
623500.00000			0.000000	2.830980
624000.00000			0.000000	2.653407
624500.00000			0.000000	2.703098
625000.00000			0.000000	2.693081
625500.00000			0.000000	2.816606
626000.00000			0.000000	2.592891
626500.00000			0.000000	2.518528
627000.00000			0.000000	2.693609
627500.00000			0.000000	2.485357
628000.00000			0.000000	2.684053
628500.00000			0.000000	2.468045
629000.00000			0.000000	2.583830
629500.00000			0.000000	2.607661
630000.00000			0.000000	2.544504
630500.00000			0.000000	2.546435
631000.00000			0.000000	2.564538
631500.00000			0.000000	2.710343
632000.00000			0.000000	2.716663
632500.00000			0.009770	2.588435
633000.00000			0.009374	2.424527
633500.00000			0.000000	2.867848
634000.00000			0.000000	2.728546
634500.00000			0.000000	2.800845
635000.00000			0.000000	2.711745
635500.00000			0.000000	2.793105
636000.00000			0.000000	2.676809
636500.00000			0.000000	2.873195
637000.00000			0.000000	2.753350
637500.00000			0.000000	2.578797
638000.00000			0.000000	2.462797
638500.00000			0.000000	2.594557
639000.00000			0.000000	2.702850
639500.00000			0.000000	2.817596
640000.00000			0.000000	2.705639
640500.00000			0.000000	2.795234
641000.00000			0.000000	2.590514
641500.00000			0.000000	2.584243
642000.00000			0.000000	2.662913
642500.00000			0.000000	2.726367
643000.00000			0.000000	2.633455
643500.00000			0.000000	2.477848
644000.00000			0.000000	2.472286
644500.00000			0.000000	2.415499
645000.00000			0.000000	2.510772
645500.00000			0.000000	2.409443
646000.00000			0.046341	2.739636
646500.00000			0.060863	2.500028
647000.00000			0.066210	2.510441
647500.00000			0.000033	2.269464
648000.00000			0.075320	2.443637
648500.00000			0.000000	2.726961
649000.00000			0.058157	2.869201
649500.00000			0.000000	2.440650
650000.00000			0.000000	2.372889
650500.00000			0.000000	2.690820
651000.00000			0.000000	2.593617
651500.00000			0.000000	2.698147
652000.00000			0.000000	2.487288
652500.00000			0.000000	2.813800
653000.00000			0.000000	2.735246
653500.00000			0.000000	2.363977
654000.00000			0.000000	1.157869
654500.00000			0.000000	2.691612
655000.00000			0.000000	2.906762
655500.00000			0.000000	2.892850
656000.00000			0.000000	2.739372
656500.00000			0.000000	2.586867
657000.00000			0.000000	2.766602
657500.00000			0.000000	2.808816
658000.00000			0.000000	2.783237
658500.00000			0.000000	3.176075
659000.00000			0.000000	3.330147
659500.00000			0.000000	3.249381
660000.00000			0.000000	2.759109
660500.00000			0.000000	2.708098
661000.00000			0.000000	2.517587
661500.00000			0.000000	2.793320
662000.00000			0.000000	2.713198
662500.00000			0.000000	2.384094
663000.00000			0.000000	2.370562
663500.00000			0.000000	2.663540
664000.00000			0.000000	2.914040
664500.00000			0.000000	2.893906
665000.00000			0.000000	2.562542
665500.00000			0.000000	2.542490
666000.00000			0.000000	2.688245
666500.00000			0.000000	2.630848
667000.00000			0.000000	2.567294
667500.00000			0.000000	2.780365
668000.00000			0.000000	2.319369
668500.00000			0.000000	2.261411
669000.00000			0.000000	1.492369
669500.00000			0.000000	2.626342
670000.00000			0.000000	2.774209
670500.00000			0.000000	2.591636
671000.00000			0.000000	2.509633
671500.00000			0.000000	2.617612
672000.00000			0.000000	2.615912
672500.00000			0.000000	2.741220
673000.00000			0.000000	2.485786
673500.00000			0.000000	2.600218
674000.00000			0.000000	2.791802
674500.00000			0.000000	2.847499
675000.00000			0.000000	2.822217
675500.00000			0.000000	2.820170
676000.00000			0.000000	2.730691
676500.00000			0.000000	2.650239
677000.00000			0.000000	2.764968
677500.00000			0.000000	2.511283
678000.00000			0.000000	2.777246
678500.00000			0.000000	2.661428
679000.00000			0.000000	2.812761
679500.00000			0.000000	2.773153
680000.00000			0.000000	2.597726
680500.00000			0.000000	2.752954
681000.00000			0.000000	2.887453
681500.00000			0.000000	2.856510
682000.00000			0.000000	2.600746
682500.00000			0.000000	2.531285
683000.00000			0.000000	2.806489
683500.00000			0.000000	2.724568
684000.00000			0.000000	2.622893
684500.00000			0.000000	2.404459
685000.00000			0.000000	2.833967
685500.00000			0.000000	2.362277
686000.00000			0.000000	2.234016
686500.00000			0.000000	2.478178
687000.00000			0.000000	2.636789
687500.00000			0.000000	2.536813
688000.00000			0.000000	2.645502
688500.00000			0.000000	2.720707
689000.00000			0.000000	2.744685
689500.00000			0.000000	2.599261
690000.00000			0.000000	2.377543
690500.00000			0.000000	2.566486
691000.00000			0.000000	2.595432
691500.00000			0.000000	2.725179
692000.00000			0.000000	2.940444
692500.00000			0.000000	2.676974
693000.00000			0.000000	2.953003
693500.00000			0.000000	2.619741
694000.00000			0.000000	2.376420
694500.00000			0.000000	2.466741
695000.00000			0.000000	2.537110
695500.00000			0.000000	2.726912
696000.00000			0.000000	2.694038
696500.00000			0.000000	2.681132
697000.00000			0.000000	2.957443
697500.00000			0.000000	2.297371
698000.00000			0.000000	2.486479
698500.00000			0.000000	3.102405
699000.00000			0.000000	2.821144
699500.00000			0.000000	2.505606
700000.00000			0.000000	2.580266
700500.00000			0.000000	2.503923
701000.00000			0.000000	2.467798
701500.00000			0.000000	2.368350
702000.00000			0.000000	2.434313
702500.00000			0.000000	2.530014
703000.00000			0.000000	2.439709
703500.00000			0.000000	2.486562
704000.00000			0.000000	2.782956
704500.00000			0.000000	2.566486
705000.00000			0.000000	2.382774
705500.00000			0.000000	2.418189
706000.00000			0.000000	2.639875
706500.00000			0.000000	2.702042
707000.00000			0.000000	3.140214
707500.00000			0.000000	2.935774
708000.00000			0.000000	2.818883
708500.00000			0.000000	2.324304
709000.00000			0.000000	2.528727
709500.00000			0.000000	2.592511
710000.00000			0.000000	2.565314
710500.00000			0.000000	2.773236
711000.00000			0.084595	2.540180
711500.00000			0.008268	2.810896
712000.00000			0.000000	2.147919
712500.00000			0.000000	2.486875
713000.00000			0.000000	2.432993
713500.00000			0.000000	2.754059
714000.00000			0.000000	2.978302
714500.00000			0.000000	2.962905
715000.00000			0.000000	3.094467
715500.00000			0.000000	2.598320
716000.00000			0.000000	2.736715
716500.00000			0.000000	3.222745
717000.00000			0.000000	2.895919
717500.00000			0.000000	3.028901
718000.00000			0.000000	2.374820
718500.00000			0.000000	2.867584
719000.00000			0.000000	2.614642
719500.00000			0.000000	2.836327
720000.00000			0.000000	2.562938
720500.00000			0.000000	2.523957
721000.00000			0.000000	2.592280
721500.00000			0.000000	2.572410
722000.00000			0.000000	2.483277
722500.00000			0.000000	2.524172
723000.00000			0.000000	2.970909
723500.00000			0.000000	2.836310
724000.00000			0.000000	2.669861
724500.00000			0.000000	2.554868
725000.00000			0.000000	2.540180
725500.00000			0.000000	2.568202
726000.00000			0.000000	2.744289
726500.00000			0.000000	2.701431
727000.00000			0.000000	2.631854
727500.00000			0.000000	3.027944
728000.00000			0.000000	2.717488
728500.00000			0.000000	2.894847
729000.00000			0.000000	2.682865
729500.00000			0.000000	2.607100
730000.00000			0.000000	2.661279
730500.00000			0.000000	2.499549
731000.00000			0.000000	2.556864
731500.00000			0.000000	2.784441
732000.00000			0.000000	2.669745
732500.00000			0.000000	2.836624
733000.00000			0.000000	2.636508
733500.00000			0.000000	2.793567
734000.00000			0.000000	2.736913
734500.00000			0.000000	2.674465
735000.00000			0.000000	2.671280
735500.00000			0.000000	2.487816
736000.00000			0.000000	2.567756
736500.00000			0.000000	2.149916
737000.00000			0.000000	2.697553
737500.00000			0.000000	2.809278
738000.00000			0.000000	2.692552
738500.00000			0.000000	2.233537
739000.00000			0.000000	2.694813
739500.00000			0.000000	2.975414
740000.00000			0.000000	3.013388
740500.00000			0.000000	2.565446
741000.00000			0.000000	2.553696
741500.00000			0.000000	2.780332
742000.00000			0.000000	2.852929
742500.00000			0.000000	2.701959
743000.00000			0.000000	2.682535
743500.00000			0.000000	2.750297
744000.00000			0.000000	2.379457
744500.00000			0.000000	2.399970
745000.00000			0.000000	2.574605
745500.00000			0.000000	2.687271
746000.00000			0.000000	2.760479
746500.00000			0.000000	2.874795
747000.00000			0.000000	2.328710
747500.00000			0.000000	2.611457
748000.00000			0.000000	2.795878
748500.00000			0.000000	2.847037
749000.00000			0.000000	2.734058
749500.00000			0.000000	2.697437
750000.00000			0.000000	2.600977
750500.00000			0.000000	2.927770
751000.00000			0.000000	2.721779
751500.00000			0.000000	2.796522
752000.00000			0.000000	2.868689
752500.00000			0.000000	2.719749
753000.00000			0.000000	2.735130
753500.00000			0.000000	2.976438
754000.00000			0.000000	2.914040
754500.00000			0.000000	2.640518
755000.00000			0.000000	2.497569
755500.00000			0.000000	2.842383
756000.00000			0.000000	2.743431
756500.00000			0.000000	2.623339
757000.00000			0.000000	2.786290
757500.00000			0.000000	2.805301
758000.00000			0.000000	2.975711
758500.00000			0.000000	2.692717
759000.00000			0.000000	2.789359
759500.00000			0.000000	2.583121
760000.00000			0.000000	2.833505
760500.00000			0.000000	2.857962
761000.00000			0.000000	3.016358
761500.00000			0.000000	2.528347
762000.00000			0.000000	2.623223
762500.00000			0.000000	2.775315
763000.00000			0.000000	2.934074
763500.00000			0.000000	2.971041
764000.00000			0.000000	2.894764
764500.00000			0.000000	2.917687
765000.00000			0.000000	3.089219
765500.00000			0.000000	3.049546
766000.00000			0.000000	2.688922
766500.00000			0.000000	2.478838
767000.00000			0.000000	2.603023
767500.00000			0.000000	2.862220
768000.00000			0.000000	2.949142
768500.00000			0.000000	2.819560
769000.00000			0.000000	2.956617
769500.00000			0.000000	2.634082
770000.00000			0.000000	2.592693
770500.00000			0.000000	2.485324
771000.00000			0.000000	2.233273
771500.00000			0.000000	2.610021
772000.00000			0.000000	3.025171
772500.00000			0.000000	2.851609
773000.00000			0.000000	2.746088
773500.00000			0.000000	2.748052
774000.00000			0.000000	2.640865
774500.00000			0.000000	2.704666
775000.00000			0.000000	3.121450
775500.00000			0.000000	0.251077
776000.00000			0.000000	0.000000
776500.00000			0.000000	0.000000
777000.00000			0.000000	0.000000
777500.00000			0.000000	0.000000
778000.00000			0.000000	0.000000
778500.00000			0.000000	0.006733
779000.00000			0.000000	2.040138
779500.00000			0.000000	2.834165
780000.00000			0.000000	2.936764
780500.00000			0.000000	2.815054
781000.00000			0.000000	2.591554
781500.00000			0.000000	2.841773
782000.00000			0.000000	2.482931
782500.00000			0.000000	2.513313
783000.00000			0.000000	2.733315
783500.00000			0.000000	2.757178
784000.00000			0.000000	2.585926
784500.00000			0.000000	2.623570
785000.00000			0.000000	2.869036
785500.00000			0.000000	2.831244
786000.00000			0.000000	3.003024
786500.00000			0.000000	2.699236
787000.00000			0.000000	2.620088
787500.00000			0.000000	3.315608
788000.00000			0.000000	3.135824
788500.00000			0.000000	2.932110
789000.00000			0.000000	2.592346
789500.00000			0.000000	3.156057
790000.00000			0.000000	2.885258
790500.00000			0.000000	2.616936
791000.00000			0.000000	2.869878
791500.00000			0.000000	2.760182
792000.00000			0.000000	2.550230
792500.00000			0.000000	2.623058
793000.00000			0.000000	2.627217
793500.00000			0.000000	2.461477
794000.00000			0.000000	2.332935
794500.00000			0.000000	2.469283
795000.00000			0.000000	2.718380
795500.00000			0.000000	2.941402
796000.00000			0.000000	3.003123
796500.00000			0.000000	2.766139
797000.00000			0.000000	2.745907
797500.00000			0.000000	2.778995
798000.00000			0.000000	2.908676
798500.00000			0.000000	2.665718
799000.00000			0.000000	2.309187
799500.00000			0.000000	2.807678
800000.00000			0.000000	2.745791
800500.00000			0.000000	2.283525
801000.00000			0.000000	2.681677
801500.00000			0.000000	2.629643
802000.00000			0.000000	2.821590
802500.00000			0.000000	2.801439
803000.00000			0.000000	2.763532
803500.00000			0.000000	2.805219
804000.00000			0.000000	2.760149
804500.00000			0.000000	2.487073
805000.00000			0.000000	2.614906
805500.00000			0.000000	2.661626
806000.00000			0.000000	2.935774
806500.00000			0.000000	2.843126
807000.00000			0.000000	2.874416
807500.00000			0.000000	2.566882
808000.00000			0.000000	2.802413
808500.00000			0.000000	2.861593
809000.00000			0.000000	2.672023
809500.00000			0.000000	2.636211
810000.00000			0.000000	2.627167
810500.00000			0.000000	2.511894
811000.00000			0.000000	2.788287
811500.00000			0.000000	2.969259
812000.00000			0.000000	2.829858
812500.00000			0.000000	2.742656
813000.00000			0.000000	2.880208
813500.00000			0.000000	3.110426
814000.00000			0.000000	3.033720
814500.00000			0.000000	2.675010
815000.00000			0.000000	2.731846
815500.00000			0.000000	2.779655
816000.00000			0.000000	2.807925
816500.00000			0.000000	2.736599
817000.00000			0.000000	2.680934
817500.00000			0.000000	2.633670
818000.00000			0.000000	2.617035
818500.00000			0.000000	2.630930
819000.00000			0.000000	2.795399
819500.00000			0.000000	2.876000
820000.00000			0.000000	2.828570
820500.00000			0.000000	3.027911
821000.00000			0.000000	2.761469
821500.00000			0.000000	1.471774
822000.00000			0.000000	2.674911
822500.00000			0.000000	2.951089
823000.00000			0.000000	3.045173
823500.00000			0.000000	2.971784
824000.00000			0.000000	2.800334
824500.00000			0.000000	3.141352
825000.00000			0.000000	2.698824
825500.00000			0.000000	3.016424
826000.00000			0.000000	2.809658
826500.00000			0.000000	3.016622
827000.00000			0.000000	2.950115
827500.00000			0.000000	2.948894
828000.00000			0.000000	2.865884
828500.00000			0.000000	2.733661
829000.00000			0.000000	2.861477
829500.00000			0.000000	2.957987
830000.00000			0.000000	2.849579
830500.00000			0.002574	2.725311
831000.00000			0.001848	2.793171
831500.00000			0.000000	2.784408
832000.00000			0.000000	2.604195
832500.00000			0.000000	2.711828
833000.00000			0.000000	2.460916
833500.00000			0.000000	2.446509
834000.00000			0.000000	2.508115
834500.00000			0.000000	2.521218
835000.00000			0.000000	2.674630
835500.00000			0.000000	2.675026
836000.00000			0.000000	2.550280
836500.00000			0.000000	2.795597
837000.00000			0.000000	2.821095
837500.00000			0.000000	2.757426
838000.00000			0.000000	2.454298
838500.00000			0.000000	2.626672
839000.00000			0.000000	2.828290
839500.00000			0.000000	2.810186
840000.00000			0.000000	2.554356
840500.00000			0.000000	2.557409
841000.00000			0.000000	2.639908
841500.00000			0.000000	2.786702
842000.00000			0.000000	2.967823
842500.00000			0.000000	2.783171
843000.00000			0.000000	2.774853
843500.00000			0.000000	2.987049
844000.00000			0.000000	2.560429
844500.00000			0.000000	2.260635
845000.00000			0.000000	2.563664
845500.00000			0.000000	3.068723
846000.00000			0.000000	2.458622
846500.00000			0.000000	2.744141
847000.00000			0.000000	2.412545
847500.00000			0.000000	2.660190
848000.00000			0.000000	2.495473
848500.00000			0.000000	2.427745
849000.00000			0.000000	2.653622
849500.00000			0.000000	2.763383
850000.00000			0.000000	3.025666
850500.00000			0.000000	3.040964
851000.00000			0.000000	2.764522
851500.00000			0.000000	3.508611
852000.00000			0.000000	2.971454
852500.00000			0.000000	3.012018
853000.00000			0.000000	2.987693
853500.00000			0.000000	2.608767
854000.00000			0.000000	3.057781
854500.00000			0.000000	3.037070
855000.00000			0.000000	2.925493
855500.00000			0.000000	2.765776
856000.00000			0.000000	2.730278
856500.00000			0.000000	2.852681
857000.00000			0.000000	2.960083
857500.00000			0.000000	2.789706
858000.00000			0.000000	3.041674
858500.00000			0.000000	2.420813
859000.00000			0.000000	2.215714
859500.00000			0.000000	2.926598
860000.00000			0.000000	3.262188
860500.00000			0.000000	2.757096
861000.00000			0.000000	2.824428
861500.00000			0.000561	2.687816
862000.00000			0.029243	2.812761
862500.00000			0.000000	2.870026
863000.00000			0.000000	2.832548
863500.00000			0.000000	2.752871
864000.00000			0.000000	2.969853
864500.00000			0.000000	3.081314
865000.00000			0.000000	2.844545
865500.00000			0.000000	2.907405
866000.00000			0.000000	2.699352
866500.00000			0.000000	2.717984
867000.00000			0.000000	2.891183
867500.00000			0.000000	2.641641
868000.00000			0.000000	2.888460
868500.00000			0.000000	2.769506
869000.00000			0.000000	2.555874
869500.00000			0.000000	2.764770
870000.00000			0.000000	2.601555
870500.00000			0.000000	3.002595
871000.00000			0.000000	3.066115
871500.00000			0.000000	2.868904
872000.00000			0.000000	2.959638
872500.00000			0.000000	2.859283
873000.00000			0.000000	2.557657
873500.00000			0.000000	2.804823
874000.00000			0.000000	2.736583
874500.00000			0.000000	3.049084
875000.00000			0.000000	2.984425
875500.00000			0.000000	2.858556
876000.00000			0.000000	2.892619
876500.00000			0.000000	2.692882
877000.00000			0.004307	2.610268
877500.00000			0.004967	2.830369
878000.00000			0.000000	2.906003
878500.00000			0.000000	2.727308
879000.00000			0.000000	2.887338
879500.00000			0.000000	2.864663
880000.00000			0.000000	2.938877
880500.00000			0.000000	2.815929
881000.00000			0.000000	3.003602
881500.00000			0.000000	3.113281
882000.00000			0.000000	3.382594
882500.00000			0.000000	3.348086
883000.00000			0.000000	2.959439
883500.00000			0.000000	3.256214
884000.00000			0.000000	3.041608
884500.00000			0.000000	3.154357
885000.00000			0.000000	2.902388
885500.00000			0.000000	2.944867
886000.00000			0.000000	2.840238
886500.00000			0.000000	2.958614
887000.00000			0.000000	2.751617
887500.00000			0.000000	2.750098
888000.00000			0.000000	2.806852
888500.00000			0.000000	2.972757
889000.00000			0.000000	2.906498
889500.00000			0.000000	2.790448
890000.00000			0.000000	2.623372
890500.00000			0.000000	2.496282
891000.00000			0.000000	2.977758
891500.00000			0.000000	3.237961
892000.00000			0.000000	2.755891
892500.00000			0.000000	3.184491
893000.00000			0.000000	3.237813
893500.00000			0.000000	3.074119
894000.00000			0.000000	2.988897
894500.00000			0.000000	3.039743
895000.00000			0.000000	3.067386
895500.00000			0.000000	2.733711
896000.00000			0.000000	2.353679
896500.00000			0.000000	2.959027
897000.00000			0.000000	3.009147
897500.00000			0.000000	3.243176
898000.00000			0.000000	2.942903
898500.00000			0.000000	2.678228
899000.00000			0.000000	3.090589
899500.00000			0.000000	3.102092
900000.00000			0.000000	3.069713
900500.00000			0.000000	2.742177
901000.00000			0.000000	2.860471
901500.00000			0.000000	2.840750
902000.00000			0.000000	2.958565
902500.00000			0.000000	2.943580
903000.00000			0.000000	2.310689
903500.00000			0.000000	2.806951
904000.00000			0.000000	3.083278
904500.00000			0.000000	2.598271
905000.00000			0.000000	3.333745
905500.00000			0.000000	3.024857
906000.00000			0.000000	2.825913
906500.00000			0.000000	2.853754
907000.00000			0.000000	2.847087
907500.00000			0.000000	2.637317
908000.00000			0.000000	2.796208
908500.00000			0.000000	2.673178
909000.00000			0.000000	2.697602
909500.00000			0.000000	2.674234
910000.00000			0.000000	2.918363
910500.00000			0.000000	2.707504
911000.00000			0.000000	3.198453
911500.00000			0.000000	3.066462
912000.00000			0.000000	2.931450
912500.00000			0.000000	2.816292
913000.00000			0.000000	3.083724
913500.00000			0.000000	3.041823
914000.00000			0.000000	2.539619
914500.00000			0.000000	2.810467
915000.00000			0.000000	2.861593
915500.00000			0.000000	1.841540
916000.00000			0.000000	2.807678
916500.00000			0.000000	3.033060
917000.00000			0.000000	2.900342
917500.00000			0.000000	2.826590
918000.00000			0.000000	2.337160
918500.00000			0.000000	2.808057
919000.00000			0.000000	2.796456
919500.00000			0.000000	2.639281
920000.00000			0.000000	2.779012
920500.00000			0.000000	3.202249
921000.00000			0.000000	2.727324
921500.00000			0.000000	2.952739
922000.00000			0.000000	2.862699
922500.00000			0.000000	2.984062
923000.00000			0.000000	2.855421
923500.00000			0.000000	3.202958
924000.00000			0.000000	2.810731
924500.00000			0.000000	2.787280
925000.00000			0.000000	3.196208
925500.00000			0.000000	2.210878
926000.00000			0.000000	2.443159
926500.00000			0.000000	2.999575
927000.00000			0.000000	2.846064
927500.00000			0.000000	2.831871
928000.00000			0.000000	2.918710
928500.00000			0.000000	2.959654
929000.00000			0.000000	3.192297
929500.00000			0.004489	2.944141
930000.00000			0.000000	2.831871
930500.00000			0.000000	2.988600
931000.00000			0.000000	3.023422
931500.00000			0.000000	3.040238
932000.00000			0.000000	3.449216
932500.00000			0.000000	3.115971
933000.00000			0.000000	2.226969
933500.00000			0.000000	2.644611
934000.00000			0.000000	2.996307
934500.00000			0.000000	2.758614
935000.00000			0.000000	2.811704
935500.00000			0.000000	3.186554
936000.00000			0.000000	3.051889
936500.00000			0.000000	3.296002
937000.00000			0.000000	2.858457
937500.00000			0.000000	2.520228
938000.00000			0.000000	2.812232
938500.00000			0.000000	2.519634
939000.00000			0.000000	2.888460
939500.00000			0.000000	2.900276
940000.00000			0.000000	2.692701
940500.00000			0.000000	2.912934
941000.00000			0.000000	2.973748
941500.00000			0.000000	2.403766
942000.00000			0.000000	2.553646
942500.00000			0.000000	2.956981
943000.00000			0.000000	2.787478
943500.00000			0.000000	2.972939
944000.00000			0.000000	3.069119
944500.00000			0.000000	2.991620
945000.00000			0.000000	3.145528
945500.00000			0.000000	3.269119
946000.00000			0.000000	2.901992
946500.00000			0.000000	2.875489
947000.00000			0.000000	2.761733
947500.00000			0.000000	2.686331
948000.00000			0.000000	2.956089
948500.00000			0.000000	3.013965
949000.00000			0.000000	2.904600
949500.00000			0.000000	2.603188
950000.00000			0.000000	2.347557
950500.00000			0.000000	2.493823
951000.00000			0.000000	2.383484
951500.00000			0.000000	2.645222
952000.00000			0.000000	2.931302
952500.00000			0.000000	2.822827
953000.00000			0.000000	2.727984
953500.00000			0.000000	3.039380
954000.00000			0.000000	3.252880
954500.00000			0.000000	2.834132
955000.00000			0.000000	2.826854
955500.00000			0.000000	2.825550
956000.00000			0.000000	2.849744
956500.00000			0.000000	2.545906
957000.00000			0.000000	2.739850
957500.00000			0.000000	3.117307
958000.00000			0.000000	2.564357
958500.00000			0.000000	2.796621
959000.00000			0.000000	2.973269
959500.00000			0.000000	3.176487
960000.00000			0.000000	2.815417
960500.00000			0.000000	2.821903
961000.00000			0.000000	2.840387
961500.00000			0.000000	2.445403
962000.00000			0.000000	2.562624
962500.00000			0.000000	2.729206
963000.00000			0.000000	2.767196
963500.00000			0.000000	2.732292
964000.00000			0.000000	2.968236
964500.00000			0.000000	2.682651
965000.00000			0.000000	2.717092
965500.00000			0.000000	2.633868
966000.00000			0.000000	2.383863
966500.00000			0.000000	2.523660
967000.00000			0.000000	2.837928
967500.00000			0.000000	2.653622
968000.00000			0.000000	2.940989
968500.00000			0.000000	2.526037
969000.00000			0.000000	2.940725
969500.00000			0.000000	3.006523
970000.00000			0.000000	2.588649
970500.00000			0.000000	2.610219
971000.00000			0.000000	2.749702
971500.00000			0.000000	2.765875
972000.00000			0.000000	2.786867
972500.00000			0.000000	2.942639
973000.00000			0.000000	2.928348
973500.00000			0.000000	2.855140
974000.00000			0.000000	2.930543
974500.00000			0.000000	2.654381
975000.00000			0.000000	2.858655
975500.00000			0.000000	2.687750
976000.00000			0.000000	2.696051
976500.00000			0.000000	2.623916
977000.00000			0.000000	2.660322
977500.00000			0.000000	2.672336
978000.00000			0.000000	2.738992
978500.00000			0.000000	2.479234
979000.00000			0.000000	2.451047
979500.00000			0.000000	2.688724
980000.00000			0.000000	2.751369
980500.00000			0.000000	2.683872
981000.00000			0.000000	2.939058
981500.00000			0.000000	2.712142
982000.00000			0.000000	2.694615
982500.00000			0.000000	2.590415
983000.00000			0.000000	2.721020
983500.00000			0.000000	2.439016
984000.00000			0.000000	1.288177
984500.00000			0.000000	1.166979
985000.00000			0.000000	2.714898
985500.00000			0.000000	2.779144
986000.00000			0.000000	2.584276
986500.00000			0.000000	2.645139
987000.00000			0.000000	2.757112
987500.00000			0.000000	2.686232
988000.00000			0.000000	2.785382
988500.00000			0.000000	2.637878
989000.00000			0.000000	2.861725
989500.00000			0.000000	2.911746
990000.00000			0.000000	2.900507
990500.00000			0.000000	2.711316
991000.00000			0.000000	2.912769
991500.00000			0.000000	2.711679
992000.00000			0.000000	2.762674
992500.00000			0.000000	2.875654
993000.00000			0.000000	2.830947
993500.00000			0.000000	2.727126
994000.00000			0.000000	2.711811
994500.00000			0.000000	2.861048
995000.00000			0.000000	2.664646
995500.00000			0.000000	2.586339
996000.00000			0.000000	2.804377
996500.00000			0.000000	3.003965
997000.00000			0.000000	2.857335
997500.00000			0.000000	2.824956
998000.00000			0.000000	2.594458
998500.00000			0.000000	2.991604
999000.00000			0.000000	3.026739
[truncated: 25,500 more rows]
