# Supplementary material for: Aneuploidy influences the gene expression profiles in Saccharomyces pastorianus group I and II strains during fermentation
Source: PLoS Genet. 2022 Apr 7;18(4):e1010149. doi: 10.1371/journal.pgen.1010149 (PMC9032419; doi:10.1371/journal.pgen.1010149)
Supplement: S3 Data — Reads from de novo DNA sequencing of W34/70, mapped against the combined genomes of the reference strains of S. cerevisiae and S. eubayanus were transformed into sorted BAM files using samtools and the data was extracted as reads/500 bp and then normalized by the size of the library (total number of reads) to give an estimated chromosome copy number. (TXT) [file pgen.1010149.s007.txt]

Length (bp)	I SC	I SE	II SC	II SE	III SC	III SE	IV SC	IV SE	V SC	V SE	VI SC	VI SE	VII SC	VII SE	VIII SC	VIII SE	IX SC	IX SE	X SC	X SE	XI SC	XI SE	XII	XII SE	XIII SC	XIII SE	XIV SC	XIV SE	XV SC	XV SE	XVI SC	XVI SE
0.00000	0.001567	1.137841
500.00000	0.363075	1.642823
1000.00000	1.937099	2.139350
1500.00000	3.045724	2.383765
2000.00000	2.854763	2.356969
2500.00000	4.931534	2.554566
3000.00000	5.708950	1.541928
3500.00000	5.578171	2.048132
4000.00000	5.715286	2.175685
4500.00000	5.528242	2.344043
5000.00000	5.088994	1.985876
5500.00000	5.515385	2.416990
6000.00000	5.192701	2.672304
6500.00000	3.848738	2.501941
7000.00000	5.490294	2.462841
7500.00000	5.867608	2.706289
8000.00000	5.460595	2.335887
8500.00000	5.348179	2.222780
9000.00000	5.538495	2.319920
9500.00000	5.199843	2.325956
10000.00000	5.497851	2.197228
10500.00000	5.364999	2.320634
11000.00000	5.735032	2.302662
11500.00000	3.334401	2.214163
12000.00000	0.950704	2.199924
12500.00000	2.037165	2.122692
13000.00000	0.161884	2.114097
13500.00000	0.000000	2.233379
14000.00000	0.000000	2.419571
14500.00000	0.000000	2.367752
15000.00000	0.000000	2.033755
15500.00000	0.000000	2.041473
16000.00000	0.000000	2.032787
16500.00000	0.000000	2.213495
17000.00000	0.000000	2.390148
17500.00000	0.000000	2.459316
18000.00000	0.000000	2.655530
18500.00000	0.000000	2.550303
19000.00000	0.000000	2.413327
19500.00000	0.000000	2.222273
20000.00000	0.000000	2.226951
20500.00000	0.000000	2.337615
21000.00000	0.000000	2.405470
21500.00000	0.000000	2.191307
22000.00000	0.000000	2.138336
22500.00000	0.000000	2.214416
23000.00000	0.000000	1.932698
23500.00000	0.000000	2.100227
24000.00000	0.159764	1.968619
24500.00000	1.880119	2.106840
25000.00000	0.494776	2.278861
25500.00000	0.013341	2.587560
26000.00000	0.269668	2.298699
26500.00000	0.172321	2.303192
27000.00000	1.958458	2.218909
27500.00000	0.481734	2.035206
28000.00000	2.187735	2.199578
28500.00000	2.651475	2.273447
29000.00000	1.444466	2.226352
29500.00000	0.965612	2.218426
30000.00000	1.153578	2.106609
30500.00000	1.872562	2.346532
31000.00000	1.644805	2.530396
31500.00000	1.780261	2.613066
32000.00000	2.393742	2.393512
32500.00000	2.502033	2.551087
33000.00000	2.610463	2.603527
33500.00000	2.297732	2.131055
34000.00000	2.243517	2.367407
34500.00000	2.393189	2.139419
35000.00000	2.169188	2.565856
35500.00000	2.391300	2.560603
36000.00000	2.501619	2.351255
36500.00000	2.415170	2.627121
37000.00000	2.200961	2.564819
37500.00000	2.322339	2.269760
38000.00000	2.289414	2.313422
38500.00000	2.496319	2.216790
39000.00000	2.158151	2.226835
39500.00000	2.233310	2.069237
40000.00000	2.282663	2.564819
40500.00000	2.430653	2.288884
41000.00000	2.372752	1.825697
41500.00000	1.973503	1.997926
42000.00000	1.907630	2.108406
42500.00000	2.134880	2.365172
43000.00000	2.369872	0.983745
43500.00000	2.202965	2.028501
44000.00000	2.507932	2.119397
44500.00000	2.668433	2.051035
45000.00000	1.661049	2.064929
45500.00000	1.746852	2.381669
46000.00000	2.143636	2.445192
46500.00000	2.425953	2.245245
47000.00000	2.242687	2.265037
47500.00000	2.215707	1.986705
48000.00000	2.197044	2.006543
48500.00000	2.162690	2.399180
49000.00000	2.277248	2.286511
49500.00000	2.444178	2.373858
50000.00000	2.248033	2.296533
50500.00000	2.289783	2.534521
51000.00000	2.083384	2.559243
51500.00000	2.149119	2.229739
52000.00000	2.417451	2.273677
52500.00000	2.475168	2.241028
53000.00000	2.349112	2.185616
53500.00000	2.305358	2.036151
54000.00000	2.394825	1.981660
54500.00000	2.187113	2.005944
55000.00000	2.372061	2.237688
55500.00000	2.312869	2.270958
56000.00000	2.437612	2.201053
56500.00000	2.442127	2.491918
57000.00000	2.334827	2.313814
57500.00000	2.294529	2.207389
58000.00000	2.126585	2.174210
58500.00000	2.508554	2.436851
59000.00000	2.527654	2.067371
59500.00000	2.496250	2.337154
60000.00000	2.341486	2.358259
60500.00000	2.534198	2.457334
61000.00000	2.121747	2.485559
61500.00000	2.385378	2.136885
62000.00000	2.352730	2.074767
62500.00000	2.204486	2.033801
63000.00000	2.422635	1.869014
63500.00000	2.137161	2.018087
64000.00000	2.281764	2.059767
64500.00000	2.141470	2.231651
65000.00000	2.049238	2.040344
65500.00000	2.180823	2.020829
66000.00000	2.240084	2.148520
66500.00000	2.239715	2.485674
67000.00000	2.267456	2.489660
67500.00000	2.238955	1.331682
68000.00000	2.268746	1.904865
68500.00000	2.469315	2.035344
69000.00000	2.498209	2.078039
69500.00000	1.904243	1.863806
70000.00000	2.200200	2.421575
70500.00000	1.726138	2.259069
71000.00000	2.189556	1.950002
71500.00000	2.183289	2.006382
72000.00000	2.661659	2.090849
72500.00000	2.439340	2.142898
73000.00000	1.951108	1.745423
73500.00000	2.175109	2.265267
74000.00000	2.224739	2.187943
74500.00000	2.319390	1.797495
75000.00000	1.953181	2.168542
75500.00000	2.190086	2.216928
76000.00000	2.458832	2.053178
76500.00000	2.214463	2.406737
77000.00000	2.650438	2.226905
77500.00000	2.441229	2.113222
78000.00000	2.553368	1.943965
78500.00000	2.070297	1.958895
79000.00000	1.931500	1.987512
79500.00000	2.264760	2.047395
80000.00000	2.268055	2.319689
80500.00000	2.107185	2.249300
81000.00000	2.341117	2.280359
81500.00000	2.259115	2.493324
82000.00000	2.185454	2.321302
82500.00000	2.280013	2.479085
83000.00000	2.316487	2.439178
83500.00000	2.520005	1.856871
84000.00000	2.219255	2.268078
84500.00000	2.139166	2.298169
85000.00000	2.171860	2.394019
85500.00000	2.296603	2.563321
86000.00000	2.473555	2.902434
86500.00000	2.177390	2.556663
87000.00000	2.141285	2.394548
87500.00000	1.933758	2.256351
88000.00000	2.190385	2.620186
88500.00000	2.047602	2.263493
89000.00000	1.940094	2.412313
89500.00000	2.324597	2.003940
90000.00000	2.319620	2.204094
90500.00000	2.297340	2.277940
91000.00000	2.210937	2.163404
91500.00000	2.198703	2.184533
92000.00000	2.236397	1.967973
92500.00000	1.672223	2.320058
93000.00000	2.151239	2.338467
93500.00000	2.265498	2.456850
94000.00000	2.143612	2.152898
94500.00000	2.024999	2.396899
95000.00000	2.297086	2.158842
95500.00000	2.043132	2.057579
96000.00000	2.126724	2.417935
96500.00000	2.095987	2.063777
97000.00000	2.310588	2.419087
97500.00000	2.022603	2.198403
98000.00000	2.020137	2.073891
98500.00000	2.007096	2.186376
99000.00000	2.301119	2.386415
99500.00000	1.964609	2.147737
100000.00000	2.162944	2.311556
100500.00000	2.204578	2.331210
101000.00000	1.492299	2.073638
101500.00000	2.028087	2.608873
102000.00000	2.268954	2.226052
102500.00000	2.193127	2.296303
103000.00000	2.416022	2.433948
103500.00000	2.038178	2.142783
104000.00000	2.199348	2.334574
104500.00000	2.095365	2.164971
105000.00000	2.228379	2.229508
105500.00000	2.023571	2.328491
106000.00000	1.902354	2.246904
106500.00000	2.228402	2.222596
107000.00000	2.363812	2.035344
107500.00000	2.139373	2.236512
108000.00000	2.423234	2.280843
108500.00000	2.104881	1.773856
109000.00000	2.551870	1.935970
109500.00000	2.393258	2.095250
110000.00000	2.113706	2.264991
110500.00000	1.893759	2.208864
111000.00000	2.079444	2.511342
111500.00000	2.584081	1.929242
112000.00000	2.296188	1.873806
112500.00000	2.432543	1.754317
113000.00000	2.234992	1.276039
113500.00000	2.615762	1.055240
114000.00000	2.547400	1.241939
114500.00000	2.213149	2.157091
115000.00000	2.192735	1.436840
115500.00000	2.275175	2.054169
116000.00000	2.543046	2.364319
116500.00000	2.309989	2.136769
117000.00000	2.114282	2.149810
117500.00000	2.070067	2.385885
118000.00000	2.193818	2.150110
118500.00000	2.088200	2.310473
119000.00000	2.197689	2.342753
119500.00000	1.706416	1.965831
120000.00000	2.126862	2.131654
120500.00000	2.215131	1.964126
121000.00000	2.275244	2.065712
121500.00000	2.234070	2.131263
122000.00000	2.223587	2.084928
122500.00000	2.162391	2.259737
123000.00000	2.299483	2.087531
123500.00000	2.463440	2.181745
124000.00000	2.102923	2.085896
124500.00000	2.436552	2.224900
125000.00000	2.198726	1.907584
125500.00000	2.111494	2.153174
126000.00000	2.164050	2.038939
126500.00000	2.076979	2.133106
127000.00000	1.963872	2.272802
127500.00000	2.111033	2.192920
128000.00000	2.163773	2.198703
128500.00000	2.459408	2.009401
129000.00000	2.168888	2.383212
129500.00000	2.339297	2.265728
130000.00000	2.371923	2.180892
130500.00000	2.410654	2.319367
131000.00000	2.475237	2.444409
131500.00000	2.417128	2.449639
132000.00000	2.219670	2.329113
132500.00000	2.037579	2.190316
133000.00000	2.229623	1.953642
133500.00000	2.305865	2.172482
134000.00000	2.102208	2.240936
134500.00000	2.067094	2.315934
135000.00000	2.193288	2.629195
135500.00000	2.138912	0.421575
136000.00000	2.012764	2.252042
136500.00000	2.314505	2.273285
137000.00000	2.259185	2.180800
137500.00000	2.128866	2.025437
138000.00000	2.286810	2.196998
138500.00000	1.992443	2.105204
139000.00000	2.130710	2.118982
139500.00000	2.094513	2.409456
140000.00000	2.580141	2.178680
140500.00000	1.243897	1.489142
141000.00000	2.043155	2.304321
141500.00000	1.948274	2.052510
142000.00000	2.075642	1.470479
142500.00000	2.397659	0.120618
143000.00000	2.310335	1.224428
143500.00000	1.950992	1.779754
144000.00000	1.994032	2.078868
144500.00000	2.117369	2.100480
145000.00000	2.144534	2.412359
145500.00000	2.093845	2.482610
146000.00000	2.141239	2.117715
146500.00000	2.284852	2.146976
147000.00000	1.991244	2.455053
147500.00000	2.000852	2.176169
148000.00000	2.222757	1.921961
148500.00000	2.202067	2.494591
149000.00000	2.125364	1.956061
149500.00000	2.451551	2.172482
150000.00000	2.202481	2.136170
150500.00000	2.186030	2.229278
151000.00000	2.108268	2.382636
151500.00000	2.049468	2.479177
152000.00000	1.729341	2.443625
152500.00000	2.207113	2.369342
153000.00000	2.420746	2.265682
153500.00000	2.490651	2.197896
154000.00000	2.418488	2.193933
154500.00000	2.281626	2.482195
155000.00000	2.056956	2.887596
155500.00000	2.183265	0.589726
156000.00000	2.158589	0.000000
156500.00000	2.246120	0.000000
157000.00000	2.422243	0.000000
157500.00000	2.334781	0.618527
158000.00000	2.376231	2.831515
158500.00000	2.489776	1.722475
159000.00000	2.228172	2.189348
159500.00000	1.960278	2.888356
160000.00000	0.316256	1.964863
160500.00000	0.054307	0.729030
161000.00000	0.040920	4.469753
161500.00000	0.198956	3.893460
162000.00000	0.179441	1.968043
162500.00000	0.505950	1.953366
163000.00000	0.611937	0.680391
163500.00000	0.330380	1.233967
164000.00000	0.588874	1.535799
164500.00000	0.479753	0.549935
165000.00000	0.634287	2.112231
165500.00000	0.088131	2.629080
166000.00000	0.843957	2.754674
166500.00000	2.406714	2.459201
167000.00000	2.524682	2.233195
167500.00000	2.614034	2.646014
168000.00000	2.660899	2.390609
168500.00000	2.322708	2.564865
169000.00000	2.089582	2.436782
169500.00000	2.334343	2.245936
170000.00000	2.326786	2.176699
170500.00000	2.153912	1.708535
171000.00000	2.304828	2.182805
171500.00000	2.155340	2.017027
172000.00000	2.062302	0.908932
172500.00000	2.060274	1.566144
173000.00000	2.405723	0.046519
173500.00000	2.265751	0.017073
174000.00000	2.261350	1.444720
174500.00000	2.195431	2.717786
175000.00000	2.005322
175500.00000	2.013018
176000.00000	2.036151
176500.00000	2.245452
177000.00000	2.270820
177500.00000	2.281903
178000.00000	2.309828
178500.00000	2.226006
179000.00000	2.065896
179500.00000	2.364342
180000.00000	2.414732
180500.00000	1.726553
181000.00000	1.364192
181500.00000	2.263885
182000.00000	2.320265
182500.00000	1.333041
183000.00000	2.025782
183500.00000	1.611050
184000.00000	1.171388
184500.00000	1.284863
185000.00000	2.174418
185500.00000	2.480398
186000.00000	2.432566
186500.00000	2.374019
187000.00000	2.242204
187500.00000	1.613055
188000.00000	1.754870
188500.00000	1.918413
189000.00000	2.891121
189500.00000	2.270198
190000.00000	2.387037
190500.00000	2.898840
191000.00000	2.712464
191500.00000	2.541801
192000.00000	2.025253
192500.00000	2.492587
193000.00000	2.768153
193500.00000	2.292570
194000.00000	2.302178
194500.00000	2.130733
195000.00000	2.473555
195500.00000	2.252987
196000.00000	2.238287
196500.00000	2.405931
197000.00000	2.357637
197500.00000	2.468071
198000.00000	1.811320
198500.00000	0.452703
199000.00000	0.000000
199500.00000	0.000000
200000.00000	0.000000
200500.00000	0.000000
201000.00000	0.000000
201500.00000	0.000000
202000.00000	0.000000
202500.00000	0.897250
203000.00000	2.073062
203500.00000	0.225084
204000.00000	0.069468
204500.00000	0.205938
205000.00000	0.201790
205500.00000	0.024285
206000.00000	0.152184
206500.00000	0.907319
207000.00000	0.233010
207500.00000	0.010092
208000.00000	0.000000
208500.00000	0.000000
209000.00000	0.000000
209500.00000	0.000000
210000.00000	0.000000
210500.00000	0.000000
211000.00000	0.000000
211500.00000	0.000000
212000.00000	0.000000
212500.00000	0.000000
213000.00000	0.000000
213500.00000	0.000000
214000.00000	0.000000
214500.00000	0.000000
215000.00000	0.000000
215500.00000	0.000000
216000.00000	0.000000
216500.00000	0.000000
217000.00000	0.000000
217500.00000	0.000000
218000.00000	0.000000
218500.00000	0.031589
219000.00000	1.543656
219500.00000	1.441333
220000.00000	0.857666
220500.00000	0.236052
221000.00000	1.530938
221500.00000	0.907457
222000.00000	1.741944
222500.00000	1.792403
223000.00000	1.110261
223500.00000	0.681013
224000.00000	1.183623
224500.00000	0.354642
225000.00000	0.685783
225500.00000	1.571973
226000.00000	1.362580
226500.00000	0.833520
227000.00000	0.000000
227500.00000			3.132703	0.944000
228000.00000			8.727601	3.205788
228500.00000			4.163335	4.600140
229000.00000			5.192908	0.541525
229500.00000			8.840593	0.000000
230000.00000			3.753925	0.000000
230500.00000			3.645289	0.000000
231000.00000			3.629183	0.000000
231500.00000			5.496930	0.000000
232000.00000			6.364089	0.000000
232500.00000			3.593585	0.000000
233000.00000			0.008617	0.000000
233500.00000			0.899877	0.000000
234000.00000			10.516870	0.000000
234500.00000			14.228150	0.000000
235000.00000			32.702320	0.000000
235500.00000			10.387110	0.000000
236000.00000			2.222550	0.000000
236500.00000			0.309367	0.000000
237000.00000			2.625531	0.000000
237500.00000			3.175766	0.000000
238000.00000			3.255187	0.040206
238500.00000			3.542573	1.728074
239000.00000			3.473820	1.889266
239500.00000			3.568079	0.646982
240000.00000			3.396196	0.249807
240500.00000			3.479995	0.021405
241000.00000			3.512390	0.251650
241500.00000			3.324977	1.611788
242000.00000			3.077428	0.516065
242500.00000			3.233805	0.000000
243000.00000			3.502920	0.000000
243500.00000			2.999528	0.000000
244000.00000			3.508773	0.000000
244500.00000			3.414490	0.000000
245000.00000			3.387970	0.000000
245500.00000			3.227008	0.000000
246000.00000			3.050033	1.076092
246500.00000			3.614783	1.879313
247000.00000			3.108971	0.833266
247500.00000			3.261085	1.613700
248000.00000			3.586005	2.004885
248500.00000			3.489096	2.084029
249000.00000			2.934484	2.247319
249500.00000			3.474742	2.265705
250000.00000			3.322420	2.023801
250500.00000			3.339331	2.112761
251000.00000			2.949829	2.256074
251500.00000			3.239750	2.171492
252000.00000			3.246984	2.047948
252500.00000			3.497391	1.972420
253000.00000			3.345990	2.298423
253500.00000			3.398477	1.805076
254000.00000			3.203991	1.818762
254500.00000			3.475179	2.251742
255000.00000			3.370736	2.149995
255500.00000			3.075746	2.173957
256000.00000			3.166803	2.230199
256500.00000			2.941788	1.994148
257000.00000			0.502702	2.261995
257500.00000			0.415285	2.186560
258000.00000			3.713719	2.196076
258500.00000			7.342373	2.027534
259000.00000			1.179913	1.766529
259500.00000			3.553518	1.895280
260000.00000			5.950877	2.215545
260500.00000			4.802207	2.066634
261000.00000			0.699400	2.144419
261500.00000			1.655427	2.256304
262000.00000			0.831884	2.270728
262500.00000			0.116931	1.956107
263000.00000			0.102047	2.186007
263500.00000			0.690437	2.046473
264000.00000			2.926512	2.232918
264500.00000			3.413615	2.404133
265000.00000			3.673145	2.273838
265500.00000			3.649735	2.329873
266000.00000			2.782047	1.906501
266500.00000			3.014550	2.068039
267000.00000			3.547228	1.056991
267500.00000			3.080654	1.982673
268000.00000			2.118544	2.081863
268500.00000			3.064295	2.338652
269000.00000			3.180005	2.310680
269500.00000			3.303665	1.699089
270000.00000			2.933977	1.971798
270500.00000			2.402705	2.078085
271000.00000			3.300324	2.173289
271500.00000			3.414905	2.037257
272000.00000			3.581765	2.270866
272500.00000			3.208967	2.394871
273000.00000			3.357441	2.175639
273500.00000			3.121321	2.354273
274000.00000			3.200005	2.446690
274500.00000			3.164291	2.200753
275000.00000			3.443936	2.486665
275500.00000			3.475824	2.462726
276000.00000			3.299678	2.226305
276500.00000			3.473313	2.193081
277000.00000			3.629851	2.156792
277500.00000			2.983814	2.188334
278000.00000			3.149430	2.128014
278500.00000			3.126228	2.388074
279000.00000			3.266846	2.327823
279500.00000			3.099824	2.315150
280000.00000			3.243482	2.104489
280500.00000			3.185328	2.309667
281000.00000			3.217147	1.976245
281500.00000			3.019066	2.079559
282000.00000			3.166596	2.139004
282500.00000			3.272329	2.167575
283000.00000			2.990173	2.429755
283500.00000			3.409698	2.131908
284000.00000			3.369330	2.018985
284500.00000			3.261293	1.992949
285000.00000			3.366220	1.830029
285500.00000			2.797806	2.363904
286000.00000			3.098257	2.048800
286500.00000			3.011624	1.920602
287000.00000			2.861975	2.041980
287500.00000			3.155329	1.830490
288000.00000			3.481746	2.257848
288500.00000			3.262698	1.872309
289000.00000			3.559600	1.895211
289500.00000			3.276200	2.166561
290000.00000			3.203530	2.327823
290500.00000			2.817276	1.718904
291000.00000			3.526053	1.946039
291500.00000			3.345668	2.110457
292000.00000			3.585452	1.934380
292500.00000			3.231685	2.072417
293000.00000			3.075493	2.157091
293500.00000			3.481838	2.219232
294000.00000			2.857620	2.059445
294500.00000			3.283366	2.147161
295000.00000			3.332028	2.174810
295500.00000			2.480145	2.242111
296000.00000			2.737002	2.059030
296500.00000			2.925843	2.146723
297000.00000			3.368985	2.047648
297500.00000			3.281407	1.830052
298000.00000			3.464258	1.775422
298500.00000			3.201963	1.904542
299000.00000			2.820962	2.140110
299500.00000			3.028628	1.916777
300000.00000			3.054180	2.224393
300500.00000			2.792876	1.823854
301000.00000			2.893425	2.077002
301500.00000			3.203944	2.391876
302000.00000			3.008905	2.344942
302500.00000			3.122680	2.045551
303000.00000			3.576420	1.904243
303500.00000			3.509579	2.033639
304000.00000			3.474880	1.915279
304500.00000			3.142265	2.183242
305000.00000			2.955197	2.160570
305500.00000			3.059226	1.979816
306000.00000			2.932249	1.719249
306500.00000			2.922387	2.063753
307000.00000			2.844625	2.235637
307500.00000			2.604380	1.989194
308000.00000			2.672949	2.130733
308500.00000			2.828796	2.010760
309000.00000			3.103533	1.946361
309500.00000			3.150467	2.133774
310000.00000			3.050632	1.684066
310500.00000			3.363662	1.683306
311000.00000			3.129016	1.937905
311500.00000			3.002362	2.084329
312000.00000			3.098902	2.003180
312500.00000			3.246961	2.176745
313000.00000			3.321798	2.372314
313500.00000			3.106229	2.087071
314000.00000			2.952548	2.134143
314500.00000			3.099363	1.950232
315000.00000			2.891006	1.912491
315500.00000			2.750366	2.387314
316000.00000			2.932088	2.046911
316500.00000			3.061714	2.099766
317000.00000			2.925913	1.941569
317500.00000			3.167817	2.023824
318000.00000			3.223667	2.014216
318500.00000			3.141919	1.899842
319000.00000			3.232653	1.964494
319500.00000			2.668041	2.065666
320000.00000			3.140652	2.050044
320500.00000			3.334078	1.880603
321000.00000			3.046876	2.065965
321500.00000			3.193461	1.924887
322000.00000			2.928401	1.938366
322500.00000			3.196226	1.965969
323000.00000			2.950013	1.893068
323500.00000			2.531848	2.177874
324000.00000			2.744698	2.046127
324500.00000			3.110630	1.815006
325000.00000			3.284472	1.972052
325500.00000			2.940497	2.069560
326000.00000			3.032775	1.898483
326500.00000			3.115330	2.184809
327000.00000			3.288158	2.019608
327500.00000			3.109593	2.141009
328000.00000			2.781448	2.238333
328500.00000			2.965865	1.949863
329000.00000			3.151619	2.090458
329500.00000			3.280186	1.868000
330000.00000			2.767738	1.986544
330500.00000			3.060447	2.184049
331000.00000			3.086944	2.154165
331500.00000			2.894992	2.087439
332000.00000			2.705413	2.286764
332500.00000			2.806355	2.045252
333000.00000			2.991509	2.006336
333500.00000			3.139937	2.040459
334000.00000			2.899946	1.783164
334500.00000			2.969598	1.959633
335000.00000			2.875546	1.707936
335500.00000			3.170213	1.873967
336000.00000			2.801677	1.984263
336500.00000			2.905337	1.731300
337000.00000			2.715113	1.916915
337500.00000			2.870292	1.994009
338000.00000			2.871467	1.823278
338500.00000			3.004090	1.875995
339000.00000			2.930613	2.245337
339500.00000			3.261938	2.037764
340000.00000			2.922871	1.964679
340500.00000			2.982155	2.120157
341000.00000			2.972040	1.919864
341500.00000			2.790940	2.089997
342000.00000			2.663249	1.924265
342500.00000			2.701957	1.912745
343000.00000			2.667903	1.904496
343500.00000			2.987454	2.075919
344000.00000			3.076414	1.632755
344500.00000			2.987109	2.032211
345000.00000			3.035287	1.791989
345500.00000			3.201226	1.850581
346000.00000			2.774789	1.831112
346500.00000			2.873172	1.680725
347000.00000			3.005334	1.775008
347500.00000			2.894900	1.798417
348000.00000			3.031900	1.924357
348500.00000			2.690230	2.071772
349000.00000			2.806792	1.791989
349500.00000			2.341762	2.016013
350000.00000			2.549589	2.069030
350500.00000			2.918517	1.992489
351000.00000			3.011601	1.864590
351500.00000			2.763199	2.022165
352000.00000			2.717487	1.963757
352500.00000			2.883103	1.827172
353000.00000			2.791724	1.863599
353500.00000			2.857205	1.700241
354000.00000			2.707349	1.578885
354500.00000			2.990311	1.752658
355000.00000			2.575602	1.968549
355500.00000			2.746725	1.780607
356000.00000			2.700206	1.815467
356500.00000			2.903287	1.984332
357000.00000			3.017822	2.035206
357500.00000			2.980173	1.912929
358000.00000			2.913586	1.837771
358500.00000			2.817115	1.608331
359000.00000			3.128601	1.513796
359500.00000			2.837805	1.825236
360000.00000			2.676152	1.839729
360500.00000			2.709515	1.999194
361000.00000			2.679654	2.035022
361500.00000			2.929092	2.060758
362000.00000			3.227446	2.082048
362500.00000			3.028467	1.900257
363000.00000			2.637052	1.896686
363500.00000			3.120169	1.899266
364000.00000			3.017776	1.834015
364500.00000			2.201951	1.949403
365000.00000			2.202965	1.985646
365500.00000			2.404640	1.894934
366000.00000			2.762669	1.915994
366500.00000			2.812990	2.058615
367000.00000			2.794765	1.765146
367500.00000			2.862482	2.146516
368000.00000			2.994643	1.688075
368500.00000			2.613135	1.494464
369000.00000			2.349043	0.400470
369500.00000			2.525696	1.838093
370000.00000			2.907457	1.736069
370500.00000			2.858542	1.689895
371000.00000			2.623020	1.716646
371500.00000			2.881997	1.929288
372000.00000			2.898172	1.760561
372500.00000			2.987592	1.906870
373000.00000			2.258056	1.708443
373500.00000			2.838565	1.888160
374000.00000			2.786586	1.794316
374500.00000			2.966718	1.710909
375000.00000			3.004735	2.129558
375500.00000			2.735735	1.914796
376000.00000			2.847828	1.985692
376500.00000			2.988860	1.998986
377000.00000			2.993237	2.049146
377500.00000			2.713247	1.774662
378000.00000			2.874970	1.807380
378500.00000			2.707326	1.930624
379000.00000			2.681244	1.797818
379500.00000			2.897550	1.617502
380000.00000			2.926373	1.903091
380500.00000			2.816976	1.658744
381000.00000			2.488578	1.960278
381500.00000			2.714929	1.594645
382000.00000			2.743546	1.819453
382500.00000			2.750227	1.527343
383000.00000			2.835363	1.804684
383500.00000			2.647581	1.961914
384000.00000			2.797207	1.844498
384500.00000			2.698685	1.863115
385000.00000			2.747416	1.914934
385500.00000			2.706473	1.910925
386000.00000			2.896006	1.698835
386500.00000			3.122726	1.727498
387000.00000			2.830156	1.879866
387500.00000			3.039572	1.754870
388000.00000			3.120284	1.794016
388500.00000			3.071760	1.865396
389000.00000			2.676797	1.717176
389500.00000			2.907595	1.607617
390000.00000			2.547769	1.922860
390500.00000			2.876790	1.959448
391000.00000			2.781240	2.005322
391500.00000			2.804004	1.771206
392000.00000			2.786102	1.613193
392500.00000			2.877504	1.853692
393000.00000			2.511388	1.717360
393500.00000			1.901178	1.734479
394000.00000			3.029480	2.256880
394500.00000			2.790733	1.881594
395000.00000			2.559105	1.638008
395500.00000			2.613896	1.899427
396000.00000			2.862942	1.757382
396500.00000			2.637305	1.486331
397000.00000			2.245959	1.790629
397500.00000			2.390609	1.780399
398000.00000			2.292386	1.832195
398500.00000			2.659562	1.845996
399000.00000			2.663111	1.983042
399500.00000			2.693732	1.528496
400000.00000			2.552331	1.546513
400500.00000			2.608988	1.550384
401000.00000			2.813843	1.792288
401500.00000			2.717533	1.871249
402000.00000			2.585279	1.989724
402500.00000			2.789950	2.024446
403000.00000			2.877596	1.945993
403500.00000			2.988745	2.067002
404000.00000			3.089386	1.780975
404500.00000			2.835317	1.716001
405000.00000			2.821170	1.744248
405500.00000			3.062383	1.739433
406000.00000			2.694630	1.513634
406500.00000			3.018121	1.953227
407000.00000			3.162402	1.820260
407500.00000			2.891282	1.859083
408000.00000			2.623458	1.272398
408500.00000			2.760573	1.888068
409000.00000			2.860293	1.826803
409500.00000			2.904969	2.110526
410000.00000			2.899669	1.975277
410500.00000			2.726265	2.067601
411000.00000			2.796931	1.746944
411500.00000			2.746334	1.752612
412000.00000			2.782807	1.892999
412500.00000			2.696197	1.916846
413000.00000			2.789696	1.906340
413500.00000			2.657650	2.016244
414000.00000			2.872712	1.881548
414500.00000			2.760458	1.924519
415000.00000			2.993583	1.833784
415500.00000			2.864832	1.976545
416000.00000			2.677465	2.152068
416500.00000			2.753891	2.046680
417000.00000			2.730574	1.730309
417500.00000			2.943516	1.835927
418000.00000			2.999458	2.153359
418500.00000			3.001532	1.905902
419000.00000			2.881628	1.889912
419500.00000			2.592652	2.207113
420000.00000			2.458095	1.227492
420500.00000			2.535811	1.724940
421000.00000			3.089225	0.364619
421500.00000			3.282444	0.000000
422000.00000			2.903333	0.344182
422500.00000			2.875822	1.968388
423000.00000			2.745873	1.705678
423500.00000			2.557999	1.792611
424000.00000			2.639863	2.191975
424500.00000			1.960485	2.548622
425000.00000			2.056288	2.015737
425500.00000			2.484085	1.690264
426000.00000			2.537170	1.895096
426500.00000			2.608919	1.956983
427000.00000			2.987408	1.793164
427500.00000			3.043144	1.768695
428000.00000			2.785802	1.812380
428500.00000			2.802783	1.844544
429000.00000			2.675714	0.992201
429500.00000			3.131781	0.140825
430000.00000			2.976303	1.332373
430500.00000			3.025863	1.913874
431000.00000			2.948469	1.897699
431500.00000			2.870292	1.816642
432000.00000			2.920613	2.034054
432500.00000			3.039780	2.225200
433000.00000			2.122392	2.106932
433500.00000			2.439501	1.049595
434000.00000			2.773406	0.965220
434500.00000			2.422612	1.936892
435000.00000			2.676566	2.065389
435500.00000			2.791217	2.081011
436000.00000			2.802968	1.976521
436500.00000			2.729537	2.003825
437000.00000			2.940958	1.933712
437500.00000			2.984851	1.564600
438000.00000			2.776333	2.048109
438500.00000			3.028651	1.760285
439000.00000			2.914507	1.878345
439500.00000			2.494960	1.892792
440000.00000			2.827460	1.748926
440500.00000			2.727049	1.736023
441000.00000			2.891720	1.732060
441500.00000			2.873795	1.703512
442000.00000			2.774374	1.813808
442500.00000			2.922572	1.962605
443000.00000			3.076921	1.939265
443500.00000			3.046208	1.667408
444000.00000			3.012546	1.459304
444500.00000			3.037706	1.795191
445000.00000			2.845478	2.147161
445500.00000			2.456689	2.071403
446000.00000			2.950566	1.774363
446500.00000			2.795894	1.805698
447000.00000			2.298907	1.728258
447500.00000			2.853864	2.027441
448000.00000			2.100319	1.951315
448500.00000			0.244853	1.317742
449000.00000			1.112335	1.803140
449500.00000			1.312328	1.710978
450000.00000			1.902722	1.643077
450500.00000			0.905499	1.755423
451000.00000			0.948078	1.623492
451500.00000			2.270774	1.097750
452000.00000			1.503243	1.621603
452500.00000			0.872735	1.476078
453000.00000			3.142956	1.718282
453500.00000			1.756207	1.780929
454000.00000			0.596754	1.619230
454500.00000			2.141562	1.794201
455000.00000			2.753637	1.721692
455500.00000			2.755803	1.928850
456000.00000			2.623389	2.002212
456500.00000			2.386000	1.869797
457000.00000			2.869601	1.876387
457500.00000			2.977938	1.588447
458000.00000			3.029365	1.879981
458500.00000			2.838266	1.761437
459000.00000			2.704376	1.888737
459500.00000			2.791793	1.735539
460000.00000			2.667120	1.883783
460500.00000			2.885453	1.911938
461000.00000			2.666428	1.690080
461500.00000			2.778798	1.579577
462000.00000			2.758706	1.925210
462500.00000			2.677304	1.720286
463000.00000			2.548645	1.759156
463500.00000			2.523185	1.862447
464000.00000			2.569496	1.916017
464500.00000			2.619587	1.723950
465000.00000			2.593113	1.528334
465500.00000			2.781701	1.577019
466000.00000			2.443303	1.651371
466500.00000			2.595671	1.807103
467000.00000			2.561593	1.879589
467500.00000			2.732071	1.735723
468000.00000			2.744214	1.696715
468500.00000			2.364573	1.983318
469000.00000			2.872596	1.987005
469500.00000			3.059756	1.953988
470000.00000			2.633872	1.693536
470500.00000			2.764858	1.776874
471000.00000			3.055148	1.715102
471500.00000			2.480790	1.598101
472000.00000			2.618849	1.638929
472500.00000			2.618273	1.823785
473000.00000			2.427105	1.864613
473500.00000			2.866030	1.540961
474000.00000			2.284829	1.622985
474500.00000			2.790710	1.914726
475000.00000			2.704976	1.779869
475500.00000			2.885246	1.839360
476000.00000			2.519337	1.829637
476500.00000			2.543783	1.958227
477000.00000			2.893563	1.964356
477500.00000			2.657374	1.993572
478000.00000			2.798751	1.757497
478500.00000			2.860638	1.664297
479000.00000			2.426852	1.857908
479500.00000			2.412105	1.886686
480000.00000			2.775572	1.943343
480500.00000			2.702925	1.668882
481000.00000			2.912618	1.965923
481500.00000			2.635301	1.661025
482000.00000			2.906282	1.858715
482500.00000			2.532009	1.875442
483000.00000			2.585740	1.784869
483500.00000			2.665300	1.593148
484000.00000			2.719261	1.807380
484500.00000			2.634356	1.927445
485000.00000			2.941926	1.749986
485500.00000			2.774720	1.909611
486000.00000			2.487771	1.739571
486500.00000			2.241789	2.123844
487000.00000			0.627329	1.671947
487500.00000			0.760527	1.927468
488000.00000			0.322109	1.813278
488500.00000			0.654171	1.771298
489000.00000			1.078834	1.726691
489500.00000			0.401875	1.824384
490000.00000			0.656291	1.666417
490500.00000			0.374803	1.806758
491000.00000			0.813751	1.717521
491500.00000			0.082993	1.758833
492000.00000			1.672776	1.833208
492500.00000			0.385609	1.846872
493000.00000			1.717567	2.070251
493500.00000			2.520558	1.777680
494000.00000			2.835040	1.790238
494500.00000			2.699584	1.814499
495000.00000			2.720851	1.771966
495500.00000			2.634149	1.910441
496000.00000			2.701773	1.945048
496500.00000			2.984413	1.910879
497000.00000			2.701888	1.772450
497500.00000			3.236962	1.874981
498000.00000			2.668064	1.939587
498500.00000			2.021036	1.705010
499000.00000			2.911535	2.107070
499500.00000			2.634748	1.851871
500000.00000			2.518853	1.576259
500500.00000			2.568989	1.805398
501000.00000			2.609864	1.587572
501500.00000			2.103844	1.765699
502000.00000			2.756610	1.902814
502500.00000			2.998399	1.718166
503000.00000			2.656659	1.803855
503500.00000			2.706197	1.755769
504000.00000			2.895453	1.891686
504500.00000			3.080101	1.894865
505000.00000			3.147956	1.769685
505500.00000			2.815870	1.747843
506000.00000			3.160029	1.775722
506500.00000			2.886928	1.626119
507000.00000			2.694285	1.625819
507500.00000			2.587376	1.350207
508000.00000			2.830455	1.649989
508500.00000			2.638895	1.958204
509000.00000			2.349688	1.774340
509500.00000			2.486273	1.825858
510000.00000			2.767231	1.535984
510500.00000			2.868449	1.686762
511000.00000			2.647812	1.968342
511500.00000			2.454869	1.815951
512000.00000			2.731818	1.719710
512500.00000			2.624379	1.705724
513000.00000			2.947041	1.640496
513500.00000			2.788475	1.365944
514000.00000			3.026140	1.122173
514500.00000			2.878841	1.680495
515000.00000			2.979528	1.790721
515500.00000			2.734652	1.642386
516000.00000			2.498439	1.837379
516500.00000			2.704976	1.929311
517000.00000			2.891259	1.783464
517500.00000			2.621707	1.792265
518000.00000			2.656682	2.104973
518500.00000			2.878679	2.415677
519000.00000			2.693962	1.951730
519500.00000			2.562861	1.839406
520000.00000			2.527217	1.835513
520500.00000			2.840293	1.690909
521000.00000			2.778314	1.648169
521500.00000			2.507724	1.783049
522000.00000			2.730781	1.588977
522500.00000			2.833013	1.783049
523000.00000			2.519936	1.666532
523500.00000			1.942974	1.898022
524000.00000			2.537654	1.764547
524500.00000			2.821492	1.869866
525000.00000			2.595256	1.787334
525500.00000			2.762739	1.495501
526000.00000			2.623204	1.532666
526500.00000			2.459408	1.767519
527000.00000			2.579289	1.711531
527500.00000			3.014504	1.683582
528000.00000			3.403385	1.639482
528500.00000			2.422174	1.800629
529000.00000			2.669746	1.786782
529500.00000			2.797760	1.708720
530000.00000			2.850685	1.949956
530500.00000			2.654793	1.790514
531000.00000			2.672673	1.653952
531500.00000			2.615739	1.491999
532000.00000			2.785226	1.722821
532500.00000			2.643733	1.582895
533000.00000			2.646913	1.597710
533500.00000			2.684884	1.681808
534000.00000			3.024089	1.713904
534500.00000			2.483739	1.769708
535000.00000			2.461297	1.562918
535500.00000			2.522355	1.551329
536000.00000			2.215154	1.594507
536500.00000			2.460675	1.900049
537000.00000			2.736587	1.858069
537500.00000			2.790341	1.611350
538000.00000			2.522263	1.781090
538500.00000			2.798982	1.723327
539000.00000			2.785019	1.422670
539500.00000			2.515120	1.593655
540000.00000			2.793797	1.689872
540500.00000			2.620670	1.947882
541000.00000			2.850593	1.754847
541500.00000			2.759467	1.707729
542000.00000			2.695391	1.807357
542500.00000			2.367084	1.721484
543000.00000			2.642305	1.821919
543500.00000			2.589334	1.534670
544000.00000			2.323145	1.817817
544500.00000			2.590556	1.708720
545000.00000			2.605808	1.734203
545500.00000			2.517263	1.650058
546000.00000			2.565211	1.633861
546500.00000			2.832045	1.530800
547000.00000			2.462864	1.339746
547500.00000			2.488578	1.547158
548000.00000			2.744191	1.548472
548500.00000			2.647927	1.873322
549000.00000			2.407382	1.715862
549500.00000			2.681843	1.752220
550000.00000			2.577031	1.516699
550500.00000			2.866998	1.830582
551000.00000			2.834372	1.514510
551500.00000			2.593873	1.921247
552000.00000			2.562400	1.726784
552500.00000			2.499176	1.858876
553000.00000			2.636245	1.459996
553500.00000			2.579035	1.153416
554000.00000			2.507724	1.616672
554500.00000			2.005161	1.753534
555000.00000			2.337131	1.699688
555500.00000			2.801332	1.888552
556000.00000			2.616246	1.925463
556500.00000			2.620025	1.605520
557000.00000			2.773545	1.781528
557500.00000			2.463463	1.663468
558000.00000			2.603942	1.569370
558500.00000			2.565556	1.561259
559000.00000			2.494960	1.628976
559500.00000			2.647374	1.065816
560000.00000			2.542977	0.015345
560500.00000			2.412105	0.000000
561000.00000			2.313445	0.000000
561500.00000			2.478831	0.012580
562000.00000			2.599334	1.256731
562500.00000			2.881628	1.706853
563000.00000			2.812852	1.646740
563500.00000			2.485167	1.878460
564000.00000			2.715298	1.798670
564500.00000			2.667742	1.591558
565000.00000			2.835455	1.748764
565500.00000			2.356992	1.712567
566000.00000			2.798705	1.699665
566500.00000			2.632490	1.666717
567000.00000			2.914738	1.804154
567500.00000			2.666083	1.643376
568000.00000			2.834533	0.670921
568500.00000			2.699146	1.382487
569000.00000			2.764328	1.644321
569500.00000			2.515927	1.719964
570000.00000			2.528046	2.000092
570500.00000			2.692280	2.069375
571000.00000			2.754006	1.822932
571500.00000			2.561063	1.724779
572000.00000			2.661590	1.328549
572500.00000			2.686197	1.346728
573000.00000			2.665599	1.661993
573500.00000			2.668479	1.561213
574000.00000			2.759190	1.711438
574500.00000			2.416990	1.711669
575000.00000			2.280589	1.685472
575500.00000			2.546364	0.702464
576000.00000			2.590440	1.752681
576500.00000			2.775480	1.647247
577000.00000			2.430884	1.653030
577500.00000			2.389664	1.548057
578000.00000			2.360356	1.628423
578500.00000			2.466689	1.662754
579000.00000			2.107093	1.609138
579500.00000			2.500075	1.847102
580000.00000			2.314713	1.735355
580500.00000			2.297248	1.536998
581000.00000			2.005000	1.630980
581500.00000			2.581685	1.781390
582000.00000			2.395078	1.594553
582500.00000			2.789028	1.578517
583000.00000			2.661959	1.682476
583500.00000			2.553276	1.708236
584000.00000			3.035494	1.633745
584500.00000			2.573828	1.823785
585000.00000			2.462910	1.776068
585500.00000			2.481734	1.957375
586000.00000			2.510351	1.833393
586500.00000			2.693409	1.723880
587000.00000			2.700736	1.774547
587500.00000			2.692994	1.863392
588000.00000			2.631660	1.823278
588500.00000			2.558552	1.697199
589000.00000			2.789374	1.651256
589500.00000			2.654908	1.845789
590000.00000			2.104374	1.553287
590500.00000			2.317408	1.744271
591000.00000			2.544474	1.827702
591500.00000			2.531203	1.209705
592000.00000			2.706658	1.534924
592500.00000			2.663502	1.455111
593000.00000			2.462357	1.515869
593500.00000			2.354527	1.856503
594000.00000			2.440561	1.452323
594500.00000			2.310450	1.274887
595000.00000			2.528254	1.675956
595500.00000			2.630370	1.837102
596000.00000			2.485928	1.581259
596500.00000			2.499107	1.651233
597000.00000			2.396668	1.687407
597500.00000			2.909830	1.816435
598000.00000			2.512862	1.653376
598500.00000			2.777853	1.765907
599000.00000			2.812460	1.698190
599500.00000			2.227711	1.919542
600000.00000			2.659355	1.515270
600500.00000			2.020022	1.610083
601000.00000			2.142967	1.889796
601500.00000			2.581800	1.487137
602000.00000			2.706588	1.641948
602500.00000			2.751426	1.616142
603000.00000			2.632950	1.992512
603500.00000			2.419248	1.899842
604000.00000			2.768476	1.814430
604500.00000			2.791493	1.640289
605000.00000			2.577584	1.765031
605500.00000			2.746656	1.650289
606000.00000			3.093649	1.665887
606500.00000			2.801355	1.779247
607000.00000			2.327846	1.795790
607500.00000			2.832460	1.763695
608000.00000			2.861468	1.818462
608500.00000			2.646176	1.650219
609000.00000			2.923401	1.765123
609500.00000			3.045332	1.827863
610000.00000			2.519590	1.644045
610500.00000			2.738408	1.699526
611000.00000			2.617029	1.651141
611500.00000			2.615347	1.560775
612000.00000			2.465882	1.583378
612500.00000			2.484730	1.716899
613000.00000			2.391000	1.596143
613500.00000			2.166031	1.510731
614000.00000			2.553967	1.389238
614500.00000			2.532954	1.740308
615000.00000			2.468048	1.578194
615500.00000			2.279345	1.441886
616000.00000			2.418419	1.831734
616500.00000			2.427381	1.602779
617000.00000			2.470444	1.634828
617500.00000			2.460445	1.794339
618000.00000			2.654102	1.636510
618500.00000			2.768867	1.750792
619000.00000			3.173254	1.490640
619500.00000			2.626199	1.574761
620000.00000			2.721265	1.721185
620500.00000			2.524797	1.611442
621000.00000			2.454454	1.768441
621500.00000			2.548575	1.563033
622000.00000			2.420976	1.446816
622500.00000			2.579243	1.658952
623000.00000			2.814257	1.526767
623500.00000			2.650116	1.613976
624000.00000			2.498001	1.722705
624500.00000			2.777047	1.871226
625000.00000			2.530373	1.909980
625500.00000			2.557700	1.826665
626000.00000			2.482149	1.655588
626500.00000			2.787461	0.945013
627000.00000			2.642812	1.570084
627500.00000			2.541940	1.833600
628000.00000			2.513392	1.874520
628500.00000			2.736288	1.679066
629000.00000			2.857528	1.614276
629500.00000			2.929876	1.876502
630000.00000			2.389157	1.615313
630500.00000			2.704561	1.749709
631000.00000			2.594265	1.661256
631500.00000			2.480698	1.478221
632000.00000			2.555718	1.740147
632500.00000			2.501665	1.645312
633000.00000			2.552446	1.842724
633500.00000			2.528461	1.877308
634000.00000			2.561340	1.644275
634500.00000			2.508162	1.741046
635000.00000			2.543230	1.688467
635500.00000			2.696243	1.544993
636000.00000			2.636383	1.547089
636500.00000			2.970842	1.729019
637000.00000			2.709215	1.869820
637500.00000			2.720897	1.472161
638000.00000			2.717994	1.612594
638500.00000			2.819972	1.660864
639000.00000			2.539106	1.618078
639500.00000			2.380056	1.596627
640000.00000			2.488232	1.556605
640500.00000			2.866790	1.546329
641000.00000			2.675069	1.674389
641500.00000			2.885661	1.628054
642000.00000			2.929530	1.614760
642500.00000			2.887734	1.818693
643000.00000			2.648664	1.721853
643500.00000			3.050862	1.541721
644000.00000			2.835639	1.534394
644500.00000			2.603458	1.734318
645000.00000			2.365079	1.541513
645500.00000			2.430285	1.694826
646000.00000			2.584219	1.779501
646500.00000			2.790480	1.674343
647000.00000			2.849072	1.682016
647500.00000			2.563137	1.674228
648000.00000			2.603896	1.607341
648500.00000			2.688709	1.704618
649000.00000			2.834879	1.807334
649500.00000			2.743384	1.554439
650000.00000			2.627835	1.253735
650500.00000			2.443026	1.763879
651000.00000			2.625140	1.713743
651500.00000			2.520996	1.745976
652000.00000			2.748269	1.826066
652500.00000			2.503416	1.754156
653000.00000			2.467426	1.553057
653500.00000			2.433672	1.540638
654000.00000			2.482103	1.633953
654500.00000			2.778014	1.535154
655000.00000			1.943873	1.826066
655500.00000			0.106218	1.715401
656000.00000			0.013248	1.578632
656500.00000			0.000000	1.551674
657000.00000			1.452576	1.450825
657500.00000			2.870615	1.540177
658000.00000			2.651729	1.707038
658500.00000			2.724468	1.785238
659000.00000			3.047268	1.635266
659500.00000			2.528277	1.748649
660000.00000			2.547423	1.566259
660500.00000			2.532977	1.796804
661000.00000			2.630762	1.662339
661500.00000			2.893840	1.698605
662000.00000			2.687718	1.693444
662500.00000			2.870615	1.618700
663000.00000			2.628388	0.740735
663500.00000			2.513001	1.594208
664000.00000			2.296303	1.665265
664500.00000			2.272479	1.840489
665000.00000			2.355379	1.811550
665500.00000			2.445883	1.706370
666000.00000			2.169487	1.865189
666500.00000			2.483992	1.936292
667000.00000			2.534221	1.988180
667500.00000			2.735343	2.099812
668000.00000			2.566824	1.943573
668500.00000			2.321210	1.886893
669000.00000			2.515074	1.659136
669500.00000			2.871537	1.636418
670000.00000			2.737486	1.648054
670500.00000			2.463809	1.754133
671000.00000			2.268539	1.996613
671500.00000			2.663203	1.643100
672000.00000			2.948124	1.591581
672500.00000			2.772646	1.733972
673000.00000			2.703224	1.724871
673500.00000			2.750043	2.018202
674000.00000			2.629886	1.635519
674500.00000			2.722901	1.811458
675000.00000			2.996394	1.890027
675500.00000			2.716772	1.522666
676000.00000			2.658526	1.745285
676500.00000			2.720113	1.901639
677000.00000			2.487495	1.814684
677500.00000			2.605232	1.367326
678000.00000			2.668318	1.015334
678500.00000			3.044042	1.685587
679000.00000			2.694769	1.650289
679500.00000			2.549520	1.545845
680000.00000			2.514268	1.659735
680500.00000			2.580878	1.718788
681000.00000			2.590095	1.534601
681500.00000			2.576800	1.680864
682000.00000			2.511526	1.780537
682500.00000			2.448095	1.743465
683000.00000			3.070977	1.768695
683500.00000			2.976303	1.660933
684000.00000			3.164130	1.647155
684500.00000			2.799765	1.546605
685000.00000			2.772738	1.616741
685500.00000			2.589795	1.853599
686000.00000			2.551893	1.679389
686500.00000			2.679608	1.576005
687000.00000			2.788774	1.751529
687500.00000			2.769259	1.704895
688000.00000			3.106759	1.591097
688500.00000			2.443694	1.609898
689000.00000			2.853150	1.597018
689500.00000			2.434363	1.688375
690000.00000			2.431552	1.663468
690500.00000			2.822644	1.910141
691000.00000			2.598919	1.893598
691500.00000			2.148751	1.845627
692000.00000			2.573897	1.766690
692500.00000			2.875246	1.748626
693000.00000			2.682142	1.647685
693500.00000			2.512402	1.671855
694000.00000			2.701197	1.609668
694500.00000			2.342085	1.550384
695000.00000			2.809580	1.510939
695500.00000			2.756011	1.547619
696000.00000			2.863449	1.787588
696500.00000			2.683939	1.601488
697000.00000			2.467311	1.828623
697500.00000			2.594357	1.774132
698000.00000			2.707141	1.794638
698500.00000			2.882596	1.804961
699000.00000			2.633711	1.587595
699500.00000			2.692464	1.727106
700000.00000			2.745573	1.741023
700500.00000			2.687603	1.714595
701000.00000			2.708247	1.604299
701500.00000			2.394364	1.680864
702000.00000			2.743661	1.862816
702500.00000			3.006670	1.784178
703000.00000			2.912388	1.904888
703500.00000			2.833842	1.791297
704000.00000			2.555488	1.728811
704500.00000			2.737256	2.001382
705000.00000			3.032337	1.920026
705500.00000			2.187897	1.944449
706000.00000			2.488877	2.074398
706500.00000			2.362729	1.609760
707000.00000			2.609311	1.843024
707500.00000			2.739053	1.570959
708000.00000			2.622490	1.853231
708500.00000			2.637904	1.564738
709000.00000			2.873702	1.582157
709500.00000			2.607790	1.854936
710000.00000			2.736795	1.631487
710500.00000			2.764513	1.679965
711000.00000			2.991625	1.495686
711500.00000			2.623273	1.748718
712000.00000			2.756909	1.846365
712500.00000			2.820041	1.541537
713000.00000			3.228321	1.922169
713500.00000			2.741564	1.602663
714000.00000			2.510167	1.619068
714500.00000			2.480744	1.653307
715000.00000			2.662581	1.778625
715500.00000			2.985288	1.628308
716000.00000			2.680253	1.831665
716500.00000			2.601892	1.756322
717000.00000			2.836768	1.689619
717500.00000			3.171757	1.627317
718000.00000			2.816377	1.753373
718500.00000			2.428971	1.724802
719000.00000			2.805802	1.714226
719500.00000			2.777600	1.786229
720000.00000			2.860846	1.701416
720500.00000			2.542631	1.991590
721000.00000			2.713961	1.398362
721500.00000			2.437197	1.504257
722000.00000			2.713938	1.808486
722500.00000			2.683409	1.662431
723000.00000			2.614725	1.883875
723500.00000			2.974690	1.697660
724000.00000			2.853450	1.921984
724500.00000			2.565925	1.723212
725000.00000			2.541686	1.993410
725500.00000			2.654516	2.065297
726000.00000			2.447865	1.868507
726500.00000			2.196698	1.863184
727000.00000			2.362107	1.590959
727500.00000			2.883794	1.735101
728000.00000			2.585348	1.704480
728500.00000			3.103625	1.813670
729000.00000			2.753661	1.839522
729500.00000			2.703109	1.789178
730000.00000			2.653987	1.674619
730500.00000			2.727164	1.452876
731000.00000			2.807368	1.586143
731500.00000			2.428464	1.839729
732000.00000			2.578298	1.808693
732500.00000			2.566639	1.838900
733000.00000			2.560649	1.695955
733500.00000			2.594150	1.777012
734000.00000			2.690829	1.838876
734500.00000			2.784581	1.570130
735000.00000			2.597952	1.857770
735500.00000			2.775134	1.908459
736000.00000			2.661820	1.814868
736500.00000			2.966856	1.992235
737000.00000			3.025471	1.721646
737500.00000			2.859947	1.760815
738000.00000			2.478209	1.719710
738500.00000			2.502333	1.718512
739000.00000			2.627974	1.876133
739500.00000			2.925913	1.809085
740000.00000			2.759467	1.775353
740500.00000			2.681866	1.815605
741000.00000			2.600578	1.698305
741500.00000			2.644263	1.842955
742000.00000			2.783867	1.825075
742500.00000			2.862251	1.974701
743000.00000			2.973929	1.891317
743500.00000			2.804603	1.654113
744000.00000			2.581823	1.711669
744500.00000			2.294875	1.770930
745000.00000			2.524244	1.542366
745500.00000			2.668733	1.320669
746000.00000			2.636890	1.745677
746500.00000			2.595141	1.832863
747000.00000			2.792807	1.515063
747500.00000			2.801862	1.612824
748000.00000			2.312985	1.795906
748500.00000			2.545050	2.134074
749000.00000			2.615393	1.737428
749500.00000			2.570579	2.017672
750000.00000			2.647719	1.694941
750500.00000			2.907664	1.679988
751000.00000			2.954483	1.774478
751500.00000			2.950797	1.853599
752000.00000			2.644517	1.862724
752500.00000			2.459915	1.756667
753000.00000			2.600832	1.577434
753500.00000			2.668318	1.681624
754000.00000			2.698870	1.743580
754500.00000			2.657834	1.475825
755000.00000			2.594818	1.541283
755500.00000			2.510674	1.930740
756000.00000			2.511710	1.569830
756500.00000			2.687349	1.698259
757000.00000			2.622928	1.961269
757500.00000			2.602445	1.755054
758000.00000			2.570948	1.645726
758500.00000			2.583966	1.491469
759000.00000			2.582146	1.706024
759500.00000			2.647512	1.824015
760000.00000			2.560418	1.778948
760500.00000			2.643388	1.945693
761000.00000			2.873541	1.659850
761500.00000			2.696612	1.616165
762000.00000			2.757600	1.673928
762500.00000			2.624518	1.722751
763000.00000			2.732901	1.588954
763500.00000			2.662327	1.784086
764000.00000			2.393765	1.827172
764500.00000			1.517805	1.722060
765000.00000			2.277387	1.699619
765500.00000			2.783383	1.696093
766000.00000			2.559543	2.018916
766500.00000			2.599887	1.765238
767000.00000			2.870246	1.875788
767500.00000			2.786678	1.885580
768000.00000			2.783130	1.916155
768500.00000			1.740170	1.734272
769000.00000			1.460917	1.665933
769500.00000			2.622260	1.918298
770000.00000			2.383489	1.579139
770500.00000			2.601269	1.526076
771000.00000			2.596707	1.722636
771500.00000			2.669216	1.777358
772000.00000			2.609126	1.738949
772500.00000			2.642743	2.055574
773000.00000			2.970542	1.939772
773500.00000			2.914577	2.027280
774000.00000			2.477403	1.854867
774500.00000			2.739306	1.848461
775000.00000			2.616154	1.832771
775500.00000			2.756057	1.769801
776000.00000			2.416115	1.820306
776500.00000			2.360886	1.890142
777000.00000			2.780895	1.875926
777500.00000			2.530120	1.873046
778000.00000			2.289253	1.896939
778500.00000			2.609818	1.798348
779000.00000			2.441759	1.666417
779500.00000			2.640992	1.728558
780000.00000			2.692764	1.650611
780500.00000			2.329735	1.623008
781000.00000			2.550787	1.908183
781500.00000			2.513922	1.985461
782000.00000			2.655231	1.940325
782500.00000			2.793636	1.712959
783000.00000			2.896121	1.654781
783500.00000			2.630093	1.831918
784000.00000			2.861099	1.700609
784500.00000			2.929300	0.079237
785000.00000			2.860178	0.000000
785500.00000			2.402820	0.000000
786000.00000			2.579888	0.000000
786500.00000			2.704538	0.000000
787000.00000			2.073477	0.000000
787500.00000			2.683962	0.008341
788000.00000			2.433003	1.295255
788500.00000			1.606603	1.659320
789000.00000			2.631798	1.671463
789500.00000			2.488324	1.562066
790000.00000			2.156746	1.672039
790500.00000			2.190178	1.789754
791000.00000			2.807668	1.865926
791500.00000			2.708892	1.505247
792000.00000			2.407152	1.623492
792500.00000			2.685667	1.480732
793000.00000			2.359250	1.515086
793500.00000			2.544774	1.775584
794000.00000			2.350979	1.935716
794500.00000			2.360656	1.715770
795000.00000			2.467841	1.966176
795500.00000			2.933286	1.772842
796000.00000			2.735228	1.410919
796500.00000			3.000011	1.920325
797000.00000			2.912065	2.173704
797500.00000			2.551502	1.942122
798000.00000			2.446874	1.429881
798500.00000			2.293285	1.747866
799000.00000			2.571017	1.730562
799500.00000			2.281442	1.913367
800000.00000			2.456689	1.597917
800500.00000			2.474960	1.691416
801000.00000			2.498116	1.693006
801500.00000			2.918148	1.675633
802000.00000			2.720851	1.562757
802500.00000			3.076115	1.739548
803000.00000			2.673295	1.737244
803500.00000			2.508623	1.745400
804000.00000			2.834188	1.804431
804500.00000			3.124155	2.034423
805000.00000			2.744490	1.705056
805500.00000			2.675299	1.716231
806000.00000			2.478509	1.959610
806500.00000			2.415147	1.780445
807000.00000			2.980842	1.752589
807500.00000			2.772462	1.708420
808000.00000			2.600486	1.493958
808500.00000			2.553644	1.374860
809000.00000			2.576201	1.425619
809500.00000			2.510305	1.789247
810000.00000			2.855063	1.681440
810500.00000			2.531986	1.719318
811000.00000			2.616891	1.814292
811500.00000			2.642305	1.723742
812000.00000			2.856860	1.789339
812500.00000			2.684354	1.937191
813000.00000			2.509798	1.777496
813500.00000			2.562515	1.566513
814000.00000			2.598988	1.726899
814500.00000			2.828773	1.566927
815000.00000			2.530166	1.676463
815500.00000			2.634287	1.790791
816000.00000			2.390770	1.878760
816500.00000			2.642305	1.851894
817000.00000			2.670553	1.773395
817500.00000			2.413811	1.687154
818000.00000			2.656867	2.045160
818500.00000			2.670207	1.891939
819000.00000			3.151343	1.879728
819500.00000			3.423292	1.736484
820000.00000			2.672603	1.629414
820500.00000			2.437519	1.813232
821000.00000			2.479200	1.933827
821500.00000			2.879969	1.762934
822000.00000			2.764328	1.627709
822500.00000			2.623965	1.713950
823000.00000			2.529705	1.909727
823500.00000			2.562008	1.784915
824000.00000			2.961441	1.845789
824500.00000			2.330242	1.829821
825000.00000			2.606961	1.849752
825500.00000			2.737555	1.696762
826000.00000			2.593436	1.881824
826500.00000			2.805755	1.759271
827000.00000			3.154707	1.946315
827500.00000			2.493923	1.714019
828000.00000			2.472173	1.885949
828500.00000			2.703455	1.602295
829000.00000			2.946188	1.585959
829500.00000			2.886951	2.073961
830000.00000			2.840224	1.800030
830500.00000			2.818244	0.957225
831000.00000			2.736610	1.935233
831500.00000			2.740735	1.992258
832000.00000			2.616960	2.110480
832500.00000			2.672465	1.625243
833000.00000			2.821630	1.653192
833500.00000			2.620140	1.773072
834000.00000			2.697188	1.672154
834500.00000			2.719146	1.775998
835000.00000			2.484914	1.631718
835500.00000			2.412152	1.785906
836000.00000			2.742808	1.814430
836500.00000			2.798590	1.984724
837000.00000			2.697211	1.999401
837500.00000			2.672765	1.766736
838000.00000			3.025448	1.902630
838500.00000			3.016071	1.736530
839000.00000			2.772162	1.969494
839500.00000			2.534521	1.759594
840000.00000			2.944115	1.700172
840500.00000			2.987201	1.816297
841000.00000			2.862528	1.549946
841500.00000			2.779466	1.586235
842000.00000			2.994459	1.797472
842500.00000			3.023144	1.435388
843000.00000			2.866537	1.691485
843500.00000			2.502655	1.671302
844000.00000			3.050286	1.854590
844500.00000			2.741080	1.757819
845000.00000			2.405285	1.480525
845500.00000			2.765665	1.827794
846000.00000			2.852229	1.823831
846500.00000			2.897596	1.864014
847000.00000			2.670507	1.699941
847500.00000			2.644609	1.777496
848000.00000			2.693870	1.671325
848500.00000			2.948377	1.709733
849000.00000			2.878910	1.545407
849500.00000			2.632605	1.681670
850000.00000			2.184026	1.634575
850500.00000			2.896444	1.736829
851000.00000			2.724883	1.827241
851500.00000			2.511503	1.529601
852000.00000			2.742924	1.497759
852500.00000			2.664700	1.847908
853000.00000			2.529429	1.670726
853500.00000			2.932364	1.550891
854000.00000			2.948377	1.719687
854500.00000			2.972224	1.769708
855000.00000			3.026923	1.567181
855500.00000			2.678548	1.634667
856000.00000			1.984332	1.599046
856500.00000			2.506480	1.430573
857000.00000			2.838681	1.894796
857500.00000			3.324079	1.625312
858000.00000			2.969598	1.710102
858500.00000			2.627006	1.745562
859000.00000			2.680299	1.840789
859500.00000			2.693640	1.773026
860000.00000			2.895845	1.657062
860500.00000			2.706658	2.028040
861000.00000			3.044941	1.877400
861500.00000			2.814926	1.910164
862000.00000			2.822598	1.749525
862500.00000			3.033904	1.621027
863000.00000			2.842482	1.621603
863500.00000			2.854371	2.029492
864000.00000			2.790295	1.863599
864500.00000			2.829027	1.787726
865000.00000			2.927134	1.719503
865500.00000			2.720228	1.998318
866000.00000			3.163232	1.867078
866500.00000			2.597813	1.818209
867000.00000			2.880914	1.880649
867500.00000			2.807276	1.529279
868000.00000			2.859855	1.394099
868500.00000			3.104962	1.742935
869000.00000			2.923470	1.786782
869500.00000			2.601108	1.822955
870000.00000			2.522839	1.778049
870500.00000			1.803878	1.727429
871000.00000			0.333882	1.748027
871500.00000			2.238701	1.700079
872000.00000			1.783464	1.494142
872500.00000			2.008571	1.613285
873000.00000			2.241651	1.897331
873500.00000			1.978365	1.817057
874000.00000			2.928286	1.754133
874500.00000			2.484753	1.623792
875000.00000			2.791401	1.526837
875500.00000			2.578344	1.580614
876000.00000			2.615854	1.771713
876500.00000			2.908010	1.634621
877000.00000			2.705206	1.728995
877500.00000			2.448210	1.721254
878000.00000			2.908010	1.386265
878500.00000			3.009458	1.677477
879000.00000			3.088349	1.617179
879500.00000			2.843450	1.804776
880000.00000			2.901190	1.765699
880500.00000			2.721749	1.874613
881000.00000			2.861698	1.712130
881500.00000			2.731311	1.599000
882000.00000			2.739537	1.501423
882500.00000			2.591155	1.741230
883000.00000			3.051300	1.578125
883500.00000			2.654309	1.784247
884000.00000			2.755918	1.959172
884500.00000			2.870269	1.821665
885000.00000			2.610900	1.579001
885500.00000			2.640231	1.591005
886000.00000			2.775434	1.769294
886500.00000			2.787715	1.670956
887000.00000			2.901697	1.588954
887500.00000			2.775826	1.774409
888000.00000			2.457841	1.845973
888500.00000			2.798820	1.726415
889000.00000			3.335829	1.817748
889500.00000			2.847413	1.772128
890000.00000			2.577146	1.861525
890500.00000			2.265774	1.821504
891000.00000			2.786586	2.065689
891500.00000			2.905959	1.944979
892000.00000			2.803981	1.854406
892500.00000			3.028052	1.918897
893000.00000			3.132426	1.864982
893500.00000			2.863864	1.659413
894000.00000			3.059641	1.781021
894500.00000			3.240602	2.063177
895000.00000			2.969644	1.737981
895500.00000			2.874255	1.739387
896000.00000			2.880269	1.579392
896500.00000			2.707717	1.712291
897000.00000			3.218368	1.891594
897500.00000			2.778130	1.626718
898000.00000			2.471251	1.876502
898500.00000			2.936350	1.933551
899000.00000			2.918839	1.797956
899500.00000			2.902503	1.442116
900000.00000			2.819603	1.873829
900500.00000			2.469131	1.654321
901000.00000			2.411000	1.626050
901500.00000			2.802322	1.879797
902000.00000			2.674285	1.947398
902500.00000			2.734583	1.935624
903000.00000			2.854740	1.847402
903500.00000			2.588182	1.535684
904000.00000			2.408580	1.832702
904500.00000			2.709814	1.596373
905000.00000			2.401299	1.535500
905500.00000			2.971003	1.691416
906000.00000			2.964460	2.240706
906500.00000			2.391092	1.918459
907000.00000			2.816723	1.822932
907500.00000			2.806032	1.655565
908000.00000			2.738431	1.611834
908500.00000			2.841699	1.754317
909000.00000			2.500443	1.713858
909500.00000			2.612836	1.678375
910000.00000			3.011025	1.651648
910500.00000			2.760411	1.803970
911000.00000			2.914277	1.672454
911500.00000			2.964644	1.380597
912000.00000			2.776263	1.455111
912500.00000			2.637651	1.825905
913000.00000			2.785388	1.714480
913500.00000			3.154315	1.644690
914000.00000			2.960082	1.849706
914500.00000			2.797645	1.843922
915000.00000			2.719491	1.810283
915500.00000			2.624057	1.758649
916000.00000			2.624702	1.699964
916500.00000			3.119339	1.653007
917000.00000			2.877066	1.740009
917500.00000			2.866629	1.801366
918000.00000			2.768245	1.502413
918500.00000			3.011186	1.657869
919000.00000			2.676843	1.750677
919500.00000			2.905222	1.786735
920000.00000			2.625923	1.791781
920500.00000			2.626683	1.778879
921000.00000			2.711796	1.801758
921500.00000			2.537170	1.906823
922000.00000			2.162160	1.764409
922500.00000			2.926120	1.813762
923000.00000			2.732786	1.814131
923500.00000			2.634609	1.630151
924000.00000			2.893656	1.708858
924500.00000			2.877320	1.168024
925000.00000			2.912664	1.834729
925500.00000			2.849210	1.747658
926000.00000			2.743776	1.774155
926500.00000			2.467449	1.838715
927000.00000			2.723385	1.464258
927500.00000			1.925786	1.725585
928000.00000			2.473855	2.020552
928500.00000			2.837252	1.739709
929000.00000			2.688294	1.793809
929500.00000			2.619886	1.763211
930000.00000			2.959045	1.621695
930500.00000			3.050240	1.794362
931000.00000			2.819027	1.928205
931500.00000			2.287409	1.987258
932000.00000			2.711796	1.795330
932500.00000			2.920913	1.836296
933000.00000			2.798751	1.739963
933500.00000			2.653987	1.701854
934000.00000			2.755988	1.778303
934500.00000			2.786217	1.432738
935000.00000			2.894070	1.818854
935500.00000			3.027822	1.970646
936000.00000			2.978054	1.569992
936500.00000			2.791194	1.671855
937000.00000			2.765665	1.813417
937500.00000			2.745642	1.833047
938000.00000			2.784005	1.756852
938500.00000			2.904024	1.743189
939000.00000			2.639609	1.792104
939500.00000			2.652143	1.982719
940000.00000			2.010299	1.707545
940500.00000			2.492817	2.145225
941000.00000			2.924553	1.851249
941500.00000			2.589634	1.828739
942000.00000			2.851146	1.380897
942500.00000			2.672857	1.765768
943000.00000			2.987708	1.774869
943500.00000			2.817737	1.747589
944000.00000			2.666544	2.134005
944500.00000			2.600348	2.119996
945000.00000			2.620831	2.070389
945500.00000			2.851422	1.824015
946000.00000			2.626407	1.574231
946500.00000			2.473762	1.582111
947000.00000			2.759513	1.716369
947500.00000			2.801263	1.606926
948000.00000			2.387959	1.757451
948500.00000			2.556755	1.498543
949000.00000			3.000956	1.497990
949500.00000			2.819603	1.598700
950000.00000			2.775964	1.917422
950500.00000			3.024066	1.652754
951000.00000			2.742716	1.518427
951500.00000			2.680552	1.725862
952000.00000			2.691128	1.701969
952500.00000			2.895914	2.008364
953000.00000			3.121966	1.714042
953500.00000			2.953746	1.738811
954000.00000			2.940428	2.058477
954500.00000			2.792876	1.833738
955000.00000			2.544866	1.563494
955500.00000			2.744145	1.698651
956000.00000			2.504798	1.514671
956500.00000			3.170489	1.508128
957000.00000			2.543806	1.643722
957500.00000			2.637789	1.750999
958000.00000			2.860293	1.899082
958500.00000			2.782162	1.603286
959000.00000			2.941603	1.443130
959500.00000			2.693202	1.793118
960000.00000			2.702165	1.819983
960500.00000			3.008145	1.634275
961000.00000			3.072659	1.620958
961500.00000			2.896121	1.626073
962000.00000			2.841054	1.672730
962500.00000			3.255740	1.619276
963000.00000			2.882320	1.685426
963500.00000			2.998859	1.718696
964000.00000			3.145605	1.877400
964500.00000			3.201848	1.999631
965000.00000			2.849233	1.818509
965500.00000			2.677488	1.745723
966000.00000			2.924346	1.692776
966500.00000			3.365252	1.708466
967000.00000			2.781286	1.612018
967500.00000			3.007315	1.633837
968000.00000			3.091690	1.744364
968500.00000			3.011278	1.840789
969000.00000			2.705068	1.871986
969500.00000			2.848888	1.759202
970000.00000			2.736357	1.635335
970500.00000			2.958976	1.143394
971000.00000			2.629057	1.387210
971500.00000			3.185189	1.507367
972000.00000			2.685552	1.683674
972500.00000			2.819396	1.579807
973000.00000			3.214797	1.532389
973500.00000			3.290969	1.734756
974000.00000			2.727095	1.718212
974500.00000			2.814027	1.595659
975000.00000			2.561294	1.418200
975500.00000			2.818820	1.720125
976000.00000			3.021025	1.853070
976500.00000			2.900591	1.451632
977000.00000			3.164867	1.675057
977500.00000			3.118441	1.646141
978000.00000			2.774950	1.734779
978500.00000			2.561639	1.909243
979000.00000			2.998076	1.738673
979500.00000			3.317558	1.674988
980000.00000			3.013168	1.694504
980500.00000			2.893057	1.924288
981000.00000			2.858403	1.629345
981500.00000			2.918079	1.770330
982000.00000			2.982247	1.742543
982500.00000			3.049918	1.701093
983000.00000			2.699722	1.792173
983500.00000			2.646660	1.834798
984000.00000			2.973745	1.578309
984500.00000			2.775872	1.695172
985000.00000			2.714284	1.769801
985500.00000			3.033351	1.789408
986000.00000			2.968860	1.910925
986500.00000			2.838059	1.611465
987000.00000			2.878126	1.759133
987500.00000			2.998399	1.599138
988000.00000			3.065493	1.391979
988500.00000			3.172886	1.773810
989000.00000			2.719699	1.895649
989500.00000			2.960335	1.860535
990000.00000			3.107220	1.736553
990500.00000			3.060148	1.620243
991000.00000			3.281430	1.883460
991500.00000			3.008145	1.895971
992000.00000			3.245187	1.791436
992500.00000			3.197793	1.655519
993000.00000			3.016232	0.811654
993500.00000			2.894140	0.856445
994000.00000			3.034112	1.681578
994500.00000			2.739214	1.642155
995000.00000			2.904807	1.588148
995500.00000			2.999896	1.670587
996000.00000			2.947041	1.646164
996500.00000			3.184659	1.754478
997000.00000			3.292098	1.571904
997500.00000			3.049549	1.836503
998000.00000			3.097013	1.824269
998500.00000			3.214359	1.878645
999000.00000			3.388615	1.488520
[truncated: 25,500 more rows]
